# Supplementary material for: Identifying ultrasensitive HGF dose-response functions in a 3D mammalian system for synthetic morphogenesis
Source: Sci Rep. 2016 Dec 16;6:39178. doi: 10.1038/srep39178 (PMC5159920; doi:10.1038/srep39178)
Supplement: Supplementary File 1 [file srep39178-s2.xls]

## Sheet: Sheet1_Mapped
	ENSEMBL_ID	Stable identities based on ENSEMBL annotation
	Gene_name	Common gene name						17616
	Chromosome	Chromosome number to which the gene belongs
	Start	Chromosomal base position of gene Transcription start site
	End	Chromosomal base position where gene Trnascription end site
	HGF_0_1	FPKM values for 0 ng/ml HGF and replicate 1
	HGF_1_1	FPKM values for 1 ng/ml HGF and replicate 1
	HGF_2_1	FPKM values for 2.1 ng/ml HGF and replicate 1
	HGF_4_1	FPKM values for 4.2 ng/ml HGF and replicate 1
	HGF_8_1	FPKM values for 8.3 ng/ml HGF and replicate 1
	HGF_16_1	FPKM values for 16.7 ng/ml HGF and replicate 1
	HGF_0_2	FPKM values for 0 ng/ml HGF and replicate 2
	HGF_1_2	FPKM values for 1 ng/ml HGF and replicate 2
	HGF_2_2	FPKM values for 2.1 ng/ml HGF and replicate 2
	HGF_4_2	FPKM values for 4.2 ng/ml HGF and replicate 2
	HGF_8_2	FPKM values for 8.3 ng/ml HGF and replicate 2
	HGF_16_2	FPKM values for 16.7 ng/ml HGF and replicate 2
ENSEMBL_ID	Gene_name	Chromosome	Start	End	HGF_0_1	HGF_1_1	HGF_2_1	HGF_4_1	HGF_8_1	HGF_16_1	HGF_0_2	HGF_1_2	HGF_2_2	HGF_4_2	HGF_8_2	HGF_16_2
ENSCAFG00000000001	ENPP1	1	247828	322180	0.0187925	0.0252705	0.0197362	0.00716151	0.0206384	0.0066047	0.022322	0.00405454	0.00723219	0.0157409	0.00712157	0.0171917
ENSCAFG00000000002	ENSCAFG00000000002	1	363606	364548	0	0	0.0482475	0	0	0.0514175	0.0364314	0	0	0	0	0
ENSCAFG00000000005	PARD6G	1	509124	565905	0	0.0238193	0.0275398	0.0250339	0	0.0334128	0.0872938	0.0317119	0.0282827	0.0307787	0	0.0672308
ENSCAFG00000000006	ENSCAFG00000000006	1	571408	571749	0	0	0	0	0.383461	0	0	0	0.189235	0	0	0
ENSCAFG00000000007	ADNP2	1	600161	635340	7.4455	8.10252	8.40654	8.30076	9.67897	10.2698	7.25291	7.6579	7.54556	8.09417	8.11372	8.99391
ENSCAFG00000000008	TXNL4A	1	722178	735934	13.7459	15.4574	18.4136	17.6977	30.1459	36.613	19.8112	22.2298	23.0681	29.8937	31.7317	42.0138
ENSCAFG00000000009	PQLC1	1	757902	800885	42.3479	40.4128	37.2941	40.2319	28.6445	27.7855	50.6043	48.4842	45.2516	37.9812	34.9147	32.3821
ENSCAFG00000000010	CTDP1	1	893015	945737	7.50005	6.95238	7.96672	7.93208	10.224	12.9273	10.9596	13.0043	11.2259	13.1581	14.63	16.6663
ENSCAFG00000000011	NFATC1	1	1026336	1120990	3.41512	3.41098	3.23355	2.77967	2.41528	1.99733	5.53792	5.03638	5.19934	3.86009	3.24823	2.19443
ENSCAFG00000000012	ATP9B	1	1135208	1374294	10.6957	10.4543	9.95324	8.89084	8.97635	9.63103	9.10818	8.46707	8.55724	7.927	8.87161	8.89303
ENSCAFG00000000013	SALL3	1	1412055	1428328	0.00350656	0.00365819	0.0081432	0.00784057	0	0	0.00340555	0	0.00662027	0.00360226	0.00977852	0.00393427
ENSCAFG00000000014	ENSCAFG00000000014	1	1583269	1583752	2.46433	1.35728	2.57068	2.84393	3.47879	4.22917	1.80575	1.96796	3.02277	2.22839	3.16857	2.20198
ENSCAFG00000000016	MBP	1	2859534	2952664	9.48802	8.24571	9.74369	8.70694	6.62227	5.88574	16.6587	16.4846	13.9678	11.98	11.5468	9.04716
ENSCAFG00000000017	ZNF236	1	2976675	3061231	4.87862	4.542	4.74731	4.26786	4.34179	4.7088	4.05036	4.22521	3.91513	4.19556	4.06943	3.87131
ENSCAFG00000000019	ZNF516	1	3308327	3387600	2.05035	2.41254	2.06561	2.3551	2.56068	2.83286	3.72715	3.5876	3.43886	3.38499	3.13243	3.70831
ENSCAFG00000000020	TSHZ1	1	4226209	4231399	10.8251	10.7057	9.8996	9.00099	7.12693	5.69422	14.5959	14.9954	13.8756	10.5061	9.99195	7.09436
ENSCAFG00000000021	ZADH2	1	4303856	4311455	11.6059	13.1568	13.6566	11.6511	14.4952	14.6123	23.269	23.2227	22.2768	22.0703	21.7797	20.5454
ENSCAFG00000000022	ZNF407	1	4418730	4839753	1.72772	1.72864	1.81878	1.93164	2.00622	2.33058	1.68426	1.79775	1.74085	1.84084	1.84963	2.18627
ENSCAFG00000000024	CNDP1	1	4876976	4911976	0.055594	0	0.0574288	0.0305781	0	0.0284329	0.0204616	0.0445995	0.0397767	0.0216436	0.0587525	0
ENSCAFG00000000026	CYB5A	1	5070924	5106749	60.7514	73.3056	71.6501	84.0386	87.8157	91.4543	92.0923	89.5201	93.5848	96.8579	91.3179	98.2215
ENSCAFG00000000027	RPL34	1	5154792	5155707	1591.08	1465.61	1465.26	1643.85	1610.84	1577.4	1562.22	1384.34	1598.96	1508.94	1495.6	1541.83
ENSCAFG00000000028	TIMM21	1	5176097	5181304	24.2651	27.3684	28.203	28.3702	32.4833	29.9902	26.5298	26.3602	26.9743	30.486	30.8019	29.825
ENSCAFG00000000029	FBXO15	1	5182243	5231417	1.46833	1.08786	1.18649	1.02808	0.612509	0.391347	1.11521	0.906016	1.1825	0.621983	0.601615	0.163971
ENSCAFG00000000030	ENSCAFG00000000030	1	5350044	5350851	0	0.0870793	0	0.100719	0	0	0	0	0	0	0.0426755	0
ENSCAFG00000000033	ENSCAFG00000000033	2	17839474	17842269	35.3021	33.6658	32.1855	36.1026	33.1436	31.516	34.4551	32.9004	34.4901	30.39	32.6492	30.7883
ENSCAFG00000000035	ENSCAFG00000000035	1	8077050	8077420	0.344357	0	0	0.756613	0.365891	0	0.161611	0	0	0.170946	0.15468	0
ENSCAFG00000000036	ENSCAFG00000000036	1	8082388	8083996	14.723	15.9343	15.8798	18.2935	20.9834	23.9285	19.4373	19.8685	19.7117	21.4513	24.9638	28.0078
ENSCAFG00000000037	RTTN	1	8180887	8324919	1.69121	2.33949	2.52367	2.7581	3.39291	4.74979	1.32921	1.57443	1.87123	2.38292	2.60414	3.1973
ENSCAFG00000000038	CD226	1	8350656	8453845	0.0246204	0.0243445	0.0255779	0.0547407	0	0	0	0	0	0	0	0
ENSCAFG00000000040	CCDC102B	1	9202410	9341613	0	0	0.0485654	0	0	0	0	0	0	0.00798647	0	0
ENSCAFG00000000041	ENSCAFG00000000041	1	9142496	9142965	0.406278	1.06751	0.84886	0.588369	0.609508	0.594141	1.116	0.663413	0.295837	0.965837	0.679729	0.937647
ENSCAFG00000000042	ENSCAFG00000000042	1	9202410	9341613	0.0792115	0	0.154025	0	0.14962	0.214681	0	0	0.0399588	0	0	0.0474931
ENSCAFG00000000043	TMX3	1	9395292	9436811	20.9053	23.432	23.9649	25.1344	27.9034	25.7836	23.4503	23.4007	22.3479	24.3642	23.6406	25.5511
ENSCAFG00000000044	ENSCAFG00000000044	1	10046226	10046682	0.258479	1.22987	0.519427	1.48025	0.854574	1.29097	0.213377	0.697635	0.622196	1.01566	1.12325	0.986015
ENSCAFG00000000045	ENSCAFG00000000045	31	20242	21238	0	0.0390757	0.0421958	0	0	0	0.0339475	0.147988	0.0659928	0	0	0
ENSCAFG00000000047	DSEL	1	10345378	10349038	0.13282	0.0716449	0	0.0677882	0.0923908	0.071288	0.0544581	0.0763075	0.0907413	0.0987494	0.0819072	0.0629128
ENSCAFG00000000048	ENSCAFG00000000048	1	10598293	10598686	0	0	0	0	0	0	0	0	0	0	0.136067	0
ENSCAFG00000000049	ENSCAFG00000000049	10	29792	31553	0.58823	0.551524	0.515554	0.887476	1.01886	1.57402	0.328096	0.319931	0.486749	0.566237	0.611525	0.897711
ENSCAFG00000000054	ENSCAFG00000000054	10	61568	62216	0.126332	0.449263	0.207193	0.566068	0.22494	0.293453	0.42388	0.263976	0.529719	0.32026	0.405702	0.349777
ENSCAFG00000000058	SERPINB8	1	13213439	13223912	20.6203	21.1718	22.3546	21.0504	23.019	28.1372	20.7327	20.0783	22.3714	22.4761	23.8691	26.5746
ENSCAFG00000000060	ITGA7	10	89176	110821	0.39915	0.576439	0.683226	0.349452	0.900151	0.789606	0.36485	0.536305	0.485792	0.679715	0.683344	0.95308
ENSCAFG00000000061	ENSCAFG00000000061	10	117050	120167	105.227	108.248	103.613	94.8874	87.3747	69.579	96.895	89.625	79.6334	75.7266	69.9979	63.0989
ENSCAFG00000000063	RDH5	10	121646	125086	20.9712	19.7408	20.9931	6.6966	5.88642	6.56377	10.0333	10.2731	10.5504	9.78196	9.50052	6.68235
ENSCAFG00000000064	CD63	10	126276	129899	823.127	844.958	807.372	903.541	956.95	1060.75	887.772	859.38	857.499	903.829	866.869	977.609
ENSCAFG00000000065	GDF11	10	145035	148769	8.923	8.06002	7.4044	6.94347	5.14267	3.7667	10.4413	8.59837	7.81377	7.21918	6.28834	5.45932
ENSCAFG00000000066	VPS4B	1	13638935	13668729	31.1699	34.3251	33.1152	33.9919	34.9029	40.9397	38.1986	40.3027	41.3434	39.351	42.6009	42.6153
ENSCAFG00000000067	KDSR	1	13693160	13727371	21.3337	22.3718	20.636	24.8264	20.0246	20.2953	13.2155	13.3799	13.3779	13.5944	12.9344	12.2589
ENSCAFG00000000068	BCL2	1	13734221	13903975	6.0139	6.15961	5.47925	5.65821	4.15276	3.08861	6.31564	6.16134	6.25407	5.23996	4.51417	3.26198
ENSCAFG00000000069	ENSCAFG00000000069	10	211318	212827	22.6324	24.5338	21.6347	23.9615	19.6419	20.7863	26.1037	24.9234	24.8116	23.144	22.7954	22.1829
ENSCAFG00000000070	PHLPP1	1	14027634	14233389	9.73034	11.0419	11.7366	10.4119	13.0794	13.2529	15.5825	16.3047	14.7792	16.2859	16.013	15.4967
ENSCAFG00000000071	ENSCAFG00000000071	10	204678	205881	115.638	112.287	109.049	125.445	115.314	130.845	136.929	135.033	130.256	135.358	143.324	151.325
ENSCAFG00000000072	TMEM198	10	215772	227718	1.13731	0.983194	0.883548	0.632547	0.571291	0.621633	1.00856	0.793543	0.84641	0.686928	0.800502	0.613831
ENSCAFG00000000073	ZCCHC2	1	14337755	14393160	9.39006	9.78872	10.1054	8.93247	10.8132	10.4451	14.0181	13.0502	13.6668	13.4205	14.1301	11.4972
ENSCAFG00000000074	MMP19	10	215772	227718	0.173854	0.128184	0.174762	0.174931	0.153203	0.0187022	0.356423	0.40533	0.150625	0.196701	0.163153	0.107415
ENSCAFG00000000075	TNFRSF11A	1	14503844	14556031	2.84479	2.42141	2.98965	1.14894	1.13758	0.744655	2.6886	2.39377	2.50552	1.62803	1.76467	0.977413
ENSCAFG00000000076	WIBG	10	251442	266538	53.0909	48.7002	50.5406	45.4235	47.9121	46.7782	55.6529	59.319	52.0344	51.2921	52.3809	51.2966
ENSCAFG00000000078	DGKA	10	270033	326536	45.5616	45.9496	47.6987	38.7061	38.5384	39.6746	39.6025	41.4278	41.0989	40.4113	40.5023	40.4191
ENSCAFG00000000079	KIAA1468	1	14579380	14683886	16.255	16.4866	16.3631	15.412	15.069	13.4817	14.8771	15.8239	15.1622	14.2829	14.4539	13.0966
ENSCAFG00000000080	A0T3B6_CANFA	10	270033	326536	0.957304	0.917695	0.956964	0.634778	0.708695	0.398447	0.944408	0.921286	1.01884	0.917413	0.894685	0.712509
ENSCAFG00000000081	PPIAP1	1	14579380	14683886	0.990099	1.2878	2.11817	2.22397	2.22782	3.8991	2.9244	3.28992	2.84247	3.29289	2.52812	3.26944
ENSCAFG00000000082	CDK2	10	270033	326536	31.7445	41.6012	44.567	38.1317	50.7537	59.9353	30.2229	38.7306	37.2576	49.0405	52.5065	59.9696
ENSCAFG00000000083	PIGN	1	14702157	14793121	33.7878	33.1003	29.6391	33.8047	30.2225	26.6816	21.9264	22.8023	21.4294	21.736	21.1494	20.7634
ENSCAFG00000000087	RAB5B	10	270033	326536	371.295	377.972	371.925	397.946	298.271	249.795	319.847	320.335	312.005	266.777	267.995	213.364
ENSCAFG00000000088	SUOX	10	327670	331897	45.8825	44.2229	44.7556	32.8746	27.5323	19.8802	53.4434	51.0507	45.926	38.7498	36.7474	26.0027
ENSCAFG00000000094	LMAN1	1	16868696	16894639	17.7465	21.0936	20.5538	18.7091	26.2461	33.3957	31.0621	32.0485	32.9313	33.9447	35.2678	41.0527
ENSCAFG00000000096	CPLX4	1	16900753	16907070	1.50003	1.17578	0	1.07209	0.585672	0.764154	0.463546	0.505187	0.270335	0.0980643	0.0887335	0.214205
ENSCAFG00000000097	ERBB3	10	412920	423604	155.346	139.958	136.186	128.23	99.4749	61.7578	164.116	160.855	147.671	122.629	108.35	74.7674
ENSCAFG00000000100	SC11C_CANFA	1	17020065	17036079	52.5924	55.2261	51.4759	56.1675	62.6885	55.7862	49.8024	55.6981	55.1885	55.9491	57.2218	57.7964
ENSCAFG00000000102	ENSCAFG00000000102	10	426214	436601	45.267	57.9199	61.5246	70.1641	104.529	137.953	40.7867	51.0906	54.8756	76.0804	87.356	114.21
ENSCAFG00000000104	ZC3H10	10	441772	443080	3.55926	4.61023	3.91044	3.85428	4.76569	2.93869	5.26041	5.22868	4.75796	4.55961	4.05583	3.71378
ENSCAFG00000000105	MALT1	1	17354925	17403728	12.0833	12.8233	11.9275	12.2922	12.6266	13.5598	7.78985	8.0797	8.23408	8.90692	9.26464	9.64591
ENSCAFG00000000106	ENSCAFG00000000106	1	17436888	17437348	0.128595	0.128069	0.135424	0	0.434186	0.285349	0.105021	0.114456	0	0.111088	0.100518	0.121326
ENSCAFG00000000107	ALPK2	1	17445542	17563186	0.00482369	0.00477797	0	0	0	0	0	0.00415044	0.00370163	0	0.00364501	0
ENSCAFG00000000108	ESYT1	10	446051	462841	46.3715	54.4691	54.8899	54.5584	57.1899	61.317	78.6018	79.9669	81.3034	77.3417	79.3306	81.3689
ENSCAFG00000000109	SMARCC2	10	482229	503268	25.1873	25.4364	27.8499	22.3635	24.1125	23.5417	41.3271	42.7393	40.4569	39.8009	37.9446	34.3362
ENSCAFG00000000110	MYL6B	10	474081	476496	51.2957	46.8377	45.2244	45.404	45.3586	43.2563	66.5477	56.8708	59.1231	56.4075	50.0669	52.9417
ENSCAFG00000000111	RNF41	10	514634	545289	7.58672	9.21212	8.89935	8.13366	9.12444	12.4035	14.5546	15.0026	14.8263	14.7697	15.3887	15.9445
ENSCAFG00000000112	SLC39A5	10	552791	557299	2.41662	2.94306	3.16655	1.4406	2.14504	2.97289	2.33464	2.52736	1.95274	2.327	2.63684	3.2043
ENSCAFG00000000113	ANKRD52	10	562593	574706	12.3739	13.7987	14.5404	13.7629	18.9097	19.9335	14.4652	15.2729	15.3499	16.4519	17.9603	19.7874
ENSCAFG00000000115	Q0QEK9_CANFA	10	585417	598649	111.282	119.053	118.3	138.769	143.112	177.236	96.5503	101.521	101.861	110.425	119.705	140.432
ENSCAFG00000000116	NEDD4L	1	17628998	17858477	133.568	118.354	117.813	117.207	114.575	114	146.837	145.053	136.035	128.999	131.944	121.448
ENSCAFG00000000118	ENSCAFG00000000118	10	618100	619857	175.429	177.274	176.27	190.149	212.512	227.295	185.43	192.119	192.897	205.45	221.914	233.11
ENSCAFG00000000119	PAN2	10	621948	634495	7.37145	8.91744	9.35615	5.80374	5.49268	5.40424	5.73503	6.02418	6.70893	6.58546	6.39579	5.44347
ENSCAFG00000000120	IL23A	10	638718	640359	1.60315	0.840888	2.35409	1.79964	1.47607	1.41068	1.20916	1.47281	1.17528	0.752353	1.22538	0.410847
ENSCAFG00000000121	ENSCAFG00000000121	10	642717	658546	38.4439	33.5258	32.9086	27.9707	21.2093	20.2925	37.3483	34.2785	33.8509	27.827	25.1901	22.4263
ENSCAFG00000000122	APOF	10	661892	663585	0.165301	0.164676	0.526345	0.373561	0	0.121789	0.0407369	0.221982	0.277169	0.25854	0.19495	0
ENSCAFG00000000123	ATP8B1	1	18156419	18279201	64.2628	62.6904	63.214	63.5127	58.8268	49.2554	69.5914	67.7156	68.0876	63.023	62.2675	49.7235
ENSCAFG00000000124	TIMELESS	10	672758	701141	5.44708	7.70184	9.01784	8.31925	9.86839	10.0176	6.38669	7.39581	7.59223	9.1521	9.7129	10.9192
ENSCAFG00000000125	NARS	1	18320147	18339132	46.4957	50.6799	52.0585	54.9456	77.0836	95.1874	41.9419	49.339	47.717	60.4953	66.1897	81.2783
ENSCAFG00000000126	FECH	1	18352204	18382881	39.1069	42.8501	40.8246	44.3587	49.1939	45.9909	47.3283	49.6046	47.5929	49.9024	50.5515	51.3898
ENSCAFG00000000127	ONECUT2	1	18440171	18486110	0	0	0	0	0.0397851	0	0.0343377	0	0.0333757	0.108963	0.0328652	0
ENSCAFG00000000128	MIP_CANFA	10	701385	706151	0.0702987	0	0.0384773	0	0.0420793	0	0.0931401	0.0676715	0	0.0328401	0.0297153	0
ENSCAFG00000000130	SPRYD4	10	720094	721119	12.6364	10.1466	11.6425	10.455	12.9082	13.1482	14.2308	12.6477	12.6581	11.2757	12.2132	14.2562
ENSCAFG00000000131	GLS2	10	722622	737753	0.301866	0.390155	0.519322	0.24277	0.261683	0.201549	0.402043	0.200823	0.227955	0.283511	0.224468	0.23223
ENSCAFG00000000132	ENSCAFG00000000132	10	757064	757601	3.69542	3.55373	6.00551	6.02275	2.95868	6.09182	4.52134	4.13558	4.00228	3.92849	3.16831	3.91746
ENSCAFG00000000133	WDR7	1	18808938	19144187	15.2358	14.4761	14.51	14.7821	13.3925	10.6282	13.3972	13.6344	13.2313	12.0936	11.9565	10.1853
ENSCAFG00000000134	RBMS2	10	766329	828308	30.1028	31.428	31.987	29.815	25.7725	28.2877	37.5543	35.1938	34.8131	32.0903	31.4393	32.6221
ENSCAFG00000000135	BAZ2A	10	833110	863874	20.3159	20.6032	20.3833	17.6122	17.6726	17.7305	27.0221	26.7592	25.4344	24.5734	23.6359	22.5379
ENSCAFG00000000136	Q0QEN2_CANFA	10	870560	876903	553.169	614.025	637.046	677.973	804.248	873.233	727.711	751.849	762.923	792.601	835.746	923.811
ENSCAFG00000000137	TXNL1	1	19170548	19203689	122.778	125.996	129.272	136.035	151.092	158.429	116.43	118.412	125.277	127.119	128.64	129.33
ENSCAFG00000000140	TCF4	1	20060787	20417367	0	0	0.0155671	0	0	0	0	0	0	0	0	0
ENSCAFG00000000141	NACA	10	938681	949032	764.023	674.134	674.497	785.672	723.557	748.926	617.844	595.491	680.607	649.595	650.323	684.915
ENSCAFG00000000142	PRIM1	10	968738	976325	9.88336	11.9834	13.2171	12.4036	17.2184	19.5243	13.9355	16.9207	16.0111	16.8634	19.4631	21.2174
ENSCAFG00000000143	HSD17B6	10	1005899	1016260	13.587	11.4515	11.6858	12.5401	8.53627	5.7908	13.5237	11.2645	10.4846	8.58293	6.9958	6.02613
ENSCAFG00000000144	CCDC68	1	20653406	20687945	11.3706	11.9994	12.5519	9.38166	8.4222	7.92366	5.27299	7.46045	7.1837	6.64472	6.25478	6.20769
ENSCAFG00000000145	RAB27B	1	20701185	20832807	0.670858	0.850553	0.944707	0.603116	0.921139	1.07748	1.72745	1.68955	1.5499	1.59298	1.52619	1.73979
ENSCAFG00000000147	C18orf54	1	21099709	21122888	4.40596	6.59524	6.13029	5.19004	6.46044	8.37328	3.75853	4.50937	4.6146	5.12647	5.79047	5.52277
ENSCAFG00000000148	RDH16	10	1121601	1134325	0.0712715	0.115747	0.130676	0.0786097	0.0742401	0.120775	0.0986872	0.0776769	0.0799353	0.0927891	0.157425	0.0506705
ENSCAFG00000000149	STARD6	1	21123237	21141977	1.34457	1.40085	1.85118	1.09258	1.37162	1.15749	2.49661	2.48542	2.05333	2.41229	2.11383	2.07996
ENSCAFG00000000150	POLI	1	21163139	21187938	18.8085	15.5193	15.3605	10.8334	7.31183	7.8233	6.87339	6.8602	6.99634	6.31496	5.80865	4.94039
ENSCAFG00000000153	ENSCAFG00000000153	10	1141818	1353858	2.87673	2.61339	2.98774	2.43893	2.40973	2.42061	4.10324	3.532	3.55566	3.25152	3.30158	2.95665
ENSCAFG00000000155	TAC3	10	1141818	1353858	0	0	0.0304128	0	0	0	0	0	0	0.0279962	0	0
ENSCAFG00000000156	MYO1A	10	1141818	1353858	0.201869	0.182708	0.19851	0.0725291	0.13558	0.142138	0.101216	0.0990787	0.146228	0.145981	0.164649	0.177752
ENSCAFG00000000158	HSD17B4	11	8716659	8809387	54.2556	54.9508	50.7759	58.6149	50.805	46.1744	55.3305	56.0008	55.0262	51.3195	52.0089	47.0711
ENSCAFG00000000159	TMEM194A	10	1141818	1353858	8.12174	11.1857	12.1927	13.3451	16.5373	18.8647	8.17962	10.1106	10.0842	13.0791	14.2783	15.8613
ENSCAFG00000000160	NAB2	10	1141818	1353858	2.01462	2.30547	2.36874	2.20632	3.52465	5.51142	4.84332	4.43251	4.81325	4.86037	6.09169	7.81901
ENSCAFG00000000162	MEX3C	1	23799793	23838307	57.0858	56.2047	56.9775	66.7174	73.0886	79.4114	41.3551	42.7663	41.8441	47.4895	49.4092	54.9962
ENSCAFG00000000163	STAT6	10	1141818	1353858	47.0472	48.1029	45.6111	46.012	43.608	42.5924	57.7443	56.2916	54.1034	51.2044	49.4463	47.6711
ENSCAFG00000000164	SMAD4	1	23882487	23914318	39.5038	38.3843	39.1616	38.2124	36.258	34.5641	31.5825	29.9486	29.9562	28.6369	27.9079	26.2822
ENSCAFG00000000165	TNFAIP8	11	8648218	8684374	17.6911	16.4276	20.8043	24.919	25.8261	34.5547	18.3098	20.5661	20.1357	24.6563	24.3905	31.4284
ENSCAFG00000000166	ELAC1	1	23960722	23969405	12.3025	12.3357	13.9634	12.9302	16.2384	19.5807	13.5933	12.0346	13.5916	16.0607	15.9973	18.9276
ENSCAFG00000000167	DMXL1	11	8436321	8561517	12.1731	11.7502	11.1907	11.8626	10.8036	10.7681	7.74592	7.94053	7.83771	7.65886	7.83946	7.01897
ENSCAFG00000000168	ME2	1	23985354	24032079	106.073	106.595	101.417	112.194	119.063	136.145	75.7562	80.4237	75.302	83.5827	85.3233	96.7174
ENSCAFG00000000169	MRO	1	24072978	24093913	0	0.0377501	0.030002	0.0103657	0.0313589	0.0305124	0.0199902	0.0217859	0.0323835	0.0281931	0.0446435	0.0230937
ENSCAFG00000000172	ENSCAFG00000000172	1	24470264	24497206	36.6963	35.2492	32.2791	40.7572	32.7516	28.3114	18.6658	18.584	20.1351	21.2663	20.9959	17.9109
ENSCAFG00000000173	FAM210A	1	24518238	24527611	23.2845	21.6041	21.3165	22.534	21.7388	24.528	15.5114	18.2918	16.3138	16.7439	16.8257	17.46
ENSCAFG00000000175	DTWD2	11	8264322	8436301	0.508796	0.764943	0.727731	0.38851	0.63181	0.693668	1.22595	0.645002	1.23219	0.447158	1.57752	0.879069
ENSCAFG00000000176	ENSCAFG00000000176	11	8169965	8170530	0	0	0	0	0.149675	0	0	0	0	0	0	0
ENSCAFG00000000177	ENSCAFG00000000177	11	8151552	8151959	0.741171	0.637357	2.51307	1.60587	1.94464	1.83094	1.4565	1.73165	0.772199	1.26052	0.887119	0.917797
ENSCAFG00000000178	LRP1	10	1141818	1353858	3.53003	3.60436	3.49446	2.95593	3.07521	2.50327	5.49304	5.39312	4.53051	4.17378	3.66528	3.20799
ENSCAFG00000000183	ENSCAFG00000000183	1	25225028	25225475	0.258707	0.128969	0.137584	0	0	0	0	0.361736	0	0	0.21179	0.127817
ENSCAFG00000000185	STX7	1	25558535	25606609	89.7223	78.3762	70.6292	80.5517	55.1883	43.9315	54.6257	51.9598	49.8918	44.3797	39.1254	30.8511
ENSCAFG00000000189	SLC18B1	1	25797934	25821830	0.392044	0.206746	0.214654	0.264126	0.104173	0.0517305	0.254094	0.163853	0.103654	0.198792	0.110539	0.107053
ENSCAFG00000000190	RPS12	1	25836708	25839118	3420.23	3302.35	3468.2	3716.62	4185.63	4230.2	2908.61	2789.3	3183.04	3194.41	3188.96	3514.13
ENSCAFG00000000191	ENSCAFG00000000191	1	25879614	25880081	0.134312	0.132319	0	0.287317	0	0.147728	0	0.557048	0.198725	0.216263	0.0978425	0.354291
ENSCAFG00000000193	ENSCAFG00000000193	1	26029760	26030914	0.13269	0	0.19085	0.141505	0	0.0599292	0.0283016	0.061688	0.110035	0.0299364	0.108352	0
ENSCAFG00000000194	INHBC	10	1546386	1556535	0	0.0195417	0.021317	0	0	0	0	0	0	0.0184673	0	0
ENSCAFG00000000195	SHMT2	10	1357228	1463472	25.6958	34.9274	38.0451	38.3313	73.7508	88.7151	43.2107	58.8307	53.7757	81.2563	90.4201	118.604
ENSCAFG00000000196	EYA4	1	26272447	26515145	0.0325547	0.0317859	0.0108467	0.0373944	0	0.0211457	0.0216132	0.0117774	0.0105038	0.0057154	0.0155147	0.00624216
ENSCAFG00000000197	COMMD10	11	5800335	5984594	8.47144	10.5129	9.71961	10.2341	10.9002	13.2505	16.111	15.0215	15.8884	15.7967	15.7205	17.2224
ENSCAFG00000000199	ENSCAFG00000000199	11	5684243	5752889	0.120529	0.0734514	0.156821	0.0552441	0.0711385	0.134385	0.0725907	0.0527412	0.0509578	0.0426577	0.0501784	0.055907
ENSCAFG00000000200	NDUFA4L2	10	1357228	1463472	0.403611	0.88266	0.16015	0	0	0.188707	0.387567	0	0.376617	0.409877	0	0
ENSCAFG00000000201	STAC3	10	1357228	1463472	9.54804	6.81868	8.67256	4.53043	3.98507	4.52349	5.34677	5.29746	6.08288	4.49879	5.00118	4.17635
ENSCAFG00000000202	ENSCAFG00000000202	1	26788672	26789651	0	0	0	0	0.0631102	0.0580559	0.0346921	0.0378086	0.0337202	0	0.0332044	0.0400781
ENSCAFG00000000203	AP3S1	11	5543221	5610774	129.213	119.744	119.436	147.73	127.047	131.567	77.8729	76.4547	84.618	86.9072	88.3322	84.0962
ENSCAFG00000000204	ATG12	11	5532156	5542801	31.2088	31.305	30.3623	29.7959	26.0619	28.9201	92.8997	100.751	104.088	90.9689	70.0406	89.6798
ENSCAFG00000000205	TCF21	1	26856626	26862120	0	0	0	0	0	0	0	0	0.102216	0	0	0
ENSCAFG00000000206	CDO1	11	5512545	5524624	0.379293	0.412449	0.465297	0.100665	0.218309	0.256518	0.194181	0.244183	0.246815	0.284397	0.300226	0.396889
ENSCAFG00000000207	TBPL1	1	26899858	26936995	4.01578	3.82604	4.84172	3.86142	3.52883	3.97207	4.45973	3.93857	4.38461	4.55467	4.4402	3.9381
ENSCAFG00000000209	TMED7	11	5312382	5356904	11.9532	12.8909	13.7052	13.1974	17.5249	22.1231	23.9533	24.6457	25.152	24.1137	25.3543	30.3355
ENSCAFG00000000210	FEM1C	11	5180424	5271891	2.74551	3.02934	3.03329	2.8589	2.20551	2.36453	3.54351	3.66406	3.18429	3.11171	2.76992	2.4937
ENSCAFG00000000211	ENSCAFG00000000211	11	5137895	5138579	0	0	0.0642064	0	0	0	0	0	0	0	0	0
ENSCAFG00000000212	SLC2A12	1	26940774	26994070	1.22306	1.40528	0.989562	0.878279	0.466367	0.202122	1.3658	1.34673	1.47925	0.839296	0.460642	0.270487
ENSCAFG00000000213	ENSCAFG00000000213	11	5078922	5079461	2.90524	1.49317	1.56503	2.10649	2.02087	2.04439	1.54797	1.86461	2.61326	2.49917	1.94946	3.29423
ENSCAFG00000000214	CCDC112	11	5025041	5052932	24.065	22.597	20.7356	23.8436	18.6213	18.1867	12.8305	12.9904	14.1433	12.7509	12.8507	11.9645
ENSCAFG00000000215	R3HDM2	10	1357228	1463472	40.1145	37.4782	36.4812	33.1528	29.5878	30.2401	39.0341	37.3444	38.1437	35.3413	32.465	32.422
ENSCAFG00000000216	PGGT1B	11	4968776	5020691	5.10921	5.46828	6.37294	5.42697	7.53526	9.03216	6.51085	8.29538	7.60324	8.44765	8.29392	8.79332
ENSCAFG00000000217	SGK1	1	27085979	27196521	91.2211	87.4176	89.7027	80.2187	87.988	91.5011	111.855	113.424	111.439	112.037	115.078	124.151
ENSCAFG00000000219	TRIM36	11	4880211	4927288	2.39087	2.7389	2.40516	2.27419	2.61579	2.26287	1.31267	1.47452	1.53891	1.63209	1.63109	1.45661
ENSCAFG00000000221	ALDH8A1	1	27668983	27694868	0.082212	0.109728	0.149223	0	0.0410183	0.0599436	0.0853542	0.0232555	0.0621879	0.0225711	0.0408781	0.0985734
ENSCAFG00000000223	GLI1	10	1568657	1575761	0.228115	0.209513	0.30331	0.140186	0.191358	0.168286	0.164207	0.301403	0.23521	0.246826	0.215068	0.229637
ENSCAFG00000000224	YTHDC2	11	3536962	3611729	11.6543	13.6299	12.7034	11.4331	12.7894	13.8384	10.8559	11.2626	11.3035	11.2247	11.6415	10.8604
ENSCAFG00000000225	ENSCAFG00000000225	10	1576235	1585087	0.722945	0.796699	0.852599	0.501747	0.876592	1.16833	0.606114	0.928805	0.854283	1.16068	1.4651	1.70298
ENSCAFG00000000226	HBS1L	1	27701918	27791205	30.8619	29.4381	27.7111	31.9634	30.7097	28.6426	19.6518	20.0863	19.9573	20.2668	20.3864	20.5991
ENSCAFG00000000228	TMED9	11	3508844	3513476	58.286	58.8473	61.0278	66.1725	75.8432	87.0116	60.8358	62.9837	62.7764	68.4323	69.642	80.7492
ENSCAFG00000000229	MARS	10	1588897	1608728	13.2796	16.1754	18.0278	19.8081	29.8385	37.6181	16.3715	20.4397	18.785	27.0252	29.7698	38.5738
ENSCAFG00000000230	MYB	1	27908246	27992202	2.59037	3.94319	3.94364	4.14664	6.15497	5.20404	3.20641	4.36807	4.21655	6.28449	7.55494	6.24269
ENSCAFG00000000231	B4GALT7	11	3498284	3505713	12.4298	12.399	13.5435	11.3468	14.4694	15.159	26.0624	24.6218	25.9573	26.402	24.0995	28.8245
ENSCAFG00000000233	DCTN2	10	1621067	1634223	132.823	123.794	116.952	120.887	110.511	103.125	130.938	127.498	125.766	116.721	112.329	104.059
ENSCAFG00000000234	AHI1	1	28008166	28198117	9.85616	8.29463	8.17358	8.64914	8.49929	8.93497	5.94716	6.21842	5.39466	5.88722	6.61597	6.42082
ENSCAFG00000000235	N4BP3	11	3413059	3419194	0.856475	0.809405	0.797613	0.811525	1.01423	1.43393	0.861161	0.904802	1.06258	1.12909	1.27336	1.42378
ENSCAFG00000000236	RMND5B	11	3394302	3407548	43.8623	43.9335	44.2719	44.8873	52.8514	57.5061	46.9075	49.8421	47.294	48.7737	54.6044	61.2004
ENSCAFG00000000237	ENSCAFG00000000237	1	28262397	28263390	0.705999	0.576214	1.00101	0.671486	0.429326	0.540044	0.408919	0.185689	0.231853	0.180225	0.326152	0.236202
ENSCAFG00000000238	KIF5A	10	1637145	1669273	5.4798	5.23287	5.90172	2.49739	1.87276	2.42746	2.68836	2.55417	2.58387	2.31918	2.42223	2.56012
ENSCAFG00000000239	PDE7B	1	28479634	28792008	0.854782	0.787531	0.710228	0.840865	0.565327	0.207	0.839672	0.690995	0.516338	0.525654	0.295223	0.277152
ENSCAFG00000000240	NHP2	11	3388400	3392783	38.9707	46.1437	53.2291	53.2902	78.2628	97.6099	65.7269	75.5923	72.7809	90.274	92.707	114.883
ENSCAFG00000000241	HNRNPAB	11	3323993	3360480	139.752	163.67	183.13	208.147	315.305	398.704	113.585	152.813	148.524	227.285	255.802	338.219
ENSCAFG00000000242	AGXT2L2	11	3323993	3360480	12.2365	11.4972	12.0991	12.1287	13.3527	13.8947	14.9236	14.5834	14.13	13.4786	14.4907	13.9285
ENSCAFG00000000244	FAM54A	1	28829222	28843793	14.4513	21.2958	23.9443	26.4224	27.0517	26.7589	19.5235	23.252	23.3299	23.3494	25.2101	25.6486
ENSCAFG00000000245	BCLAF1	1	28855172	28875766	79.4298	76.3727	72.9173	74.7131	70.1875	64.1225	60.2179	67.3924	63.57	67.1601	66.2576	60.7453
ENSCAFG00000000246	COL23A1	11	2997167	3320226	0.306844	0.304243	0.455699	0.364836	0.255214	0.176855	0.421349	0.521958	0.309925	0.337277	0.348783	0.144713
ENSCAFG00000000247	MAP7	1	28930155	29101896	23.6796	22.4374	22.1424	20.7932	20.3084	15.0517	19.0397	21.8543	18.8229	18.1474	17.5843	14.4771
ENSCAFG00000000248	CLK4	11	2967109	2990997	9.62175	9.07305	8.16322	5.23552	4.63864	4.4965	3.54824	3.21927	3.34968	3.74851	3.3324	3.38689
ENSCAFG00000000249	PIP4K2C	10	1669938	1682029	58.6233	57.745	58.8287	55.0741	45.9095	41.9071	77.441	74.4891	74.6416	65.8762	63.4988	54.5419
ENSCAFG00000000250	ARHGEF25	10	1687462	1995052	1.05525	0.932265	0.981197	0.609103	0.409581	0.272163	1.34245	1.00971	0.928089	0.599997	0.561004	0.371335
ENSCAFG00000000251	MAP3K5	1	29106506	29306061	10.4709	11.0539	11.7741	11.0308	19.8736	26.4086	8.4423	10.6852	9.56904	15.102	17.2233	23.3957
ENSCAFG00000000253	PEX7	1	29337337	29420081	19.9239	17.0634	16.4466	16.1996	14.6444	11.4311	14.6314	13.5198	12.6413	12.3371	11.666	9.12084
ENSCAFG00000000256	SLC35D3	1	29426078	29428270	0	0	0	0	0	0	0	0	0	0	0	0.0290831
ENSCAFG00000000258	IL22RA2	1	29611721	29631473	0	0	0	0.113567	0	0	0	0	0.0534367	0	0	0
ENSCAFG00000000259	OS9	10	1687462	1995052	58.6243	54.931	56.1904	51.891	43.7548	45.5064	87.1005	79.7983	78.2579	68.7957	68.2255	62.0219
ENSCAFG00000000260	IFNGR1	1	29643890	29669676	85.6851	83.1026	79.8543	86.4887	84.6512	93.377	75.0641	74.4919	74.7569	74.4972	73.4448	77.3286
ENSCAFG00000000261	RPA3	11	2893354	2893717	256.21	296.335	298.049	355.898	413.023	443.622	217.638	234.8	258.731	279.782	288.496	328.354
ENSCAFG00000000263	ENSCAFG00000000263	1	29754565	29755051	6.56623	7.3876	7.40477	7.94187	8.83469	8.88477	7.43645	7.06545	6.57943	6.85754	6.29629	7.15914
ENSCAFG00000000267	TNFAIP3	1	30247094	30263167	1.93213	2.32766	2.36722	2.27843	2.93356	4.51786	3.18738	2.45169	2.67658	2.94146	3.19078	4.16443
ENSCAFG00000000272	KIAA1244	1	30482369	30652027	1.71239	1.67426	1.79275	1.64849	1.61696	1.44418	2.45126	2.2846	2.21904	1.81493	1.77488	1.37264
ENSCAFG00000000273	AGAP2	10	1687462	1995052	2.99145	2.80995	2.79592	2.14995	1.99976	1.77032	3.85548	3.56184	2.9478	2.62677	2.67598	2.24728
ENSCAFG00000000274	HEBP2	1	30716220	30725004	3.19118	3.53949	3.8982	3.40482	4.96704	5.72267	7.58651	6.41599	7.079	7.14736	7.04818	8.99804
ENSCAFG00000000275	NHSL1	1	30736956	30871884	10.1444	10.9504	11.2884	11.5623	13.6875	16.487	12.7935	13.7079	13.6687	14.4826	15.7228	17.4908
ENSCAFG00000000277	CCDC28A	1	31044125	31058582	19.7803	17.6508	15.8561	17.6286	9.13661	5.53536	20.8871	15.7407	17.8265	12.1497	9.97935	5.66717
ENSCAFG00000000278	Q9XST6_CANFA	10	1687462	1995052	46.8745	42.3258	42.8409	41.0186	45.8964	43.6691	67.3941	61.1606	66.7456	63.1923	56.3982	56.109
ENSCAFG00000000279	ENSCAFG00000000279	1	31141715	31182350	32.8289	35.2188	32.519	38.9915	33.4155	30.1323	28.6505	28.4364	32.0216	30.0845	29.2015	26.4381
ENSCAFG00000000280	CDK4	10	1687462	1995052	88.8213	108.876	113.774	128.731	170.365	200.564	142.521	161.697	162.926	185.057	201.142	235.147
ENSCAFG00000000281	ABRACL	1	31260831	31267446	70.2702	72.7902	76.8198	106.436	99.3342	110.378	49.1528	48.7604	56.3179	60.2593	65.9959	72.9963
ENSCAFG00000000282	HECA	1	31363169	31373207	9.71948	10.054	9.43783	8.8435	9.33948	7.97383	14.5345	14.6762	12.8861	13.6795	12.489	11.6679
ENSCAFG00000000283	TXLNB	1	31417537	31465041	0	0	0	0.0604769	0	0	0.0226224	0.0123273	0.0109943	0.0119646	0.0108261	0
ENSCAFG00000000285	CITED2	1	31523798	31524620	29.9351	29.348	27.7201	26.4672	19.2859	13.4561	59.7763	51.7282	52.9426	37.8731	35.5186	24.1749
ENSCAFG00000000287	CYP27B1	10	1687462	1995052	0.934925	1.38708	1.57163	0.579279	0.713997	1.18577	0.79079	0.673302	0.94878	0.927954	0.934268	1.48453
ENSCAFG00000000288	ENSCAFG00000000288	17	43041598	43042985	1.40524	2.10176	1.99566	2.24629	2.04829	2.09834	2.22729	1.98153	2.42998	1.68282	1.67497	1.28654
ENSCAFG00000000289	ENSCAFG00000000289	1	32514684	32515943	0.0477567	0.0914727	0.0480665	0.0520585	0.152114	0.0473299	0	0.0277742	0.0247709	0.0808708	0.048784	0.0588828
ENSCAFG00000000290	METTL1	10	1687462	1995052	10.8748	12.4775	14.6175	11.1262	19.8698	26.8889	8.46959	11.6264	12.7163	19.8619	24.6296	32.726
ENSCAFG00000000291	ENSCAFG00000000291	1	32539264	32540170	0	0.11368	0.122579	0.13444	0.06818	0.316661	0.114899	0.375662	0.11168	0.121536	0.183286	0.132737
ENSCAFG00000000293	METTL21B	10	1687462	1995052	38.4038	40.8981	45.9862	42.3905	56.3283	59.2439	60.684	63.0822	62.1307	67.1811	66.3768	73.9102
ENSCAFG00000000294	NMBR	1	33772725	33805347	0.014328	0.0147302	0.0158538	0	0	0	0	0.0110867	0.0197756	0.0107604	0	0.0235043
ENSCAFG00000000295	VTA1	1	33830135	33896145	35.9719	36.0881	34.4447	41.0025	34.4544	35.7766	27.8777	27.9609	27.9222	27.357	26.2444	24.8211
ENSCAFG00000000296	GPR126	1	33969265	34107014	11.4176	12.5106	13.2333	14.7008	17.0287	21.5987	11.2914	11.9196	13.3086	14.3063	15.0409	16.2181
ENSCAFG00000000297	AVIL	10	1687462	1995052	1.05573	1.37065	1.3745	0.868941	0.63294	0.488625	0.995808	0.955828	0.887989	0.637795	0.682038	0.453831
ENSCAFG00000000300	HIVEP2	1	34367007	34390303	4.47932	4.27698	4.23293	4.30472	3.56821	3.47989	4.04383	4.13325	4.19466	4.07344	3.7222	3.39234
ENSCAFG00000000303	AIG1	1	34642705	34886059	3.54655	3.46855	3.04636	3.11408	1.72957	1.01469	2.76575	2.15442	2.16824	1.32367	1.51018	0.827593
ENSCAFG00000000305	ADAT2	1	34967218	35023858	2.31203	2.45324	2.56171	2.22169	1.90936	3.40535	5.0655	6.36987	5.30232	5.29922	5.43433	5.20886
ENSCAFG00000000307	PEX3	1	34967218	35023858	19.3409	19.1235	19.6727	17.9664	17.8929	16.7603	29.1403	27.212	30.2647	25.8048	23.0089	19.9154
ENSCAFG00000000308	CTDSP2	10	1687462	1995052	73.3083	73.1664	70.5517	67.3554	47.1447	37.585	101.175	91.3519	93.4298	72.1671	65.2583	48.2655
ENSCAFG00000000309	FUCA2	1	35028829	35043293	100.171	82.1707	80.9523	86.1196	61.0115	42.2871	83.0766	76.1551	69.6358	55.1555	53.7804	42.5123
ENSCAFG00000000310	XRCC6BP1	10	1687462	1995052	4.67553	4.89246	4.80131	3.68202	3.04129	2.59409	5.12004	4.44133	5.7402	3.86781	3.64947	2.59296
ENSCAFG00000000311	LRIG3	10	2721385	2772638	28.3989	26.2096	24.4406	18.4806	13.9909	9.96898	16.8128	16.5741	15.4224	12.4732	12.3388	8.42024
ENSCAFG00000000312	PHACTR2	1	35220794	35342550	9.92852	10.6107	9.83994	9.45185	7.76287	7.23562	12.573	13.0443	13.083	11.0719	9.86229	7.88925
ENSCAFG00000000314	LTV1	1	35360434	35373601	31.5521	36.6587	35.1134	44.3076	67.0537	80.4208	19.3116	25.5101	26.3045	40.3652	46.5986	60.2899
ENSCAFG00000000316	SLC16A7	10	3397652	3495594	0.065401	0.0966409	0	0.0379058	0	0	0.0183652	0.100075	0.124955	0.058278	0.0175776	0
ENSCAFG00000000318	PLAGL1	1	35418399	35425360	5.69714	6.70387	5.67139	5.42066	6.53955	8.12234	5.17271	5.83562	5.20459	5.96454	6.36542	6.56679
ENSCAFG00000000320	SERF2	30	10439671	10560196	5.33978	4.76387	3.51622	4.81565	5.55324	5.09674	5.29383	6.65698	5.80519	6.03042	5.32856	8.31274
ENSCAFG00000000322	STX11	1	35643439	35644303	9.70527	10.429	12.6501	16.0479	17.7493	23.9768	17.6391	17.6698	21.2628	21.6742	26.1622	25.9308
ENSCAFG00000000323	USP15	10	5510816	5633446	25.5733	23.1882	22.6753	24.8991	24.9129	25.6208	16.2076	18.0369	16.4669	17.7196	17.811	17.6092
ENSCAFG00000000324	ENSCAFG00000000324	1	35709808	35710423	0	0	0.0854017	0	0.0900759	0.0896902	0	0.216512	0.128733	0.140094	0	0
ENSCAFG00000000326	UTRN	1	35727461	36225845	82.0683	79.1903	78.2444	88.0016	82.5103	76.6673	61.3142	69.0671	65.7399	66.512	66.5701	62.3256
ENSCAFG00000000327	ENSCAFG00000000327	1	36588702	36590188	0.484802	0.34304	0.181224	0.245885	0.242299	0.182183	0.28465	0.282019	0.402437	0.355837	0.173373	0.179369
ENSCAFG00000000329	EPM2A	1	36869145	36977469	2.69946	2.09922	2.36026	2.20941	1.69992	1.10207	1.84218	1.90602	1.58658	1.47994	1.51768	1.1045
ENSCAFG00000000330	FBXO30	1	37010032	37016986	15.69	13.1515	13.274	12.8333	12.1454	9.45677	8.59265	8.80354	8.58284	8.26526	8.29997	7.47169
ENSCAFG00000000331	ENSCAFG00000000331	1	37066186	37066615	24.2304	20.5038	23.2062	32.794	28.8163	28.5303	13.1437	18.3614	18.0018	22.4975	22.6441	19.3255
ENSCAFG00000000333	MON2	10	5670387	5773858	26.9424	26.0707	25.334	28.1176	24.2891	25.4415	17.4144	18.1909	18.1077	18.0872	19.0168	17.7774
ENSCAFG00000000334	ADAMTS2	11	2277642	2501635	0.258111	0.294518	0.350401	0.501252	0.366427	0.501868	0.716582	0.520637	0.740038	0.568481	0.471524	0.543265
ENSCAFG00000000335	SHPRH	1	37074381	37170720	6.65481	5.89671	5.95263	5.79472	4.30195	4.21772	4.12376	3.92632	3.97912	3.63022	3.31633	2.90613
ENSCAFG00000000336	ENSCAFG00000000336	11	2051370	2128194	164.951	182.182	195.164	162.442	188.327	236.513	91.1184	97.3341	101.159	125.38	139.602	168.243
ENSCAFG00000000337	PPM1H	10	5822587	6072424	15.1186	17.7766	18.1584	16.7667	25.3909	26.7704	27.5183	30.8087	28.6587	32.0326	33.228	35.6319
ENSCAFG00000000338	GRM1	1	37207536	37600908	0.00493953	0	0.0107297	0.0108691	0.0115116	0.0111843	0.0038051	0.00414692	0	0	0.00728384	0
ENSCAFG00000000340	CMC2	10	6582004	6582244	229.079	241.242	253.415	269.267	294.869	278.078	211.137	225.004	226.957	244.786	254.844	248.723
ENSCAFG00000000341	TMEM5	10	6630048	6654372	25.3652	20.9544	19.2469	21.9855	16.5861	10.4283	16.7139	16.1973	15.4976	13.4312	12.5215	10.6962
ENSCAFG00000000344	RUFY1	11	2051370	2128194	29.4764	31.3811	33.3456	25.9179	32.3156	35.9777	25.6166	26.6307	27.3165	30.2701	32.4392	36.0092
ENSCAFG00000000345	SRGAP1	10	6677384	6942484	0.892914	1.07453	1.12188	1.25378	0.938465	1.12041	1.1338	1.00059	1.22886	1.0297	0.973343	1.1898
ENSCAFG00000000348	CANX	11	1915462	2016693	654.103	701.749	692.051	813.596	899.07	1061.48	549.746	608.927	595.217	697.931	742.245	836.188
ENSCAFG00000000350	MAML1	11	1915462	2016693	16.1786	15.5535	15.1102	16.1379	13.7459	13.353	19.2666	18.6059	18.1578	16.2658	15.6883	14.7884
ENSCAFG00000000351	C12orf56	10	7025360	7114291	0.334202	0.553538	0.318305	0.295145	0.302964	0.192827	0.468275	0.387173	0.392393	0.341618	0.401847	0.186552
ENSCAFG00000000352	XPOT	10	7125249	7166648	105.161	113.007	114.831	121.917	134.132	149.715	69.1744	76.4404	78.0813	90.1298	98.4153	108.462
ENSCAFG00000000353	STXBP5	1	38271123	38433426	18.7402	18.5023	17.9546	16.4139	17.1975	16.2607	18.7687	19.4139	17.6422	18.2118	18.5331	17.2953
ENSCAFG00000000354	LTC4S	11	1883023	1896979	0.0373235	0	0.0900666	0	0	0	0.0530299	0	0	0	0.0507558	0
ENSCAFG00000000355	MGAT4B	11	1883023	1896979	91.9796	99.2582	98.3757	90.6902	91.69	89.4372	222.316	206.007	208.424	175.939	171.036	148.965
ENSCAFG00000000356	TBK1	10	7169692	7209744	31.3568	28.4256	29.6259	31.9715	32.3595	33.6984	17.7994	18.9977	18.1104	19.5102	20.5985	21.7591
ENSCAFG00000000357	ENSCAFG00000000357	10	7242041	7242522	0.669471	0.326035	0.867341	2.08033	1.28978	0.34488	0.58236	0.211558	0.566044	0.307999	0.557386	0.112129
ENSCAFG00000000359	Q32KH4_CANFA	10	7366249	7415694	113.048	101.078	97.3177	103.505	87.4077	70.7804	99.3243	96.0258	93.0669	84.9011	80.7305	67.5556
ENSCAFG00000000360	SQSTM1	11	1859798	1869639	69.8937	67.0975	63.5916	58.108	44.2186	35.8681	124.287	103.257	105.463	80.3981	71.0954	54.2246
ENSCAFG00000000361	TBC1D30	10	7473921	7511547	8.09731	8.0489	7.52415	7.02455	4.04311	2.48201	9.82746	8.64141	8.47265	6.69331	5.21595	2.939
ENSCAFG00000000365	C5orf45	11	1834129	1859746	49.2824	44.7546	43.7978	41.5507	28.1211	24.098	56.8904	46.6578	49.8258	39.9562	34.0052	26.214
ENSCAFG00000000366	SASH1	1	39281425	39478127	0.402533	0.430948	0.516761	0.419862	0.461671	0.335223	0.561708	0.633723	0.534436	0.430971	0.465685	0.338166
ENSCAFG00000000367	ENPP3	12	97370	181887	0.204132	0.0401688	0.123758	0.0491983	0.0450125	0.0378628	0.126224	0.0684623	0.0423747	0.0461143	0.103659	0.0362857
ENSCAFG00000000370	ENSCAFG00000000370	10	8643975	8671269	71.0909	72.5508	76.1426	70.2435	90.0918	87.1816	127.821	128.27	124.426	120.143	120.396	104.085
ENSCAFG00000000373	TAB2	1	40149568	40215208	31.0361	30.8472	29.8003	30.5192	25.3238	26.5402	25.4869	27.0926	24.6227	24.5593	22.897	21.4583
ENSCAFG00000000374	IRAK3	10	8697251	8729191	11.8872	14.0914	15.0372	15.4913	18.6642	22.0809	10.035	11.2912	11.5465	13.8278	15.2983	16.7733
ENSCAFG00000000375	ZC3H12D	1	40251878	40474194	0.38095	0.324087	0.362264	0.335289	0.286886	0.154847	0.575143	0.609369	0.729809	0.388659	0.305807	0.332201
ENSCAFG00000000376	ENSCAFG00000000376	10	8733888	8734374	15.7677	15.8091	15.4845	18.7631	23.9258	18.6139	12.9661	12.4684	14.4562	19.8667	16.6989	20.4862
ENSCAFG00000000377	ENSCAFG00000000377	12	97370	181887	332.134	336.753	357.817	360.617	401.648	427.966	562.505	510.908	570.106	560.843	541.403	571.865
ENSCAFG00000000378	HELB	10	8765935	8796361	3.25405	3.19669	3.31065	2.253	2.66826	2.84334	1.86867	2.08661	2.33373	2.7069	2.5543	2.71957
ENSCAFG00000000379	PPIL4	1	40251878	40474194	26.8728	25.859	25.3686	25.6189	22.6267	23.6631	17.3372	17.1742	17.6565	16.5806	16.6522	15.6878
ENSCAFG00000000380	MED23	12	194777	239566	17.8323	17.0193	16.385	16.7187	15.6569	15.0322	15.2912	15.887	14.5132	13.5996	13.6135	12.2391
ENSCAFG00000000381	TBC1D9B	11	1792600	1831851	24.9662	24.5269	24.0328	23.4336	22.2566	22.5342	30.7613	30.9858	30.5816	27.7059	26.9248	27.0681
ENSCAFG00000000382	ENSCAFG00000000382	1	40251878	40474194	0.572607	0.275409	0	0.307744	0.29445	0	0.482254	0.175092	0	0.33988	0.30754	0
ENSCAFG00000000384	GRIP1	10	8800460	9063665	4.88249	4.57282	4.58583	3.84252	5.46522	4.98607	4.01708	4.82906	4.11879	4.69732	4.94333	5.29096
ENSCAFG00000000385	KATNA1	1	40251878	40474194	12.2868	12.9945	13.6613	13.6031	17.0623	19.9989	18.282	18.3436	19.0137	19.222	20.6943	23.1337
ENSCAFG00000000386	ARG1	12	243046	255247	0.781512	1.13317	0.778938	1.00057	0.984122	0.966666	0.855167	0.521919	0.598487	0.520448	0.840943	1.01504
ENSCAFG00000000387	LATS1	1	40251878	40474194	17.9255	17.7058	16.619	19.4214	17.4851	19.7286	10.338	11.8366	11.8838	11.73	11.7176	12.5524
ENSCAFG00000000388	ENSCAFG00000000388	12	319405	329427	10.6684	8.43511	8.23493	6.40682	4.86397	3.92667	9.4844	8.95207	7.9223	7.09871	6.30169	5.2094
ENSCAFG00000000389	ENSCAFG00000000389	10	9265651	9266617	0.0833237	0.204264	0	0.0444003	0.0478806	0.045684	0.178766	0.07793	0.173758	0.189092	0.20532	0.289127
ENSCAFG00000000390	NUP43	1	40479378	40492143	11.0153	14.0213	15.0607	16.294	20.9426	26.3597	8.74726	10.4033	11.2606	14.6455	15.2274	19.6429
ENSCAFG00000000391	RASGEF1C	11	1519388	1573939	0.0614255	0	0.0449792	0	0	0.0241521	0	0	0	0	0	0.0360544
ENSCAFG00000000393	PCMT1	1	40494460	40540494	34.7049	36.0119	36.5438	42.9172	46.9147	49.6874	26.444	28.1723	29.0092	33.0998	32.6581	36.8115
ENSCAFG00000000394	RPP21	12	331823	334523	10.2335	9.97299	11.2817	10.7622	12.5241	13.1429	12.6947	12.2034	12.8924	12.0004	13.2604	14.6656
ENSCAFG00000000395	MAPK9	11	1443546	1480936	21.3222	22.8088	21.7143	23.359	23.4995	25.0223	15.1493	15.3567	16.064	17.0376	17.3238	18.3415
ENSCAFG00000000396	GNL1	12	375592	383286	35.6186	35.2696	33.4255	30.841	32.0731	32.9757	40.3798	39.2501	40.6035	39.64	39.1882	39.9381
ENSCAFG00000000397	CAND1	10	9652173	9679818	88.9712	97.9945	95.679	109.927	113.727	124.8	66.4589	75.2112	72.9035	82.4115	85.719	93.5912
ENSCAFG00000000398	LRP11	1	40543999	40590569	13.7139	16.1428	16.6599	17.0369	25.3488	36.2929	14.9788	16.6907	17.5815	20.9794	23.1969	31.2178
ENSCAFG00000000399	ENSCAFG00000000399	1	40635693	40637301	279.679	255.451	233.075	276.265	264.641	317.704	235.52	225.235	224.721	236.436	234.231	289.204
ENSCAFG00000000400	ENSCAFG00000000400	10	28152479	28153967	0	0	0	0.145178	0	0	0.133722	0.145734	0	0	0.127987	0
ENSCAFG00000000402	ENSCAFG00000000402	1	40710318	40795883	26.1479	25.9978	27.7093	19.9137	17.8618	16.7474	78.3498	65.9453	66.7031	46.7719	40.6823	32.754
ENSCAFG00000000404	IYD	1	40890408	40911100	0.244622	0.268917	0.082214	0.151176	0.185232	0.0964964	0.101487	0.126404	0.0845516	0.161024	0.0832583	0.125617
ENSCAFG00000000405	PLEKHG1	1	41129257	41297386	2.94754	3.49355	3.8703	4.41712	4.06877	4.13049	2.996	3.38033	3.95124	3.68936	3.86357	3.66777
ENSCAFG00000000406	PPP1R10	12	415129	427810	24.1055	23.8748	23.9607	21.2151	23.9449	21.9364	29.0317	29.218	27.6298	27.7667	26.7478	28.1318
ENSCAFG00000000407	DYRK2	10	9982348	9991798	5.69216	5.96065	6.83373	5.6774	6.63356	8.24525	11.2783	11.066	10.8807	10.5628	11.6621	12.5639
ENSCAFG00000000411	MRPS18B	12	435193	441126	52.7144	51.0723	49.706	55.4192	61.7947	61.3728	81.4134	77.4691	78.3531	73.5929	76.1614	81.6833
ENSCAFG00000000412	MDM1	10	10522209	10552672	7.42296	7.86209	7.04857	8.24476	7.75064	6.12855	6.22448	7.31727	7.27424	7.05272	6.99771	6.01539
ENSCAFG00000000413	MTHFD1L	1	41316273	41498075	25.6865	32.643	34.1801	40.2406	62.4938	80.9418	23.4103	30.341	31.3475	45.4919	53.6233	72.7564
ENSCAFG00000000414	ATAT1	12	441897	456152	6.2696	7.19496	7.14633	3.63989	3.44696	2.64212	6.98485	5.90514	6.78916	5.32393	4.91567	3.32263
ENSCAFG00000000415	RAP1B	10	10805358	10818433	60.3638	60.1713	60.7294	73.2396	77.6387	98.1085	36.4488	38.404	41.012	44.9045	47.5287	58.8685
ENSCAFG00000000416	C6orf136	12	456729	460319	20.8679	23.107	24.9015	18.3549	23.1472	28.566	34.282	33.6294	32.5779	39.5377	40.2041	44.3181
ENSCAFG00000000417	NUP107	10	10838792	10887997	12.2629	15.7829	16.7827	18.558	23.8524	29.1483	11.3126	13.2785	14.0987	17.6122	18.8588	22.8559
ENSCAFG00000000418	MDM2	10	10936608	10971551	92.3182	86.0715	85.317	87.7196	97.4292	115.159	56.157	61.1379	56.9008	65.7874	69.9633	83.7693
ENSCAFG00000000419	AKAP12	1	41614907	41711677	21.6828	20.1621	20.3157	21.6188	22.4257	26.9674	23.7314	23.8221	23.6807	26.2917	25.9282	26.9726
ENSCAFG00000000420	CPM	10	10971766	10997780	14.8318	13.4272	13.1799	11.4278	15.911	23.5143	21.3186	22.2603	19.8531	19.81	20.1479	33.434
ENSCAFG00000000421	ENSCAFG00000000421	1	41614907	41711677	0.744193	1.62886	0	4.54702	2.63292	2.13737	1.24023	0	0.330735	0.783124	0.695935	1.43276
ENSCAFG00000000422	ZBTB2	1	41718418	41743392	5.79875	6.17694	7.216	6.93034	10.0742	10.8449	8.44957	9.13789	8.76163	10.695	11.224	12.8802
ENSCAFG00000000423	RMND1	1	41755053	41799847	10.6752	10.2643	9.56566	9.31934	9.53324	9.07093	10.5863	10.5236	9.83052	9.2925	9.00184	8.2556
ENSCAFG00000000424	CPSF6	10	11261083	11285863	31.0344	34.5715	36.135	33.1929	43.8348	48.4175	43.8574	45.9797	43.8432	49.6852	51.0871	54.8756
ENSCAFG00000000425	C6orf211	1	41799947	41814964	24.3465	22.7143	22.7485	23.963	21.3146	21.3641	14.0228	13.8553	12.3909	13.2392	14.1424	13.8301
ENSCAFG00000000426	LYSC2_CANFA	10	11346196	11352276	0.0722539	0	0.096677	0.0537602	0.171003	0	0.061582	0.0268456	0.0239427	0.0260557	0.0353647	0.0142285
ENSCAFG00000000427	DHX16	12	460775	477815	20.1012	19.6832	20.3437	13.1413	13.6822	14.8527	17.612	16.5995	16.8684	16.1985	16.4168	16.5658
ENSCAFG00000000428	YEATS4	10	11363865	11383211	5.50487	5.71159	6.48461	5.3218	8.36482	11.2321	7.81761	9.28201	9.69859	10.2454	9.95983	12.4678
ENSCAFG00000000429	CCDC170	1	41857510	41934145	0.0120948	0.011679	0.0356448	0	0	0	0	0.00666563	0	0.012939	0.00585391	0
ENSCAFG00000000430	ESR1	1	42081315	42368689	0	0	0	0	0	0	0	0	0	0	0	0.00455841
ENSCAFG00000000431	FRS2	10	11545503	11551127	20.618	18.1552	17.0145	18.8783	14.0864	14.0598	16.0547	14.7285	15.1901	13.6717	13.3628	11.9031
ENSCAFG00000000432	CCT2	10	11561450	11578297	199.723	219.296	222.727	267.869	338.199	418.101	145.655	166.19	166.237	211.495	234.37	294.569
ENSCAFG00000000434	LRRC10	10	11584510	11585350	0	0	0	0	0.0467874	0	0	0.0460717	0.0821794	0	0	0
ENSCAFG00000000436	ENSCAFG00000000436	10	11687798	11718175	58.6386	48.5434	44.5602	50.1772	38.0161	23.659	30.6019	29.0074	28.6836	25.1298	24.047	17.6244
ENSCAFG00000000437	NRM	12	479915	493145	36.6451	42.2916	45.6102	46.7987	53.6301	59.9027	58.4591	57.7084	61.3761	63.2815	68.5321	74.5543
ENSCAFG00000000439	C12orf28	10	11792078	11852196	0.0191133	0	0	0.0212954	0	0	0.0154167	0	0	0	0	0
ENSCAFG00000000441	CNOT2	10	12101324	12176154	27.2649	27.224	25.8383	28.9078	25.9862	26.2543	17.0949	17.4832	17.6045	18.4283	18.9249	18.391
ENSCAFG00000000442	MDC1	12	495615	507439	22.8782	24.8806	24.9347	20.9486	18.3031	19.6321	20.8693	20.9418	22.4612	20.8074	20.2432	18.6777
ENSCAFG00000000443	TUBB	12	512944	516144	135.656	214.927	249.016	300.624	452.463	659.143	203.991	265.504	269.258	389.353	431.805	613.58
ENSCAFG00000000444	FLOT1	12	516160	528232	100.009	105.898	107.224	118.528	126.006	151.25	100.791	105.245	104.017	115.213	117.113	136.472
ENSCAFG00000000445	SYNE1	1	42379715	42831889	3.51477	2.85561	2.56745	2.52269	1.16503	0.765892	2.49307	2.03727	2.07999	1.39585	1.13241	0.607602
ENSCAFG00000000446	PTPRB	10	12273353	12384706	0.435331	0.550989	0.440499	0.458205	0.41755	0.417118	0.494046	0.475017	0.590537	0.432081	0.533035	0.377681
ENSCAFG00000000447	IER3	12	529737	530220	1.38777	2.16332	2.15164	2.52904	5.7743	5.83401	7.61277	6.82636	9.17911	13.251	17.3396	25.1594
ENSCAFG00000000448	DDR1	12	551500	715625	88.8239	83.2966	83.4479	82.0224	77.0481	73.2906	110.55	103.736	101.101	89.8994	91.0196	86.0633
ENSCAFG00000000450	TSPAN8	10	12785740	12817966	124.804	129.778	128.373	140.07	192.965	241.445	78.4206	89.9096	82.5789	112.925	110.542	156.438
ENSCAFG00000000453	ZFC3H1	10	13157321	13216546	14.7367	14.4901	14.8556	11.3721	11.6525	13.182	8.88527	9.81796	9.3222	9.86041	9.77019	9.74564
ENSCAFG00000000454	VARS2	12	551500	715625	38.6193	44.5312	47.6824	38.6193	50.3223	67.9144	42.5427	44.4098	44.5909	49.6435	53.0471	75.158
ENSCAFG00000000456	ENSCAFG00000000456	10	13217274	13227872	12.3945	12.9557	10.14	10.882	9.87113	8.14311	8.23043	11.096	9.65907	8.70584	8.461	6.26838
ENSCAFG00000000457	TMEM19	10	13235274	13250957	105.499	98.4174	98.8967	111.977	93.0518	89.6804	88.1794	90.8775	91.2007	89.0689	83.8759	77.4262
ENSCAFG00000000458	RAB21	10	13288030	13324923	56.026	60.0921	57.3835	58.9075	70.8913	87.8483	44.2862	48.0932	45.134	51.113	53.8742	66.4799
ENSCAFG00000000459	TBC1D15	10	13357623	13427734	43.9108	37.025	36.2379	43.5365	37.8284	37.7405	27.0658	29.5588	28.1662	28.7685	27.9079	28.3425
ENSCAFG00000000463	C8orf47	13	314491	336117	6.58829	6.30132	5.10112	5.00702	2.7713	2.35873	6.58477	4.71859	5.4841	3.58624	3.05305	1.71006
ENSCAFG00000000464	CNOT6	11	1208910	1255303	28.0451	26.6359	26.3919	25.0453	21.6561	19.7615	12.1028	13.3388	12.5768	13.2117	12.6204	12.2576
ENSCAFG00000000465	ENSCAFG00000000465	27	38502708	38503589	119.107	111.985	99.9309	119.751	111.921	100.201	75.8531	72.2866	73.2651	73.2278	74.3407	73.7248
ENSCAFG00000000469	POP1	13	365053	398741	7.30306	8.24506	7.99497	8.24891	9.98637	11.225	5.51216	5.91142	5.87338	7.15283	7.76127	9.36357
ENSCAFG00000000470	DPCR1	12	551500	715625	0	0	0	0	0	0.0294229	0.0208423	0	0	0	0.0199485	0.0240781
ENSCAFG00000000472	C6orf15	12	815482	816632	0	0	0	0	0.27081	0.155694	0.0756297	0.0824238	0	0	0.0361932	0.131057
ENSCAFG00000000474	CDSN	12	819423	823993	0	0	0	0	0.0650146	0.179717	0	0	0	0.0682006	0.0659287	0.14901
ENSCAFG00000000475	PSORS1C2	12	838392	839623	0.60503	0.823263	1.45115	0.662056	0.616596	1.1013	1.0541	1.29239	1.28071	1.95123	1.63946	3.04438
ENSCAFG00000000478	CCHCR1	12	840533	854384	30.2705	30.794	34.4867	18.2292	19.8527	23.6282	14.9449	16.1076	16.5801	18.9325	17.7112	21.2152
ENSCAFG00000000480	NIPAL2	13	424491	491714	28.4918	29.945	30.6835	34.0713	37.3665	41.383	22.2859	25.1117	24.0983	28.0078	29.5847	31.9288
ENSCAFG00000000482	FLT4	11	1145625	1185213	0.466745	0.407534	0.521849	0.492841	0.305136	0.28405	0.743909	0.516355	0.621915	0.433637	0.419197	0.316247
ENSCAFG00000000483	TCF19	12	855835	858582	2.27114	4.45904	5.58291	5.49156	9.67033	13.4514	4.20659	7.37398	7.5501	10.6413	12.7816	18.5645
ENSCAFG00000000484	STK3	13	646386	920909	9.84024	8.31523	8.73533	8.53676	8.01304	6.48437	7.40009	7.94497	7.50643	6.51649	6.11405	5.96479
ENSCAFG00000000485	ENSCAFG00000000485	12	861373	866099	0	0	0	0	0	0	0.0305876	0	0	0	0	0
ENSCAFG00000000487	dla88	12	892227	895691	55.054	57.4925	64.958	66.3638	62.417	55.5392	109.972	96.6714	103.002	90.9542	86.9551	77.4404
ENSCAFG00000000489	ENSCAFG00000000489	10	15947474	15948783	0.799978	0.679973	1.33891	0.741528	1.04824	1.49602	0.503491	0.658465	0.619888	0.568079	0.674659	0.620436
ENSCAFG00000000491	ENSCAFG00000000491	11	1027418	1028809	2.57346	3.38739	2.86282	3.43996	4.1152	3.71917	2.51341	2.7392	3.04814	3.21958	3.77396	3.80933
ENSCAFG00000000492	ENSCAFG00000000492	12	1013177	1021690	5.54341	7.69185	6.32627	7.57234	7.65787	7.57793	19.2995	16.5751	18.4529	17.4187	15.7613	16.843
ENSCAFG00000000493	OSR2	13	1028402	1031999	4.2462	3.15416	1.85879	1.69689	0.83112	0.455814	4.71055	4.6095	2.77294	1.84218	1.58752	0.938915
ENSCAFG00000000496	ENSCAFG00000000496	12	972849	974498	3.44712	3.27709	3.23868	3.8954	4.38251	5.92654	2.92124	3.38645	3.38196	4.42832	4.11382	4.66449
ENSCAFG00000000497	ENSCAFG00000000497	11	922751	957886	0.951104	0.576227	0.790633	1.34772	0.197327	0.168617	1.52113	1.00339	0.972708	0.606903	0.383132	0.231222
ENSCAFG00000000498	ENSCAFG00000000498	11	806712	861830	0.394458	0.421439	0.365202	0.631768	0.10946	0.0204451	0.693191	0.297231	0.519134	0.276464	0.130518	0.105024
ENSCAFG00000000500	DLA-64	12	983572	986969	56.739	61.8654	65.1585	69.5382	58.3534	58.2625	114.918	103.62	107.526	90.2958	85.2321	78.3783
ENSCAFG00000000502	ENSCAFG00000000502	11	806712	861830	3.25912	2.47404	2.02384	2.66282	0.704536	0.484475	4.09918	2.27533	3.01918	1.69668	0.804173	0.558857
ENSCAFG00000000506	MCCD1	12	1028702	1044492	11.0547	10.7872	11.1029	10.0826	6.57381	3.72157	25.6546	12.889	25.2895	10.5851	12.016	7.56701
ENSCAFG00000000507	VPS13B	13	1101812	1833765	11.8796	9.48201	8.78811	8.77016	5.90867	5.40716	7.45591	7.25234	6.36632	5.51459	4.99206	4.28963
ENSCAFG00000000509	DX39B_CANFA	12	1028702	1044492	207.634	226.634	234.543	202.586	222.94	251.52	165.232	162.24	177.823	187.303	195.869	216.392
ENSCAFG00000000510	PRR16	11	9927980	10104748	0.0479888	0.0498194	0.0312319	0	0.0669992	0.0215615	0.0068362	0.0447019	0.019934	0.0289243	0.0261722	0.0236926
ENSCAFG00000000512	SRFBP1	11	11940143	12000962	31.4365	30.7987	27.7563	34.3967	38.8359	47.2047	16.9586	16.983	18.569	23.634	26.2337	29.5895
ENSCAFG00000000513	VATG1_CANFA	12	1046877	1048117	1.56466	1.99378	2.42408	1.56336	0.407634	0.64718	1.54074	1.09144	1.12318	0.733381	0.737332	0.889969
ENSCAFG00000000519	ZNF474	11	12116486	12143708	0.831502	0.626123	0.652356	0.405221	0.166038	0	0.848538	0.343484	0.440908	0.196124	0.139226	0.186792
ENSCAFG00000000522	SNCAIP	11	12228333	12377943	0.00586044	0	0	0	0	0	0	0	0	0	0	0
ENSCAFG00000000523	ENSCAFG00000000523	1	42855887	42857262	0.22859	0.173916	1.08641	1.39789	0.873221	1.02991	0.367365	0.400367	0.223171	0.267153	0.285684	0.2122
ENSCAFG00000000525	GLIPR1	10	15959369	15976992	20.7455	22.5015	21.1861	22.0084	26.4228	37.7815	32.4765	32.2027	34.1044	33.091	36.3069	47.6076
ENSCAFG00000000528	ENSCAFG00000000528	10	15977997	15992333	17.2725	13.6827	14.3131	16.7197	14.8341	15.2151	11.0692	13.1858	11.899	12.1624	12.7299	13.4486
ENSCAFG00000000529	RGS22	13	1904867	2010567	5.82181	4.61597	3.69709	3.3532	2.12132	1.0083	2.90181	2.99572	2.3159	1.5665	1.69989	0.984861
ENSCAFG00000000530	SNX2	11	12633110	12693370	49.5541	49.347	48.0188	47.9157	46.4455	40.5166	46.2789	45.5765	45.153	41.3363	40.6446	35.372
ENSCAFG00000000532	ENSCAFG00000000532	13	1904867	2010567	0.172167	0.502703	0.271329	0.376057	0.289146	0.0915494	0.431906	0.235353	0.262379	0.342641	0.310038	0.18711
ENSCAFG00000000533	PRRC2A	12	1112613	1126345	30.7769	33.6283	34.3806	31.9858	34.5396	37.1093	58.0197	59.7302	57.5443	55.4653	54.0729	55.0795
ENSCAFG00000000534	SNX24	11	12794857	12894087	22.3152	23.0951	22.5312	19.7803	13.9446	10.3855	18.3541	18.9871	16.3765	15.0157	12.0087	9.11092
ENSCAFG00000000536	ENSCAFG00000000536	21	40897202	40897646	0.190143	0.182359	0.772876	1.02586	0.410673	0.3823	0.672135	0.244172	0.435536	0.118493	0.428874	0.388243
ENSCAFG00000000540	ENSCAFG00000000540	1	42969386	42969898	0.110505	0	0.924735	0	0.127255	1.19811	0.174583	0.475665	0	0	0.250644	0.30253
ENSCAFG00000000543	CEP120	11	13168786	13266151	13.612	13.6161	13.2779	13.6558	13.4707	15.5836	11.3292	11.2912	10.9708	11.6539	11.3754	11.9398
ENSCAFG00000000544	FBXO43	13	2038407	2052426	0.028521	0.0822022	0.054656	0.0623402	0.0263644	0.025314	0	0.030991	0.0414597	0	0.054434	0
ENSCAFG00000000547	FBXO5	1	43138218	43149025	5.028	10.1634	9.68645	10.6585	16.816	22.8447	7.78995	9.91549	11.1154	14.3537	15.8895	19.5469
ENSCAFG00000000548	ENSCAFG00000000548	13	2103424	2126209	20.0416	16.8386	16.7557	12.3095	10.6464	6.9874	12.6675	12.0932	12.4844	9.95076	9.56786	6.94273
ENSCAFG00000000549	MTRF1L	1	43155448	43162889	11.8919	13.0411	13.0993	8.37856	8.49491	11.5223	7.21437	6.83132	7.51039	8.757	8.07469	8.1067
ENSCAFG00000000550	RGS17	1	43174893	43264285	2.50814	3.46151	3.52647	3.77829	6.97644	11.4865	4.63113	5.42102	6.21024	10.1148	11.1224	17.6851
ENSCAFG00000000554	ENSCAFG00000000554	10	16558705	16570305	36.7968	34.3242	36.9002	28.1488	21.689	18.228	32.8729	32.0892	31.1585	26.4818	22.8161	22.2578
ENSCAFG00000000555	RNF19A	13	2141016	2170519	45.0667	39.5659	37.8869	40.8543	30.1787	32.8018	24.3321	23.23	23.7715	21.2283	20.6646	20.4734
ENSCAFG00000000557	CSNK1G3	11	13363060	13466798	30.4653	23.8065	25.9438	28.702	25.6254	27.9253	17.7837	18.6564	19.4242	19.428	20.0139	21.6092
ENSCAFG00000000561	MIOX	10	16813174	16818015	25.5209	30.4883	35.0435	8.2914	9.48316	11.2878	15.4582	16.7012	21.3471	22.6796	21.6341	19.8245
ENSCAFG00000000562	ENSCAFG00000000562	1	44071407	44361145	22.4803	21.5598	21.4738	19.4671	22.0108	21.8726	23.778	25.629	25.1833	25.3124	26.3162	25.0149
ENSCAFG00000000563	SNX31	13	2425022	2498063	0	0	0	0.0111033	0	0	0	0	0	0	0	0
ENSCAFG00000000564	SCO2	10	16669325	16801725	8.28412	8.72418	8.82776	8.05915	10.6663	12.0073	11.7093	11.3869	11.2499	12.3856	12.9744	15.8684
ENSCAFG00000000565	ENSCAFG00000000565	1	44501301	44502688	0.179364	0.212886	0.398879	0.607338	0.426326	0.1749	0.0227274	0.0990764	0.220907	0.120201	0.0870112	0.0262559
ENSCAFG00000000566	Q32KI5_CANFA	10	16669325	16801725	23.229	26.4517	26.7882	21.355	21.5568	22.5198	43.8725	42.1546	42.9376	39.617	38.7744	37.8991
ENSCAFG00000000567	PABPC1	13	2560574	2580371	804.25	821.899	797.038	845.581	759.986	771.534	837.573	805.503	863.317	748.703	750.993	705.201
ENSCAFG00000000568	MAPK8IP2	10	16669325	16801725	0.0861439	0.0827798	0.0526933	0.0188451	0.0737196	0.0378684	0.177587	0.0645135	0.126582	0.0500921	0.0453258	0.0683859
ENSCAFG00000000569	ZNF608	11	14300703	14405987	6.73072	7.09956	7.89222	7.2413	5.834	5.11871	8.3401	8.15721	9.40164	7.22742	7.2724	5.52438
ENSCAFG00000000570	SCAF8	1	44562566	44636543	24.222	24.0106	23.622	24.9984	21.7768	22.589	21.2728	21.5261	22.2267	20.6828	21.5702	19.9659
ENSCAFG00000000572	LMF2	10	16801881	16807598	15.686	16.5163	17.8103	14.109	16.8344	17.5941	20.5785	21.7635	20.6035	22.6792	22.4042	24.6328
ENSCAFG00000000575	BAG6	12	1126583	1148566	44.9012	49.1522	50.7095	43.847	47.7327	52.0416	64.2537	65.9831	65.2241	61.7257	63.1651	68.047
ENSCAFG00000000576	ENSCAFG00000000576	11	15345518	15347129	4.69067	3.99084	4.50525	5.35853	3.41005	5.04836	4.08936	4.22764	4.03051	4.56813	4.04202	3.64252
ENSCAFG00000000577	TIAM2	1	44896836	45000582	0.141128	0.213744	0.181453	0.155545	0.26372	0.29346	0.146323	0.159467	0.165927	0.219264	0.233413	0.302862
ENSCAFG00000000578	ENSCAFG00000000578	11	15360509	15361374	0	0	0.1359	0	0.13935	0.126721	0	0.062211	0	0	0.0546351	0
ENSCAFG00000000579	ENSCAFG00000000579	10	16669325	16801725	13.4214	12.5803	13.8702	8.31713	9.37859	7.86663	15.276	16.6252	15.3217	13.357	12.6944	11.504
ENSCAFG00000000580	ENSCAFG00000000580	13	2729502	2763613	95.5592	105.655	107.026	110.474	125.523	146.525	110.717	111.057	110.196	117.23	121.113	136.939
ENSCAFG00000000581	TFB1M	1	45001248	45071371	5.02511	6.92097	6.978	6.785	8.67757	10.3979	5.94037	6.07513	7.30636	10.0953	9.75448	10.4403
ENSCAFG00000000582	GRAMD3	11	15661885	15784399	85.1131	79.6454	78.2164	87.1947	77.0935	72.1498	93.9173	87.8178	88.8368	85.5139	85.0479	73.5256
ENSCAFG00000000584	ZNF706	13	2970828	2973143	1163.88	1126.23	1090.06	1154.31	1018.83	1080.35	496.239	455.144	495.469	462.539	479.073	526.453
ENSCAFG00000000586	CPT1B	10	16669325	16801725	7.75261	8.29726	9.88687	3.22025	3.21311	3.33488	3.99871	3.86386	4.18045	4.04526	4.27226	4.74038
ENSCAFG00000000587	GRHL2	13	3204992	3363268	19.1952	17.3726	18.4265	17.5503	15.3053	12.3084	21.0924	22.0908	21.5345	20.3864	19.0802	14.3588
ENSCAFG00000000588	ALDH7A1	11	15830415	15878625	78.5836	76.2486	77.6252	86.1657	67.3941	58.3607	83.0954	77.5785	84.0995	69.2777	69.6064	56.9118
ENSCAFG00000000589	A7E3L1_CANFA	1	45126958	45186510	0.153553	0.211344	0.17589	0.198068	0.0606456	0.0386027	0.196028	0.157417	0.190536	0.141872	0.0789984	0.011919
ENSCAFG00000000590	PHAX	11	15885594	15900171	30.8229	29.0761	31.7672	38.2425	42.064	45.8527	17.8964	20.2662	20.9345	26.0936	27.5437	30.9558
ENSCAFG00000000592	C5orf48	11	15903583	15908794	0	0	0	0	0	0	0	0	0.0483049	0	0	0
ENSCAFG00000000593	LMNB1	11	15996617	16052978	200.101	231.448	240.875	288.379	310.331	343.506	174.527	191.757	208.456	230.439	255.254	279.349
ENSCAFG00000000594		11	16076787	16111867	16.0188	14.9353	15.1784	17.3793	20.5238	26.3507	15.7317	13.9694	15.577	16.9518	18.015	21.3193
ENSCAFG00000000595	ENSCAFG00000000595	37	7035101	7061783	0.647911	0.387728	0.669575	0.407208	0.138813	0.396778	0.146786	0	0.285346	0.155264	0.561963	0.339148
ENSCAFG00000000596	ENSCAFG00000000596	13	3755324	3755816	0.0842361	0	0.193247	0.185641	0.107527	0.315642	0	0.103537	0.0923406	0	0	0.109751
ENSCAFG00000000598	APOM	12	1126583	1148566	3.08069	4.40263	4.33201	3.93494	2.44346	2.21234	4.36988	3.63237	3.45556	2.97708	3.89893	2.05355
ENSCAFG00000000600	ENSCAFG00000000600	12	1126583	1148566	19.413	19.5484	19.7849	18.4294	17.3913	13.3686	22.8258	20.408	18.7377	19.5573	15.1683	14.6194
ENSCAFG00000000601	GPANK1	12	1126583	1148566	12.1716	12.4334	12.2511	11.7084	10.8131	10.3127	15.618	14.6003	15.1325	13.4732	12.8314	12.2672
ENSCAFG00000000602	RRM2B	13	3795170	3837934	7.22064	6.99689	6.8028	5.96577	4.76308	3.79803	4.84242	4.35275	4.69166	3.78687	3.7187	3.02422
ENSCAFG00000000603	NCAPH2	10	16669325	16801725	24.9699	25.3508	25.1969	21.6452	22.1884	26.4042	36.961	34.2448	36.4702	35.6358	34.3033	37.535
ENSCAFG00000000604	ENSCAFG00000000604	12	1150946	1208603	96.8904	95.4231	103.231	88.0784	103.27	119.752	138.262	137.275	135.591	138.801	138.627	149.224
ENSCAFG00000000606	LY65C_CANFA	12	1150946	1208603	0.145105	0.0498811	0.106836	0.112074	0.0586301	0.348706	0.0868741	0.142015	0.0422228	0.229724	0.0831479	0.0501822
ENSCAFG00000000607	ABHD16A	12	1150946	1208603	25.5188	25.136	25.2431	19.8681	19.9524	21.2148	26.8321	25.5314	25.7352	24.4912	24.2	23.961
ENSCAFG00000000608	ARID1B	1	46370635	46799104	9.92693	10.1629	10.7935	10.2687	10.324	8.97641	15.6606	15.5044	14.4568	13.3263	13.0996	11.5931
ENSCAFG00000000609	ADM2	10	16818880	16819898	5.0891	6.55316	7.32365	3.55569	3.75384	3.67815	7.2661	8.31477	8.82816	9.60726	11.359	12.0316
ENSCAFG00000000610	ENSCAFG00000000610	12	1150946	1208603	0.133968	0.134092	0.192377	0	0	0	0.0772632	0.0421034	0	0	0.0739492	0.0446305
ENSCAFG00000000611	MEGF10	11	16379659	16567909	0.221124	0.259377	0.223858	0.159037	0.092163	0.051845	0.172742	0.163526	0.179061	0.0613469	0.107709	0.0824958
ENSCAFG00000000612	ENSCAFG00000000612	10	16831012	16839425	17.6453	20.6934	22.3153	12.6587	16.4657	20.8976	17.0795	18.437	18.2768	20.6031	22.7927	26.0715
ENSCAFG00000000613	LY6G6E	12	1150946	1208603	0.0689769	0	0	0	0	0	0	0	0	0	0.1243	0
ENSCAFG00000000614	LY6G6C	12	1150946	1208603	0	0	0	0	0	0	0	0	0	0	0.147686	0
ENSCAFG00000000615	C6orf25	12	1150946	1208603	0.193129	0.0996903	0.224121	0.220827	0.127179	0.123547	0.412692	0.514028	0.630366	0.18707	0.169264	0.0680837
ENSCAFG00000000616	TMEM242	1	46872564	46900911	48.2139	45.6742	49.0681	46.7525	47.4737	38.8054	92.4005	81.6959	85.9274	73.1433	63.8655	55.2616
ENSCAFG00000000617	DDAH2	12	1150946	1208603	7.37307	7.37641	6.92358	5.41795	4.47276	3.00581	12.7741	12.0212	9.38111	7.80689	6.55948	4.68484
ENSCAFG00000000618	ZDHHC14	1	46943589	47216251	3.27766	2.88157	2.97632	2.63207	2.70202	3.10167	3.9665	3.58598	3.78966	3.19439	3.04144	3.22844
ENSCAFG00000000619	UBR5	13	3887464	4023831	25.3022	26.4129	25.5962	26.4674	23.7585	23.8682	24.5213	25.3706	24.1003	25.097	23.0967	22.5034
ENSCAFG00000000620	PPP6R2	10	16844001	16929886	18.2682	18.4381	18.7322	15.8663	18.546	18.5429	24.3827	24.558	23.4615	23.0476	23.6627	24.9442
ENSCAFG00000000621	CLIC1	12	1209772	1215229	191.674	212.041	220.727	224.22	273.473	319.966	342.136	351.198	344.294	377.382	371.488	419.511
ENSCAFG00000000622	PRRC1	11	16617449	16659553	11.8664	13.6967	13.9965	14.6181	19.3368	22.9433	13.6229	15.4225	13.7877	17.6343	19.2501	20.0734
ENSCAFG00000000624	ENSCAFG00000000624	1	47297661	47298536	0.189498	0.0905831	0.182926	0	0.184621	0	0.0807397	0.131989	0.0392388	0.0427018	0.115916	0
ENSCAFG00000000625	ENSCAFG00000000625	11	16794359	16983758	0.396491	0.46645	0.287286	0.105835	0	0.0902085	0.13094	0	0.127271	0.0461677	0.0835497	0
ENSCAFG00000000626	ENSCAFG00000000626	12	1221801	1243431	3.94526	3.39739	2.99964	1.78572	1.0819	0.877435	1.98717	1.77956	1.8339	1.48904	1.47645	1.0558
ENSCAFG00000000627	SNX9	1	47343667	47455843	55.7986	55.886	53.6457	60.3069	52.3106	54.8012	53.7047	54.0741	58.4248	50.6886	51.2712	50.0976
ENSCAFG00000000628	SAPCD1	12	1243973	1245417	0.821711	1.23369	1.43912	0.456512	0.980429	1.16889	0.760918	1.01356	0.575244	1.25202	1.13289	1.85577
ENSCAFG00000000629	DENND6B	10	16939092	16949502	10.7633	10.02	11.1972	4.70645	4.38265	3.71933	8.29858	8.2526	7.75676	6.87907	7.09924	6.01423
ENSCAFG00000000630	VWA7	12	1246339	1269370	0.826147	0.950609	1.22943	0.537516	0.860873	1.10926	0.905762	0.860363	0.776296	0.997695	1.07485	1.94546
ENSCAFG00000000632	ENSCAFG00000000632	13	4087310	4089274	0.0322234	0.0322972	0.0874656	0.0538984	0.0582764	0.164264	0.0763825	0.0832442	0.0742426	0.0807946	0.073107	0.0529446
ENSCAFG00000000634	ENSCAFG00000000634	13	4100434	4100788	0	0.273324	0	0	0	0	0	0	0	0.188729	0	0
ENSCAFG00000000636	VARS	12	1246339	1269370	28.9798	40.0256	43.5206	41.1119	63.8822	79.564	40.3944	54.093	52.5104	73.802	82.1862	101.143
ENSCAFG00000000637	SLC12A2	11	17143899	17253472	207.474	216.725	216.055	245.866	175.378	147.902	217.811	199.788	228.782	195.386	189.203	131.3
ENSCAFG00000000638	KLF10	13	4218083	4224051	16.6224	20.4857	21.6308	22.383	34.8247	54.8603	35.3515	31.6297	34.6512	41.5798	47.7245	68.6895
ENSCAFG00000000639	HSPA1L	12	1281471	1283397	3.77018	2.99657	2.68085	2.41411	2.07435	0.742362	2.77922	2.63752	2.48889	1.93231	1.50935	1.15441
ENSCAFG00000000640	ENSCAFG00000000640	12	1285460	1288793	0.339412	0.221127	0.127782	0.353513	0.267947	0.263767	0.346305	0.356447	0.374003	0.42736	0.267005	0.300052
ENSCAFG00000000641	HSP71_CANFA	12	1298769	1300710	6.82609	6.55316	6.14264	6.1948	7.19983	5.76003	11.7174	13.1918	10.0953	11.0026	10.6075	11.4623
ENSCAFG00000000642	NEU1	12	1320195	1327903	19.8083	20.0737	19.6491	20.6695	20.8316	21.7576	21.2664	21.6018	20.8839	20.4679	20.7848	21.1794
ENSCAFG00000000643	AZIN1	13	4366708	4395877	83.6396	87.7796	88.0043	101.641	101.577	102.364	72.8888	77.3382	80.103	82.732	87.2951	87.6516
ENSCAFG00000000644	SYNJ2	1	47508415	47579534	5.23089	5.65415	5.88788	6.14011	8.33307	9.74233	6.30677	6.85914	6.96514	7.68309	9.10743	10.8725
ENSCAFG00000000647	SERAC1	1	47600750	47661456	16.0598	15.4689	16.0973	15.1613	14.4384	15.5852	12.4826	13.7376	14.0932	13.8091	13.0429	12.6731
ENSCAFG00000000649	ATP6V1C1	13	4509474	4569889	17.1772	16.8411	18.1325	17.9516	17.7763	16.2427	17.2922	16.6253	17.1492	16.5713	15.5805	15.2232
ENSCAFG00000000652	TULP4	1	47791992	47955384	2.11204	2.16755	2.0778	1.93949	2.07932	2.01258	2.56764	2.92472	2.16384	2.14259	2.44022	2.04308
ENSCAFG00000000653	ENSCAFG00000000653	13	4705736	4706315	0.634586	0.149847	0.930212	0.344416	0.158553	0.144897	0.143392	0.312546	0.348436	0	0	0
ENSCAFG00000000654	B8PZT3_CANFA	13	4732855	4771294	91.1081	84.731	81.1127	93.4373	80.3658	74.6178	66.7678	66.6362	67.4427	64.0026	61.589	57.8718
ENSCAFG00000000655	TMEM181	1	47982711	48058322	10.0198	11.1072	10.8848	12.1791	16.7468	21.2054	10.0772	11.2909	11.2662	14.2063	14.8308	17.2152
ENSCAFG00000000657	ENSCAFG00000000657	1	48058391	48066999	30.5881	30.9984	31.2087	30.442	33.1484	34.6005	45.7376	38.904	41.3287	37.8661	37.5847	38.0281
ENSCAFG00000000658	SLC44A4	12	1328398	1340766	136.453	128.407	125.118	100.627	84.7926	68.3655	131.518	121.4	119.699	99.9388	96.3463	76.7946
ENSCAFG00000000659	SYTL3	1	48067611	48159754	0.0332908	0.0326251	0.0518726	0.0181718	0	0.0345303	0.0108327	0.0118058	0.0105292	0.0114584	0.0311044	0.0125145
ENSCAFG00000000661	EZR	1	48161361	48210131	407.862	385.37	390.088	380.878	479.901	665.406	605.888	555.15	542.892	556.329	587.435	775.914
ENSCAFG00000000662	ENSCAFG00000000662	X	103244605	103245242	1.12396	0.540704	0.560863	0.58455	1.10523	1.60666	0.41987	0.610118	0.544143	0.740206	0.401865	0.808426
ENSCAFG00000000663	DCAF13	13	4835340	4860159	52.4716	51.2617	52.1945	58.4898	59.2491	68.507	37.129	37.3379	40.9974	43.2111	45.3401	53.603
ENSCAFG00000000664	RSPH3	1	48325804	48349371	2.96237	2.74962	2.12876	2.00771	1.86491	1.29777	2.74104	2.70194	2.49806	1.74075	1.98936	1.54935
ENSCAFG00000000665	TAGAP	1	48382146	48392234	0.187891	0.25124	0.166391	0.102001	0.100041	0.0259608	0.142111	0.0929152	0.121104	0.146345	0.0950889	0.0328718
ENSCAFG00000000667	FNDC1	1	48501743	48604873	0.0218611	0.019085	0.0101646	0.0107941	0.0114295	0.019354	0.021129	0.0108046	0.0204607	0.0223439	0.0100738	0.012219
ENSCAFG00000000669	EHMT2	12	1341143	1354151	26.9096	27.5029	27.7639	24.4657	24.396	21.1893	36.2843	35.9416	33.9461	31.9432	30.7916	28.4246
ENSCAFG00000000670	RIMS2	13	4927642	5499285	1.15044	1.25166	1.44889	1.43485	1.42876	1.77002	1.38438	1.50084	1.52323	1.5547	1.56288	1.46494
ENSCAFG00000000671	SOD2	1	48944781	48955653	30.3858	30.5738	32.3971	34.4424	36.6153	34.5132	39.3171	36.8467	38.4729	36.6562	37.1439	36.177
ENSCAFG00000000673	PLXNB2	10	16959138	16974381	77.0433	77.4696	79.4763	68.7133	63.485	61.6845	102.961	99.8679	99.3667	87.9333	86.5581	80.5719
ENSCAFG00000000674	ZBTB12	12	1356822	1358202	16.4369	15.1649	15.6466	16.1879	16.8552	16.7439	22.3369	21.7272	21.9555	21.0879	19.6065	17.9339
ENSCAFG00000000677	LRP12	13	5670052	5744727	4.08422	4.20075	4.78616	4.45472	5.38207	7.38531	4.20751	4.38248	3.89744	5.09957	5.50507	6.34236
ENSCAFG00000000678	B3FXQ6_CANFA	13	6435367	6797426	0.856542	0.827919	0.869802	1.10619	1.65949	2.20399	0.963854	1.17281	0.970976	1.37336	1.32846	2.0091
ENSCAFG00000000679	SKIV2L	12	1412305	1624856	6.91808	7.68776	7.24035	6.01602	5.13259	5.74121	9.11198	8.46194	8.69038	8.05456	8.07294	7.00952
ENSCAFG00000000680	OXR1	13	7220957	7581210	30.7001	26.0712	27.7254	30.0954	23.8561	22.1337	17.2767	17.8377	18.2773	17.5895	16.3595	14.1367
ENSCAFG00000000681	FBN2	11	17311153	17552029	0.00355624	0	0	0	0	0	0.00251914	0.00274545	0	0	0.00482223	0.00291024
ENSCAFG00000000682	ABRA	13	7587712	7599641	0.0616722	0.0151306	0.0464476	0.0169796	0.0319312	0.03064	0.0162115	0.0353356	0.00787865	0.00857396	0.0155163	0.0374567
ENSCAFG00000000683	ENSCAFG00000000683	13	7762199	7763705	0	0	0	0.0363405	0	0	0	0	0.0200717	0	0	0
ENSCAFG00000000685	MAPK12	10	16986767	16996099	0.00873103	0	0	0	0	0	0	0	0	0	0	0
ENSCAFG00000000686	ENSCAFG00000000686	12	1363671	1406213	26.5068	25.9699	24.6397	25.3177	17.2159	15.4298	30.5894	26.0088	26.4934	21.7727	20.2843	15.5995
ENSCAFG00000000687	ENSCAFG00000000687	13	7970863	7971826	0.0730556	0.0685473	0.071613	0	0.149145	0.13486	0.0740672	0.201802	0.143984	0.235037	0.0708909	0.171132
ENSCAFG00000000688	HDAC10	10	16996132	17002747	9.97961	11.0108	11.5966	8.3313	8.05848	6.80394	11.0631	11.2719	10.8988	8.99967	8.93002	8.46805
ENSCAFG00000000689	TUBGCP6	10	17006769	17032702	4.1179	4.67523	5.50535	3.63708	4.06939	4.49371	4.6595	5.25153	4.98238	5.34662	5.44722	5.98522
ENSCAFG00000000690	RDBP	12	1408625	1410535	32.6015	27.7959	30.0767	27.8232	25.4724	27.5209	34.2189	33.8347	32.2182	32.2948	30.0017	27.4441
ENSCAFG00000000691	B1H0W0_CANFA	1	49161458	49262315	15.3131	15.5322	15.8379	16.1247	14.5702	14.7052	19.4804	19.3407	18.1573	17.6495	16.0035	14.0702
ENSCAFG00000000692	ENSCAFG00000000692	10	17006769	17032702	11.8904	12.0815	13.1481	9.64728	11.0266	11.4857	13.8781	14.4931	13.9616	14.3552	14.2539	15.4615
ENSCAFG00000000693	ANGPT1	13	8068879	8312114	0.0940662	0.165044	0.225555	0.227819	0.377134	0.168044	0.0960242	0.118604	0.130667	0.0880281	0.14705	0.110932
ENSCAFG00000000694	DOM3Z	12	1412305	1624856	12.9909	12.4073	11.6871	9.53659	8.22065	9.38503	15.1274	14.4284	14.2268	13.2919	12.0721	11.2481
ENSCAFG00000000697	ENSCAFG00000000697	10	17040322	17041742	0.563568	0.630567	0.822635	0.422139	0.500997	0.498909	0.928993	0.536001	0.318694	0.578032	0.889154	0.378784
ENSCAFG00000000698	TRABD	10	17042862	17046013	9.73504	12.6958	12.7357	10.1995	16.6173	22.6721	15.9446	18.2544	18.2049	21.6823	25.1905	34.5985
ENSCAFG00000000699	PANX2	10	17052965	17055880	0.914222	1.28109	1.65532	1.35443	1.57264	1.44396	2.17104	2.55256	2.26615	2.26251	2.23148	1.87799
ENSCAFG00000000701	ENSCAFG00000000701	12	1412305	1624856	9.14787	10.4761	12.2543	6.30804	7.45979	9.83422	6.69437	7.20645	7.21139	7.83056	8.21029	10.2034
ENSCAFG00000000702	EIF3E	13	8833375	8888271	188.632	177.846	168.236	181.187	153.339	138.975	152.718	142.471	159.156	135.258	132.452	115.121
ENSCAFG00000000709	CRELD2	10	17067246	17293408	18.2607	22.6777	30.0939	33.6534	58.3682	95.2141	19.5	24.5544	28.105	49.5454	53.4422	91.4318
ENSCAFG00000000710	SLC27A6	11	17898763	17969140	0	0.0627252	0.0230342	0.0438924	0.0751892	0.0124887	0.0441055	0.0480677	0.0257219	0.00933064	0.0337713	0.0101906
ENSCAFG00000000711	ALG12	10	17293551	17303186	6.68656	8.18843	8.28949	7.79586	9.83084	10.3768	10.7446	11.0791	11.8438	11.9509	13.3907	13.5174
ENSCAFG00000000712	CP21A_CANFA	12	1412305	1624856	1.32923	1.37073	1.84589	0.882519	1.24003	1.33009	1.53597	1.17333	1.14413	1.21472	1.38767	1.64176
ENSCAFG00000000713	ENSCAFG00000000713	13	9069813	9114218	31.2162	26.1498	26.0661	31.9708	22.1317	22.4315	24.6158	21.6817	25.4675	22.1873	20.8351	18.1117
ENSCAFG00000000714	ZBED4	10	17315014	17318512	6.56842	7.65117	7.93017	8.24083	11.2123	13.1911	11.7374	12.694	12.3289	15.0401	14.1403	17.7087
ENSCAFG00000000716	TMEM74	13	9412367	9413285	2.48781	1.70282	3.01679	2.2791	2.08728	2.03621	2.8242	1.92882	2.15946	1.91189	2.09039	2.0881
ENSCAFG00000000718	BRD1	10	17361116	17395477	10.4695	11.0994	11.3788	8.74942	10.473	11.974	12.8727	13.1631	12.8938	12.4594	12.9518	13.5657
ENSCAFG00000000719	NUDCD1	13	9815142	9924673	11.0165	12.6022	13.1175	15.3131	20.0175	22.274	9.30965	11.1716	10.659	13.1052	14.5604	17.3409
ENSCAFG00000000720	ACAT2	1	49011741	49037858	114.006	120.469	125.087	136.46	189.065	217.716	118.015	126.6	129.073	157.914	167.534	210.248
ENSCAFG00000000721	ISOC1	11	18011344	18028328	21.7353	24.0601	28.8089	24.9116	38.6613	44.0457	38.5497	38.835	39.126	45.3028	49.9445	54.2903
ENSCAFG00000000732	TCP1	1	49011741	49037858	136.524	151.522	154.583	179.749	227.451	278.424	125.404	139.032	141.392	177.856	192.93	239.872
ENSCAFG00000000733	ENSCAFG00000000733	11	19522959	19523941	0.108769	0.265356	0.1145	0.310901	0.501702	0.352714	0.138233	0.338966	0.167951	0.0731091	0.0992291	0.159694
ENSCAFG00000000734	ENSCAFG00000000734	10	18966491	18967495	0.343849	0.241724	0.577231	0.399533	0.41491	0.442513	0.372013	0.516005	0.493078	0.465048	0.388429	0.507909
ENSCAFG00000000736	LYRM7	11	19568311	19584454	65.2544	66.375	63.382	84.5703	65.5463	52.9201	36.6193	34.9203	32.4528	35.6016	28.8639	34.2169
ENSCAFG00000000737	CDC42SE2	11	19641734	19756030	225.228	252.208	210.381	255.812	318.081	263.327	187.434	219.168	176.203	193.699	202.119	215.014
ENSCAFG00000000738	EBAG9	13	10081568	10099501	123.916	118.373	109.457	117.601	98.563	88.1299	77.4672	77.1949	76.9382	71.4625	74.1939	64.9211
ENSCAFG00000000740	PNLDC1	1	49044977	49063493	0.052593	0.106812	0.0717565	0.0295107	0.0615759	0.0599976	0.0464164	0.0379396	0.033837	0.0368232	0.0666389	0.107245
ENSCAFG00000000741	SYBU	13	10111090	10178420	7.01673	6.988	7.17069	4.97687	4.94946	5.03287	9.91029	9.16998	9.57504	7.97566	7.31602	6.98227
ENSCAFG00000000745	TBC1D22A	10	19193655	19531941	9.03988	8.19995	7.5906	7.84314	6.72497	5.53807	12.3341	11.4515	10.8032	8.64844	8.69961	7.44099
ENSCAFG00000000747	ENSCAFG00000000747	13	11436534	11436999	0.198544	0	0.112848	0.645778	0.492613	0.616031	0.618058	0.33679	0.400495	0.544799	0.492961	0.238004
ENSCAFG00000000749	ENSCAFG00000000749	13	11677199	11679167	0.0185509	0	0.0201233	0.0205672	0.0670449	0.0628639	0.0347597	0	0.0844646	0.0919188	0.0166345	0.0401562
ENSCAFG00000000750	SLC22A1	1	49269240	49297767	0.0379921	0.0290713	0.0630392	0.0106996	0.0345738	0	0.0464098	0.0252895	0.0225548	0.0245453	0.0592261	0.0178717
ENSCAFG00000000751	TNXB	12	1412305	1624856	1.41261	1.40955	1.5159	1.04516	1.59111	1.9681	1.74176	1.69851	1.77995	2.07918	1.86286	2.54222
ENSCAFG00000000752	CERK	10	19537620	19601378	39.814	39.3176	40.8853	35.0109	36.1587	37.5954	53.5212	49.9525	50.7845	44.2699	47.2401	46.6321
ENSCAFG00000000755	FNIP1	11	19982394	20134395	9.38279	10.3611	9.19545	7.84632	6.0369	5.25446	8.11486	7.96536	8.13611	7.23088	6.06809	4.86195
ENSCAFG00000000756	GRAMD4	10	19606696	19643446	11.4839	10.6757	11.3207	11.0478	12.9842	17.633	17.3691	17.3492	16.2599	16.3328	17.8942	21.4379
ENSCAFG00000000757	Q9BDH0_CANFA	1	49327620	49348271	9.86038	11.5396	9.96344	8.4246	4.93012	3.06317	12.0586	9.72538	11.1413	7.56764	6.58987	3.26605
ENSCAFG00000000758	PLMN_CANFA	1	49497092	49535284	0	0	0	0	0	0	0.00995805	0	0	0.0105333	0	0
ENSCAFG00000000760	MAP3K4	1	49591271	49706640	7.75311	7.91903	8.41497	8.22715	8.41661	10.5081	7.54609	7.64829	8.68471	8.56404	9.37026	9.90306
ENSCAFG00000000761	ATF6B	12	1412305	1624856	10.9193	11.5558	11.3158	9.31784	9.33592	9.66869	13.0362	13.2997	13.0281	12.5068	12.3131	12.1598
ENSCAFG00000000764	PRRT1	12	1412305	1624856	0.0592208	0	0.0396068	0	0.0480469	0.0256145	0.0375069	0.040867	0.145806	0.0396645	0.107671	0.0433201
ENSCAFG00000000765	AGPAT4	1	49709905	49799959	15.2729	14.2873	15.2968	14.0591	17.5541	27.8748	19.2687	17.696	17.166	20.8278	20.385	27.2847
ENSCAFG00000000766	PPT2	12	1412305	1624856	8.15779	6.90102	7.59946	3.93277	3.4089	2.96013	8.07343	7.18058	6.65041	6.21885	5.42321	4.72062
ENSCAFG00000000767	CELSR1	10	19668832	19835737	6.44925	6.42333	6.29555	6.44943	5.10755	3.79403	10.6792	9.87765	9.43553	7.26762	6.96357	5.81379
ENSCAFG00000000768	ENSCAFG00000000768	12	1412305	1624856	4.17127	3.78216	4.24283	1.41454	0.878416	1.06689	0.871999	1.2671	1.27136	0.999223	1.66919	1.09132
ENSCAFG00000000769	ENSCAFG00000000769	1	50303044	50936915	1.47787	0.87529	0.867498	0.436006	0.408068	0.31117	1.46245	1.04211	0.792744	0.684215	0.484522	0.649805
ENSCAFG00000000770	ENSCAFG00000000770	1	51487523	51717378	0.444595	0.330183	0.3079	0.258665	0.0827543	0.0391794	0.230786	0.176063	0.314048	0.122058	0.132533	0.0266616
ENSCAFG00000000771	AGPAT1	12	1412305	1624856	75.0408	72.6568	69.1183	60.5887	52.7275	44.4037	82.3292	71.8777	69.1735	61.317	60.2394	49.085
ENSCAFG00000000772	QKI	1	51800308	51956788	38.1478	36.385	33.806	36.5312	33.2154	40.3886	29.8062	30.6881	32.2507	30.41	31.3893	33.5294
ENSCAFG00000000774	RNF5	12	1412305	1624856	66.4969	54.234	57.7202	45.5075	57.8289	41.0567	96.44	106.4	75.6997	85.5682	84.8653	76.4128
ENSCAFG00000000776	ENSCAFG00000000776	1	53006963	53007804	0	0	0.348059	0.270595	0.224374	0.100714	0.0887336	0.0967048	0.172495	0.0469296	0.0849284	0.10251
ENSCAFG00000000777	C0IP03_CANFA	12	1412305	1624856	9.36581	8.68897	9.73608	2.53808	2.22702	2.71265	3.69868	3.5725	4.42466	3.67123	4.56305	3.83666
ENSCAFG00000000779	TRMU	10	19841814	19859550	7.94707	8.37433	9.37337	5.5418	6.80929	10.1474	5.96887	5.80601	6.71951	6.89789	8.52672	9.90076
ENSCAFG00000000781	C6orf118	1	53414694	53437003	0	0	0	0	0	0	0	0	0	0	0	0.00941526
ENSCAFG00000000782	GTSE1	10	19861600	19883959	4.72462	7.05752	7.65197	8.95807	8.76086	11.1371	6.84242	7.60215	8.37941	8.71683	10.1812	11.0504
ENSCAFG00000000783	PBX2	12	1412305	1624856	17.7358	17.5306	17.2049	14.3167	13.5284	10.6234	26.3135	23.6549	25.0425	20.6099	19.0373	16.1096
ENSCAFG00000000784	TTC38	10	19884228	19910567	2.29085	2.00793	2.23478	1.51936	1.78909	1.29048	3.27427	3.03526	2.83886	2.75125	2.31794	2.07036
ENSCAFG00000000785	PKDREJ	10	19914498	19920822	0	0.00630352	0	0	0	0	0	0	0	0	0	0
ENSCAFG00000000787	CDPF1	10	19929162	19932647	23.4364	21.203	23.2526	10.0572	12.3654	12.3572	18.5604	13.3503	16.056	13.1538	15.6327	16.9391
ENSCAFG00000000788	PPARA_CANFA	10	19940444	20006096	0.23305	0.271397	0.174655	0.0584606	0.0822203	0.120988	0.238067	0.19459	0.202472	0.173125	0.12817	0.154703
ENSCAFG00000000789	WNT7B	10	20160623	20208216	1.61232	2.47053	2.98656	3.20404	6.20248	11.2625	4.69413	5.66823	5.44087	8.43864	10.3356	18.5855
ENSCAFG00000000790	GPSM3	12	1412305	1624856	1.53414	2.67691	1.96686	1.28382	1.86247	1.52449	3.51621	3.62659	4.05714	3.61599	1.78924	2.07138
ENSCAFG00000000791	NOTCH4	12	1412305	1624856	0.0274891	0.0279832	0.0436314	0.0304327	0.0211635	0.0276733	0.0715356	0.0333993	0.0447001	0.0324171	0.0293297	0.0118006
ENSCAFG00000000792	ENSCAFG00000000792	12	1632780	1641321	0	0.0541145	0.0945789	0	0	0	0.0484445	0.0395973	0.0235436	0	0.0115918	0
ENSCAFG00000000795	PDE10A	1	53463419	53755551	0.0179934	0.0366085	0.0583433	0	0	0.0201716	0.0246193	0	0.0239296	0	0.0235636	0
ENSCAFG00000000797	BTNL2	12	2088764	2106763	0.017913	0.0172387	0.0176101	0	0	0	0.010085	0	0.00980249	0.0106676	0.00965256	0
ENSCAFG00000000798	MGST3	13	13580883	13581342	0	0	0.125552	0	0.132931	0.261273	0	0	0	0	0.100912	0
ENSCAFG00000000799	ACSL6	11	20223929	20285138	0.160339	0.189072	0.165342	0.0482042	0.154947	0.0851945	0.109546	0.104565	0.0799468	0.130442	0.144265	0.174002
ENSCAFG00000000801	ENSCAFG00000000801	12	2070178	2083009	0	0.0568823	0.087167	0	0	0.0283182	0.151261	0	0.165401	0.0599993	0	0
ENSCAFG00000000803	DLA-DRA	12	2132985	2136689	1389.98	1397.94	1469.24	1795.42	1139.2	1138.76	1887.65	1670.65	1839.51	1497.76	1391.99	1109.21
ENSCAFG00000000804	FBLN1	10	20498765	20564761	4.9975	7.85636	8.03887	8.08489	10.3424	11.7977	9.6764	10.5762	8.99697	9.71691	10.3605	11.7772
ENSCAFG00000000805	ENSCAFG00000000805	13	14227242	14227741	0.257861	0.691739	0.464417	0.0945474	0.203712	0.0984572	0.273414	0.496625	0.531507	0.289207	0.436148	0.315862
ENSCAFG00000000806	HLA-DRB1	12	2151408	2164562	755.085	789.628	816.143	912.983	666.758	624.146	1179.09	1041.96	1095.19	942.337	861.446	709.043
ENSCAFG00000000808	ENSCAFG00000000808	30	4898686	4899172	0	0	0.461765	0.989021	0.310652	0.444169	0	0.103904	0	0	0	0
ENSCAFG00000000809	RIBC2	10	20625376	20712571	0.645766	0.586192	0.513011	0.244304	0.170191	0.0371858	0.400866	0.327658	0.37572	0.16658	0.260351	0.148854
ENSCAFG00000000810	TRPS1	13	15022796	15228270	0.0115872	0	0.0235418	0	0	0	0.00707174	0	0.00687362	0	0.00676848	0
ENSCAFG00000000811	SFT2D1	1	54335831	54354757	20.1037	19.8845	20.3181	17.8654	21.1335	21.1386	24.5763	23.3552	23.2676	23.2032	21.4376	21.7324
ENSCAFG00000000812	Q30429_CANFA	12	2221180	2227600	309.729	347.971	350.56	478.082	241.424	224.308	383.387	328.456	395.343	288.646	269.417	179.385
ENSCAFG00000000814	HLA-DQB1	12	2244598	2250735	90.4795	103.791	107.108	124.573	79.1641	69.1919	167.834	139.255	156.478	124.071	108.063	74.7203
ENSCAFG00000000816	EIF3H	13	16103877	16209720	359.981	331.857	311.303	354.579	335.239	329.876	281.097	274.673	291.162	280.259	283.611	285.021
ENSCAFG00000000819	HLA-DOB	12	2378145	2383732	0.173854	0.24993	0.130393	0.144938	0	0.0423152	0.241568	0.157961	0.1174	0.102209	0.0924836	0
ENSCAFG00000000820	CSF2_CANFA	11	20344008	20346959	10.1524	10.1802	11.4525	11.3048	20.9916	32.4898	12.5679	13.0693	13.3318	18.8308	22.6832	36.3929
ENSCAFG00000000821	UTP23	13	16212376	16219919	5.87793	6.06417	5.53113	5.84115	6.54353	8.06823	4.78248	4.48383	4.9032	5.48837	5.68098	6.41804
ENSCAFG00000000822	RAD21	13	16337371	16368250	91.1727	95.5686	95.3733	102.228	102.29	92.1869	94.0056	99.03	97.0984	96.3975	92.3546	85.8668
ENSCAFG00000000823	H8ZYZ2_CANFA	12	2404097	2416898	13.3595	13.167	12.9319	13.6549	9.5152	7.46537	13.7108	11.2671	12.635	9.91164	9.28583	7.28655
ENSCAFG00000000824	P4HA2	11	20512344	20548297	81.1857	86.0557	88.6557	91.3829	110.958	125.345	83.8004	89.341	82.9537	98.4424	100.41	115.277
ENSCAFG00000000826	MED30	13	16928092	16950932	13.9119	13.5193	14.1584	14.3144	16.009	14.3904	12.9736	14.6964	14.5866	14.352	15.0578	13.669
ENSCAFG00000000827	SMC1B	10	20625376	20712571	0.120556	0.203516	0.17323	0.0505316	0.0493295	0.0667224	0.0581622	0.0403372	0.0513931	0.0447431	0.0506072	0.0610836
ENSCAFG00000000828	RPS6KA2	1	54412723	54579405	4.86896	4.77428	4.88787	4.64973	4.25562	3.80734	6.49983	6.27327	5.70673	5.17168	5.04924	4.3905
ENSCAFG00000000829	PSB8_CANFA	12	2419455	2422832	1.57512	1.41525	1.75382	2.15916	0.625046	0.93907	3.71899	2.09298	2.99258	1.38651	1.57552	1.23256
ENSCAFG00000000830	PDLIM4	11	20570751	20587263	0.0209903	0.0764101	0.0837486	0.0119533	0.0662774	0.0132156	0.109014	0.108006	0.0770614	0.0209656	0.0379414	0.0457957
ENSCAFG00000000831	EXT1	13	17172850	17456469	63.0007	65.2721	62.9777	66.1451	57.723	54.5034	81.4256	82.4397	84.3915	75.8114	74.6744	65.7356
ENSCAFG00000000832	TAP1	12	2424464	2432068	28.9175	29.0366	32.1509	29.2591	23.3646	23.072	38.6238	33.4705	34.7595	27.7654	27.1454	22.4978
ENSCAFG00000000833	SAMD12	13	17653163	17897174	0.0214212	0.0208659	0.0431072	0.0238738	0	0.0630936	0	0.0394374	0.0468971	0.0382769	0.0230899	0
ENSCAFG00000000834	TNFRSF11B	13	18155273	18183416	0	0	0	0	0	0	0.0106482	0	0	0	0	0
ENSCAFG00000000835	ENSCAFG00000000835	13	18208760	18209672	0	0.0491543	0.0525657	0	0	0	0.0379751	0.0413865	0.0738223	0.0401687	0.0726932	0.0438708
ENSCAFG00000000838	FAM118A	10	20714719	20732320	11.5013	12.2218	12.8674	10.9774	14.3546	14.7043	12.517	14.9393	13.3753	15.0595	17.7045	17.4869
ENSCAFG00000000839	ENSCAFG00000000839	13	18411352	18419890	60.2069	67.6697	62.7379	76.7626	73.4979	77.8533	82.5989	82.2203	90.7178	88.8839	95.4943	104.398
ENSCAFG00000000840	SLC22A4	11	20598887	20644639	0.16401	0.110891	0.245041	0.0974527	0.136913	0.0619135	0.140985	0.0632679	0.112853	0.149129	0.16669	0.11497
ENSCAFG00000000842	ENSCAFG00000000842	1	54797793	54820724	35.3033	38.4502	38.9841	39.5161	47.4025	57.4371	56.3086	53.4367	60.2093	63.4922	63.0612	71.2763
ENSCAFG00000000843	UPK3A	10	20747145	20755069	0	0	0.0361825	0	0	0	0.0340766	0	0	0	0	0
ENSCAFG00000000846	ENSCAFG00000000846	10	20773179	20773662	6.31408	6.28886	7.66467	8.88882	9.52033	9.45628	5.42795	4.80639	5.60562	4.30611	4.38343	7.05447
ENSCAFG00000000847	FGFR1OP	1	54853101	54878997	14.6244	15.1824	12.689	13.5158	10.3999	8.71295	10.517	10.4277	10.2515	9.14891	8.30706	7.16524
ENSCAFG00000000848	HLA-DMA	12	2516975	2520999	39.5697	37.0751	39.2696	41.844	20.6117	14.7903	58.4164	46.4996	53.6152	36.0578	32.6679	18.3272
ENSCAFG00000000849	ENSCAFG00000000849	1	54885206	54885985	0	0	0	0	0	0	0	0.0509592	0	0	0	0
ENSCAFG00000000850	KIAA0930	10	20786069	20821722	31.1036	34.5759	37.2779	30.7532	34.9757	41.0784	58.649	60.8378	57.6249	59.8896	57.2197	57.3394
ENSCAFG00000000851	IRF1	11	20772642	20781207	16.2788	15.7475	15.4931	14.5053	15.1261	14.9582	26.45	21.5006	21.4561	20.3426	20.6935	19.9423
ENSCAFG00000000855	IL5_CANFA	11	20825468	20827269	0.315679	0.611006	0.156139	1.34935	0.307147	0.57866	0.463554	0.505204	0.0691205	0.350237	0.126766	0.246494
ENSCAFG00000000856	NUP50	10	20832125	20844617	46.9854	50.992	51.6893	55.5889	57.6887	59.4772	43.665	47.0666	42.8621	49.4864	49.0267	53.6002
ENSCAFG00000000857	ENSCAFG00000000857	1	55034913	55035881	0.922497	1.79924	1.02791	1.52179	1.19985	1.95978	1.02056	1.18894	1.29982	1.63787	1.3473	1.30097
ENSCAFG00000000858	UNC93A	1	55052113	55092793	0	0.0109794	0	0	0	0.0125017	0	0	0	0	0	0
ENSCAFG00000000860	MLLT4	1	55435471	55536326	16.3752	17.7425	18.7324	17.0237	20.4653	22.6472	19.0832	20.2246	19.5251	21.677	23.1048	24.5816
ENSCAFG00000000861	PHF21B	10	21043424	21059421	0.508478	0.431925	0.482808	0.204454	0.213734	0.0937516	0.430935	0.204195	0.327805	0.198186	0.233127	0.238097
ENSCAFG00000000864	ENSCAFG00000000864	1	55600412	55610133	0.0223736	0	0	0.0246311	0	0	0	0	0	0	0	0
ENSCAFG00000000865	ENPP2	13	18586794	18667758	0.087846	0.0574665	0.0296533	0.0333032	0.0783984	0.102972	0.00897421	0.0195608	0.0697823	0.0664481	0.0257681	0.0311024
ENSCAFG00000000866	DACT2	1	55722993	55736505	0	0	0.00466267	0.00440556	0	0	0	0	0	0	0	0
ENSCAFG00000000867	RAD50	11	20837226	20930445	40.5415	39.7412	39.1958	46.3047	42.7087	43.3579	21.6702	24.9954	24.7227	26.9553	27.1852	27.4131
ENSCAFG00000000869	PRR5	10	21164529	21189002	6.03303	6.92317	7.15952	6.21361	8.77814	9.23768	9.99198	10.7379	10.8753	11.7468	12.5204	14.7586
ENSCAFG00000000870	LDOC1L	10	21316308	21317028	5.79186	6.73767	6.51363	6.73957	8.25945	7.69565	16.3089	15.4457	16.1558	14.1645	14.9612	14.4466
ENSCAFG00000000871	BRD2_CANFA	12	2534033	2548840	57.2854	59.3066	60.7653	53.7109	58.9225	63.7046	82.3733	83.5015	82.0104	83.4032	84.4871	85.2265
ENSCAFG00000000875	TAF2	13	18729233	18823979	19.9841	20.5471	21.1393	22.0046	21.3472	22.7133	15.5534	15.2682	15.7359	15.5738	15.8145	16.812
ENSCAFG00000000877	ENSCAFG00000000877	11	20837226	20930445	1.78346	1.63692	2.0913	2.67252	2.80352	3.01084	1.88913	1.87501	1.67226	2.28372	1.61439	2.33831
ENSCAFG00000000879	ENSCAFG00000000879	2	45802592	45803052	0	0.198755	0.421618	0.712757	0	0	0.107974	0.117673	0	0.114211	0.103343	0.124737
ENSCAFG00000000882	DSCC1	13	18831797	18842175	1.83429	3.07262	3.52896	3.36352	6.33526	11.5744	5.54704	8.2917	7.95486	11.5105	13.5485	16.1081
ENSCAFG00000000883	ENSCAFG00000000883	13	18853935	18854575	0.0776623	0	0	0	0	0	0.124761	0	0	0	0	0
ENSCAFG00000000884	WDR27	1	56572568	56717976	0.140686	0.0865963	0.128497	0.0404115	0.0207071	0	0.0939299	0.0895689	0.159837	0.0760771	0.0224847	0.0407089
ENSCAFG00000000885	DEPTOR	13	18859097	18988362	13.2454	13.55	12.1478	9.67157	5.69392	3.07312	12.7895	12.5427	10.7646	6.52082	5.60401	3.39278
ENSCAFG00000000886	DSE	1	56814352	56868616	8.82749	8.48952	9.45029	10.7823	8.60455	7.27467	7.67664	7.52424	7.76796	7.54473	6.83868	6.08367
ENSCAFG00000000887	SAMM50	10	21552685	21703667	29.6052	32.9171	35.5822	37.9798	41.4609	50.9847	32.0363	32.452	37.0044	37.2719	42.8784	47.66
ENSCAFG00000000891	FAM26D	1	56921381	56986230	0.068518	0	0	0	0	0	0	0	0.0353638	0.0384848	0.138909	0
ENSCAFG00000000893	PNPLA3	10	21709299	21722288	0.25675	0.193769	0.273179	0.168597	0.145747	0.603914	0.339477	0.320643	0.439954	0.478781	0.433225	0.575199
ENSCAFG00000000894	ENSCAFG00000000894	1	57037158	57046208	0.130791	0	0	0	0	0	0.0332753	0.0362645	0	0	0	0
ENSCAFG00000000895	PNPLA5	10	21760956	21775013	0.113368	0.0685658	0.104458	0.0516766	0.0736199	0.0484918	0.0555942	0.0605884	0.081055	0.117611	0.0864665	0.128451
ENSCAFG00000000896	HLA-DOA	12	2563190	2568615	0.17443	0.1464	0.140809	0.154069	0.067052	0.0759636	0.106369	0.133759	0.0954357	0.112513	0.101807	0.0472626
ENSCAFG00000000897	RSPH4A	1	57064298	57106837	0.030517	0.104494	0.0311421	0.0328319	0.0322874	0.123397	0.0118183	0.02576	0.0229744	0.025002	0	0.0409594
ENSCAFG00000000898	KIF3A	11	20988304	21043998	13.4034	12.801	11.4241	12.9426	9.66161	8.14503	9.07762	8.66963	9.06131	8.1496	7.4906	6.17068
ENSCAFG00000000899	SULT4A1	10	21781434	21815098	2.27903	2.37787	2.58157	1.12674	0.91624	1.32302	1.64827	1.43962	1.70435	1.45908	1.29787	1.08038
ENSCAFG00000000900	HLA-DPB1	12	2604545	2607784	0.0469985	0	0.0522355	0	0	0	0.157536	0	0	0	0	0
ENSCAFG00000000901	ZUFSP	1	57064298	57106837	9.63898	8.98317	8.66899	9.28007	6.6014	6.10382	6.5844	6.04816	6.18641	5.68675	5.44443	4.49453
ENSCAFG00000000902	EFCAB6	10	21831429	22073266	4.86235	3.79661	2.95152	2.60769	2.28324	2.12915	3.36181	2.83751	2.49762	2.205	1.64547	1.48027
ENSCAFG00000000903	COL11A2	12	2626821	2655698	9.04523	7.0216	7.26685	2.26124	1.73615	1.42487	3.54683	2.97353	3.7298	2.74068	2.606	1.81128
ENSCAFG00000000905	KPNA5	1	57111364	57155016	9.32593	8.6839	7.75004	6.0257	5.7534	6.29348	4.16316	4.46536	3.78929	4.48258	4.27401	3.85587
ENSCAFG00000000906		11	21050175	21079544	15.3024	18.7888	18.6589	17.4011	20.54	20.7432	26.3362	25.9822	26.1543	25.8454	24.8372	23.3949
ENSCAFG00000000909	TTLL12	10	22367366	22384306	63.7997	72.5869	77.6592	65.9249	110.072	117.202	122.874	148.007	119.312	154.843	157.891	185.517
ENSCAFG00000000910	SOWAHA	11	21107984	21109682	0.0226018	0.0906657	0	0.0130419	0.0600838	0.063842	0.0734607	0.12009	0.107104	0.09713	0.140621	0.0636492
ENSCAFG00000000911	GPRC6A	1	57187665	57212013	0	0	0	0	0	0	0	0	0.00409296	0	0	0
ENSCAFG00000000912	RXRB	12	2656385	2663534	22.3299	20.7132	20.3319	14.1506	11.8444	9.83605	28.2159	25.6439	25.0378	20.3243	18.7689	14.6169
ENSCAFG00000000913	TSPO	10	22388708	22399417	34.2636	41.6622	44.3785	49.6593	58.6653	60.1972	99.1335	90.087	96.2101	91.6729	99.0993	115.97
ENSCAFG00000000914	SHROOM1	11	21112446	21119806	3.48479	3.71947	4.25616	1.78251	2.41181	3.3343	1.88895	2.12804	2.08359	2.85117	3.23399	4.0653
ENSCAFG00000000916	D0F1P5_CANFA	11	21143981	21147237	5.08019	3.49917	4.33571	1.89664	1.25495	1.12377	2.00857	1.84337	1.67829	1.84504	1.53457	1.11949
ENSCAFG00000000917	S39A7_CANFA	12	2663838	2669741	78.8507	77.4677	79.6845	74.4489	89.8349	102.469	87.6316	94.8815	90.1141	102.282	106.897	119.942
ENSCAFG00000000918	MCAT	10	22404751	22414604	15.8791	17.2953	17.8183	17.1689	18.2492	16.8467	24.7796	23.6332	22.7512	20.8236	22.4147	20.4059
ENSCAFG00000000919	UQCRQ	11	21149276	21150502	259.537	285.788	318.196	317.706	385.661	497.236	556.058	512.157	551.28	586.219	589.821	748.828
ENSCAFG00000000921	BIK	10	22417338	22421527	0.198975	0.139638	0.152895	0.14801	0.143428	0.115568	0.187854	0.127956	0.365181	0.0745142	0.134848	0.0542545
ENSCAFG00000000922	LEAP2	11	21156278	21156949	1.25653	1.23105	2.55731	1.38811	0	0	0	0	0	0	0	0
ENSCAFG00000000923	ROS1	1	57556315	57677624	0	0.0233045	0	0	0.00629211	0.00597094	0.00363188	0.0158326	0	0	0.00347613	0.00419573
ENSCAFG00000000925	DCBLD1	1	57733265	57776366	0.0945355	0.115578	0.0714862	0.0796076	0.0239492	0.046096	0.0142635	0.0310896	0.0138639	0.0603496	0.109215	0.0329558
ENSCAFG00000000926	TTLL1	10	22455604	22489371	4.62567	4.65679	4.94937	4.77168	5.02464	5.13039	5.87215	5.93804	6.33453	6.2928	6.2745	5.8274
ENSCAFG00000000927	HSD17B8	12	2663838	2669741	52.1006	53.11	53.8276	50.9771	41.0556	37.0119	72.6769	62.2149	70.1417	53.1755	58.7934	47.8308
ENSCAFG00000000928	GOPC	1	57787461	57828820	14.3276	14.1998	14.7701	13.3366	14.505	14.4828	14.7426	16.5796	14.7369	16.7109	16.3552	16.3806
ENSCAFG00000000929	ENSCAFG00000000929	1	57855892	57857840	0.838292	0.892827	0.50209	0.363265	0.507425	0.0791416	0.909857	0.347057	0.309528	0.288724	0.21771	0
ENSCAFG00000000930	AFF4	11	21163518	21219637	31.2273	29.2883	28.275	28.2364	25.6488	24.2125	23.5838	24.9112	22.725	23.253	21.9537	20.1959
ENSCAFG00000000931	NUS1	1	57866878	57896517	38.7677	41.662	41.7957	43.0981	53.1316	61.2918	31.0986	33.8049	31.8457	36.3391	39.2912	43.9271
ENSCAFG00000000933	RING1_CANFA	12	2671577	2675958	38.8413	35.9339	38.9457	24.1743	26.2245	28.1402	47.3657	46.1923	47.1221	42.642	41.3672	41.9052
ENSCAFG00000000934	COL14A1	13	19034337	19250578	0.00453122	0.00449739	0.0094457	0.00505663	0	0.00952253	0.00614696	0.00669916	0.00298737	0	0.00294168	0
ENSCAFG00000000935	CEP85L	1	58494597	58637626	3.37945	2.9949	2.72075	2.30038	2.28487	1.76768	1.62375	2.30969	1.71148	1.82907	1.52384	1.24244
ENSCAFG00000000936	PACSIN2	10	22562248	22649338	29.3694	28.3269	27.1368	30.073	31.3695	33.0944	30.7552	30.7315	29.3322	30.1835	30.375	32.4789
ENSCAFG00000000938	MCM9	1	58763672	58862727	10.202	9.51122	10.0768	9.23958	8.43771	8.59508	8.89802	8.72962	9.35271	8.99069	9.14972	8.35762
ENSCAFG00000000939	ASF1A	1	58763672	58862727	9.83232	10.2353	10.8062	9.24035	10.163	8.20267	16.9239	16.6909	14.9762	13.6798	12.9408	11.2948
ENSCAFG00000000940	MRPL13	13	19266300	19386127	43.3	41.3194	40.618	49.728	44.8096	53.7755	45.9592	51.0899	52.474	51.7985	54.9219	55.4296
ENSCAFG00000000941	VPS52_CANFA	12	2697507	2712831	24.6668	23.8828	25.2575	17.754	18.2222	17.3144	23.7242	24.1054	23.8589	22.1843	21.9571	20.417
ENSCAFG00000000942	FAM184A	1	58905185	59012202	6.04336	5.38067	5.74468	4.55084	3.72864	2.69387	3.56149	3.99988	3.64861	3.29852	3.44077	2.32764
ENSCAFG00000000943	ARFGAP3	10	22658242	22711478	69.2206	58.5602	58.0491	59.6528	55.1491	51.7224	63.3585	63.7833	62.9146	56.8583	55.2361	54.5963
ENSCAFG00000000945	MAN1A1	1	59106600	59273494	22.9724	24.4014	24.8028	26.1483	25.5689	31.5115	32.5414	28.1906	30.7034	29.4954	30.8935	31.934
ENSCAFG00000000946	A4GALT	10	22774833	22776069	9.78379	8.6481	8.88305	8.68026	5.68828	4.29936	16.5696	12.635	13.801	10.5822	8.92694	6.29039
ENSCAFG00000000948	HSPA4	11	21314135	21363740	128.044	134.612	136.964	143.949	170.38	192.615	87.6934	101.001	94.2529	117.581	125.721	144.732
ENSCAFG00000000950	RS18_CANFA	12	2712957	2718657	1665.63	1599.62	1592.65	1711.62	1743.4	1866.39	1638.7	1560.47	1751.49	1741.49	1712.62	1886.96
ENSCAFG00000000951	MTBP	13	19266300	19386127	5.15966	6.74415	7.06109	7.89193	8.70897	10.4875	3.43307	4.12953	4.28375	5.53589	5.47212	6.52731
ENSCAFG00000000952	B3GT4_CANFA	12	2719319	2720997	2.88863	2.84642	2.52354	2.67772	1.90883	1.09444	6.58485	5.36738	5.19476	4.05179	3.92813	2.12832
ENSCAFG00000000953	CYB5R3	10	22823472	22849757	73.4261	87.314	89.9525	95.9271	113.273	129.934	153.349	158.065	153.434	155.494	170.011	190.78
ENSCAFG00000000954	WDR46	12	2721432	2729161	19.3946	22.3808	25.0952	25.3042	47.2378	60.1142	21.8146	25.921	26.5322	38.6835	47.4454	61.6286
ENSCAFG00000000955	C6orf170	1	60667859	60873614	4.23552	6.17889	5.10329	6.60608	4.69418	6.30097	5.52936	4.43188	3.87874	5.39598	3.6639	3.78216
ENSCAFG00000000956	PFD6_CANFA	12	2729561	2730858	51.6964	54.6169	54.5662	52.7935	65.6859	76.2525	100.448	106.35	105.037	109.005	109.35	120.179
ENSCAFG00000000957	SNTB1	13	19394550	19627403	0	0	0	0.00828165	0	0.00881757	0	0	0	0.00596598	0.0107966	0
ENSCAFG00000000959	POLDIP3	10	22853357	22874162	26.2195	30.2757	29.8267	30.3902	30.3531	35.1686	38.2434	38.6028	37.1233	36.1383	37.569	36.4844
ENSCAFG00000000961	ENSCAFG00000000961	13	19684778	19686134	0	0	0	0	0	0	0	0	0	0	0	0.0272224
ENSCAFG00000000963	RGL2	12	2731298	2739782	37.3816	37.4486	38.9989	20.7211	20.8821	22.1281	32.0445	32.0586	30.6655	29.5347	30.541	29.0228
ENSCAFG00000000965	RRP7A	10	22881918	22890806	4.65344	5.74821	6.24254	6.78135	12.0613	18.1683	7.3157	9.42066	9.23851	13.6558	16.1171	21.1611
ENSCAFG00000000967	ZHX2	13	21377315	21379832	2.05538	2.43672	2.03757	2.05153	1.52904	1.00219	2.99904	2.86306	2.2936	2.39765	2.06938	1.71889
ENSCAFG00000000968	FSTL4	11	21459677	21844215	0.278487	0.438566	0.513733	0.418767	0.670956	0.628228	0.608387	0.688543	0.466247	0.668282	0.694279	0.635259
ENSCAFG00000000969	HSF2	1	61776529	61810619	6.28877	6.06355	6.28673	6.30236	6.34345	5.69349	5.66034	6.20941	5.79132	5.5934	6.30866	5.31303
ENSCAFG00000000970	SERHL2	10	22891162	22928744	5.40432	4.86489	5.23249	4.27009	5.35214	6.69483	5.05666	5.14608	5.73701	6.39241	6.99833	7.6329
ENSCAFG00000000972	TPSN_CANFA	12	2740259	2751926	132.804	139.783	140.765	144.123	125.554	116.15	244.517	216.055	231.079	190.63	186.673	159.17
ENSCAFG00000000974	DERL1	13	21422522	21452321	29.1332	28.9324	29.4338	31.7942	33.4286	37.523	26.6021	26.6375	27.7367	29.7522	30.0437	35.2598
ENSCAFG00000000975	NFAM1	10	23007706	23045207	0	0	0.0219966	0	0	0	0	0	0	0	0	0
ENSCAFG00000000976	ENSCAFG00000000976	11	22147715	22148092	1.43741	2.03069	0.714475	0.787154	1.13632	0.344886	0.310343	1.18378	1.05577	0.328269	0.742585	0.179262
ENSCAFG00000000977	ZBTB22	12	2752532	2754455	7.56221	7.59879	7.86627	6.00772	6.85242	5.20811	9.77554	10.0741	8.51349	8.12327	8.26351	7.22765
ENSCAFG00000000978	TCF20	10	23133909	23252978	6.98116	7.40809	7.20007	7.73197	8.08435	8.91497	8.90992	9.13266	9.34451	9.40975	9.49953	10.034
ENSCAFG00000000981	DAXX_CANFA	12	2755201	2760710	6.51119	6.55613	6.71346	5.89938	6.37798	7.15651	8.72191	8.23804	8.64334	8.83209	8.43693	9.03706
ENSCAFG00000000982	NDUFA6	10	23283971	23292351	82.3021	84.0412	83.6325	83.2191	92.1344	87.8603	139.268	140.536	146.845	129.939	134.465	123.882
ENSCAFG00000000983	C22orf32	10	23295083	23296801	48.4539	54.9163	55.6825	57.2721	65.5011	60.6326	153.733	143.925	136.919	132.287	120.348	131.701
ENSCAFG00000000985	VDAC1	11	22197753	22212975	279.128	327.619	336.893	406.48	526.534	592.518	232.058	279.421	269.628	346.932	380.282	467.643
ENSCAFG00000000986	WDR67	13	21474767	21543753	4.21522	4.8073	5.49362	5.07804	6.01432	6.8894	4.08151	4.00775	4.72655	4.78747	4.78318	5.50881
ENSCAFG00000000987	KIFC1	12	2813625	2928614	16.891	28.5796	35.4842	30.2131	49.3426	66.0653	24.7303	32.7059	31.8471	43.2616	48.9568	65.007
ENSCAFG00000000988	NAGA	10	23303359	23314428	10.8799	10.9114	10.3172	10.778	9.26531	7.65226	11.9065	11.7249	11.4529	10.3156	9.38727	8.54961
ENSCAFG00000000989	SERINC1	1	61814868	61845228	188.58	177.888	177.252	202.156	181.88	199.684	137.948	123.766	126.463	125.645	129.264	145.273
ENSCAFG00000000990	TCF7	11	22313031	22343785	13.6115	17.7853	20.2351	17.6674	34.7755	40.7737	30.7612	40.6312	37.4546	51.3562	56.3967	77.1059
ENSCAFG00000000992	ATAD2	13	21666903	21758372	12.0928	17.0426	19.3903	18.9556	29.9227	37.3185	11.1859	15.5307	15.3962	21.8881	24.3599	29.6896
ENSCAFG00000000994	SKP1	11	22352734	22366599	561.24	550.185	560.165	632.364	619.183	557.418	503.018	516.919	524.897	529.637	544.857	519.424
ENSCAFG00000000997	FAM83A	13	21566142	21590312	0	0	0.0179913	0	0	0.04105	0	0	0.0181482	0	0.0178706	0
ENSCAFG00000000998	PHF1	12	2813625	2928614	14.614	12.7455	12.1092	7.65275	7.44114	5.75756	15.0282	14.5167	13.589	12.1827	11.402	10.6482
ENSCAFG00000001000	ENSCAFG00000001000	13	21598630	21619353	6.38858	8.09312	8.81507	7.48248	10.6487	14.8718	5.87528	6.56897	6.26727	9.48989	11.1598	13.8616
ENSCAFG00000001001	ZHX1	13	21632208	21634830	12.4365	10.8382	8.75892	9.3008	6.99548	4.98641	9.67388	9.33108	8.38691	7.25696	6.39618	4.7786
ENSCAFG00000001003	CENPM	10	23412871	23425199	2.24072	4.04134	4.55508	5.48467	7.80616	9.76868	4.63076	5.93376	7.44715	8.31218	9.5359	12.4178
ENSCAFG00000001004	WDYHV1	13	21666903	21758372	15.048	7.64373	8.69388	9.87152	14.4348	19.0021	11.5373	13.0487	15.8488	15.2432	16.4192	19.7135
ENSCAFG00000001005	TNFRSF13C	10	23433264	23434481	0	0	0	0	0	0	0	0.081392	0	0	0	0
ENSCAFG00000001007	FBXO32	13	21809734	21838637	1.20234	1.34316	1.24014	1.22217	0.741341	0.46695	4.09313	3.19881	3.54478	1.92881	1.94952	0.851594
ENSCAFG00000001008	CUTA	12	2813625	2928614	64.487	67.3134	73.0836	74.048	79.3607	78.8051	147.765	141.957	144.383	138.574	130.75	136.873
ENSCAFG00000001010	PPP2CA	11	22388326	22522050	252.785	248.593	244.966	291.748	294.101	299.063	194.357	200.068	197.62	209.104	215.281	231.513
ENSCAFG00000001011	ENSCAFG00000001011	13	21926242	21927558	0	0	0.21687	0	0.228677	0.220445	0.203678	0.221975	0.197972	0.107722	0	0
ENSCAFG00000001013	SREBF2	10	23451076	23513368	30.8605	38.4027	39.3359	38.7362	50.7405	53.8082	65.2588	69.6169	67.2262	75.6576	72.2877	75.0857
ENSCAFG00000001014	SYNGAP1	12	2813625	2928614	2.74745	2.25226	2.33081	1.66136	0.829161	0.58947	2.90808	2.2777	2.1543	1.40036	1.53762	0.747525
ENSCAFG00000001015	ANXA13	13	21960433	22010621	236.071	252.935	257.067	289.959	187.56	150.128	242.622	231.46	246.945	196.398	181.772	126.1
ENSCAFG00000001016	TRDN_CANFA	1	62398004	62763030	0.132063	0.110942	0.063609	0.128525	0.157706	0.213851	0.0519624	0.0404502	0.0757598	0.0863718	0.120783	0.162937
ENSCAFG00000001017	ENSCAFG00000001017	12	2813625	2928614	11.3429	10.7996	10.6987	10.5441	9.33509	8.847	15.1137	14.9358	14.1601	14.3761	14.1828	10.4761
ENSCAFG00000001018	CCDC134	10	23518150	23532985	5.38135	5.67118	6.92461	6.08053	9.67593	12.7568	9.73711	10.1965	9.92733	12.9399	14.4444	18.5352
ENSCAFG00000001019	ENSCAFG00000001019	11	22525082	22539965	153.063	148.966	149.888	152.657	143.169	141.039	128.523	120.075	131.994	124.906	113.122	107.673
ENSCAFG00000001020	CDKN2AIPNL	11	22554393	22556210	7.16135	8.04597	10.1333	10.122	11.3033	15.3584	22.9028	21.3023	23.2207	19.4224	23.8104	23.2653
ENSCAFG00000001021	PHF15	11	22647548	22698841	12.2488	14.4433	14.9492	13.4372	14.2068	15.9051	19.6377	19.6396	21.2383	21.6259	20.3331	21.4538
ENSCAFG00000001022	BAK1	12	2949752	2954835	31.9508	35.2013	36.5773	40.6589	43.2363	46.5272	53.7044	52.7333	52.5785	51.2543	53.8145	57.6729
ENSCAFG00000001023	MEI1	10	23533880	23606891	0.0196033	0.0293545	0.0209731	0.0110849	0	0	0.0218414	0	0.014153	0.030804	0	0.0168215
ENSCAFG00000001027	FAM91A1	13	22036484	22076751	36.0992	37.381	35.3167	38.5245	40.3586	46.7504	26.2804	29.0708	27.3664	30.7189	32.5847	34.1549
ENSCAFG00000001028	RNF217	1	63962454	64084850	22.9206	26.3374	25.9334	22.1694	25.4285	25.173	21.3509	21.5906	20.6718	21.6597	21.9092	22.4058
ENSCAFG00000001029	TPD52L1	1	64165717	64217711	0.920418	0.834475	0.487617	0.664021	0.813476	0.466964	0.949377	0.665937	0.959762	0.843373	0.324291	0.521796
ENSCAFG00000001030	HDDC2	1	64222093	64247448	15.9637	16.5667	15.8861	19.2676	18.2319	17.2074	18.2391	18.8485	19.0324	18.0047	18.4321	17.3963
ENSCAFG00000001033	ENSCAFG00000001033	10	23611833	23613043	0.0613575	0.0618666	0.0668233	0	0	0.0721292	0.105436	0.114908	0	0.0557631	0.100915	0
ENSCAFG00000001034	SEC24A	11	22750045	22813115	16.3055	15.6788	15.4098	17.2834	15.6214	15.3884	13.4101	13.5188	13.2298	13.7682	13.7988	12.8148
ENSCAFG00000001036	ENSCAFG00000001036	10	23613490	23615614	0.184467	0.0551107	0.055543	0.0914919	0	0.0240368	0.1149	0.0536666	0.0638178	0.0694498	0.0157104	0
ENSCAFG00000001037	FER1L6	13	22137109	22293071	0.0175184	0.0148207	0.00777374	0	0.00809158	0	0	0.00545648	0.00486644	0.00529591	0.004792	0
ENSCAFG00000001038	ENSCAFG00000001038	10	23629336	23630564	76.8029	87.782	108.023	127.887	185.683	228.16	70.0167	81.5856	89.3134	120.951	134.871	184.666
ENSCAFG00000001040	TRMT12	13	22544067	22545387	2.72313	3.37631	4.04797	3.33438	5.03543	5.07183	3.78243	3.38704	3.27837	4.02639	4.54257	5.26028
ENSCAFG00000001043	XRCC6	10	23636553	23660823	48.6666	43.2251	45.5411	45.1546	41.9923	40.9102	42.5218	40.8441	42.7278	42.7263	43.723	38.8172
ENSCAFG00000001044	TATDN1	13	22560218	22632214	71.8331	63.5703	66.4372	71.9319	75.4309	77.9731	27.3867	28.9545	33.2964	34.8393	36.4881	43.0956
ENSCAFG00000001045	NDUFB9	13	22560218	22632214	23.7118	26.147	26.4514	23.2879	34.019	40.6345	68.7239	66.0413	69.4211	70.0746	68.6023	75.5429
ENSCAFG00000001046	DESI1	10	23661965	23681105	29.0708	32.9186	29.5099	32.6623	40.7206	43.2663	37.3126	40.8523	36.6022	42.2935	42.9705	51.2686
ENSCAFG00000001047	NCOA7	1	64689531	64815443	18.5816	14.8228	14.0211	14.8383	10.7294	7.17139	12.7445	12.6282	11.7082	9.78463	8.91116	6.97092
ENSCAFG00000001048	DDX46	11	22834797	22905773	40.5682	45.3738	46.55	45.8525	55.4707	67.9763	31.3515	35.0534	35.4908	44.2484	46.9036	55.2384
ENSCAFG00000001049	PMM1	10	23699872	23710986	47.583	46.1083	42.5311	38.5059	31.4646	24.1448	60.5023	52.4735	53.5241	42.0719	42.3981	32.7058
ENSCAFG00000001050	MTSS1	13	22635239	22794453	5.14011	4.59214	5.22294	3.68769	3.71416	4.78055	6.01059	6.04442	5.02427	4.85982	5.18127	5.89257
ENSCAFG00000001051	CSDC2	10	23699872	23710986	0	0.071802	0	0	0	0	0	0	0	0	0	0
ENSCAFG00000001052	HINT3	1	64834773	64848389	41.1377	28.3105	20.0877	30.2427	19.1975	16.2176	15.2195	15.3731	13.7107	11.5832	10.481	10.5065
ENSCAFG00000001053	POLR3H	10	23728648	23742193	6.44956	7.17168	8.44354	8.37103	11.2017	13.3876	11.1432	11.5514	11.3144	13.3321	15.0832	17.8106
ENSCAFG00000001056	SQLE	13	22993698	23018123	103.857	113.642	116.563	118.235	178.706	199.123	149.783	158.209	155.871	199.985	206.942	225.994
ENSCAFG00000001057	TRMT11	1	64861440	64917622	17.6417	18.4645	18.9296	18.6091	24.5854	25.4532	11.6052	13.5559	13.792	15.473	17.0021	19.8949
ENSCAFG00000001058	TXNDC15	11	22943897	22961428	20.7459	20.5674	20.9493	22.6	22.6212	20.991	22.4979	21.8114	22.4569	22.0757	21.9557	21.6133
ENSCAFG00000001059	ENSCAFG00000001059	1	64861440	64917622	0	0	0.208328	0	0	0	0.262727	0	0	0	0.33528	0.101172
ENSCAFG00000001062	CATSPER3	11	23021662	23052735	0.25724	0.186793	0.259869	0.144667	0.203847	0.0646341	0.164141	0	0.0957237	0.0631074	0.0942617	0.0379228
ENSCAFG00000001064	ENSCAFG00000001064	1	65590757	65591208	0	0	0	0.313528	0.156797	0	0	0	0.105798	0	0	0
ENSCAFG00000001065	PITX1	11	23069656	23075184	1.00636	1.11575	1.42985	0.919534	0.669029	0.500561	2.62182	2.29708	2.29853	2.2023	2.14036	1.60352
ENSCAFG00000001066	ENSCAFG00000001066	1	65806160	65807853	0	0.0274387	0.0864981	0.0319256	0.0932844	0.0293364	0.0722273	0.0196789	0.0877547	0.0190999	0	0.0417204
ENSCAFG00000001068	RNF146	1	65988548	66010195	11.2646	11.8849	13.0505	10.9148	14.3789	16.1987	23.6112	22.8303	24.2552	23.0807	22.8693	25.8068
ENSCAFG00000001069	ECHDC1	1	66012857	66057807	39.337	33.9681	33.6068	37.8235	35.8636	34.249	40.3785	37.3996	39.2789	35.0581	34.748	31.8512
ENSCAFG00000001070	KIAA0196	13	23019654	23076126	67.5816	63.4201	62.7453	63.0729	57.8088	53.9593	53.4752	55.0115	51.716	51.5861	50.875	47.13
ENSCAFG00000001075	ACO2	10	23742674	23798482	101.24	100.09	96.3418	101.864	94.8112	99.6983	115.229	110.327	110.646	98.0919	99.5829	97.939
ENSCAFG00000001076	H2AFY	11	23366840	23438209	150.675	164.079	162.487	170.987	177.458	201.792	194.101	204.942	195.754	207.718	212.784	215.453
ENSCAFG00000001077	TRIB1	13	23338488	23346359	31.5019	32.6107	33.9335	32.3461	49.8509	74.1601	52.298	51.3977	52.0899	59.5579	65.5112	96.2658
ENSCAFG00000001080	ENSCAFG00000001080	13	23566380	23566863	0.133953	0.13103	0.139317	0.145485	0.141246	0	0	0	0.280993	0	0	0.22265
ENSCAFG00000001082	FAM84B	13	24216865	24217588	8.68327	9.82083	9.89064	9.14103	10.7221	9.26013	13.6244	15.5823	15.005	14.1374	13.9326	11.7299
ENSCAFG00000001085	SLC25A48	11	23754002	23971602	0.0109828	0.0108062	0	0	0	0	0	0	0	0	0	0
ENSCAFG00000001086	MYC	13	25200391	25205878	6.03689	10.577	13.1081	12.2093	37.1203	59.3797	17.7119	26.7346	28.4758	57.1196	73.7776	112.496
ENSCAFG00000001087	GSDMC	13	26907194	26919263	0	0	0	0	0	0	0	0	0	0	0.0204235	0
ENSCAFG00000001090	PHF5A	10	23798997	23810843	231.467	240.593	241.773	273.113	283.492	301.444	227.028	215.644	220.463	236.792	241.113	282.808
ENSCAFG00000001091	TGFBI	11	23754002	23971602	126.702	142.222	153.182	158.513	154.611	93.928	153.678	179.563	155.292	132.197	146.758	120.843
ENSCAFG00000001092	TOB2	10	23826427	23827447	21.1617	21.1896	18.373	20.4275	15.6024	13.4323	33.4881	29.4222	29.6462	23.524	20.4032	17.6393
ENSCAFG00000001093	FAM49B	13	26939246	27045429	44.6457	56.1472	54.4826	67.1741	90.3209	109.55	43.0262	51.4342	52.1991	68.9038	78.9112	100.836
ENSCAFG00000001094	SMAD5	11	24028125	24077789	16.1598	16.1558	16.5094	16.1842	12.5291	14.8032	17.7477	17.3044	17.4268	15.6441	15.3708	12.7016
ENSCAFG00000001095	TEF	10	23833368	23878190	7.21225	5.57958	5.72103	5.28662	2.48741	1.40359	10.5776	10.1261	8.94909	6.49067	4.67999	3.1265
ENSCAFG00000001096	ASAP1	13	27114386	27468595	8.05706	7.8523	9.07001	8.34605	10.8697	15.4231	12.8373	12.0935	11.9942	13.7103	13.8189	18.852
ENSCAFG00000001098	LDHB	13	28303657	28304956	56.5996	55.3976	52.4165	56.8489	65.0748	62.3527	43.0676	46.0801	46.658	46.6461	47.3074	50.775
ENSCAFG00000001100	EFR3A	13	28570956	28674220	42.1997	45.564	45.5243	47.0928	49.8693	53.7973	54.8179	57.0756	56.4146	55.5959	56.3324	54.2733
ENSCAFG00000001104	RANGAP1	10	23885021	24156172	21.9339	25.8696	30.1551	26.1545	36.1139	37.8628	21.9178	27.2297	27.1423	32.0217	36.1765	40.0483
ENSCAFG00000001106	LAMA2	1	67514263	68100315	0.0315472	0.0402678	0.0578502	0.0192507	0.0225765	0.0371946	0.0188323	0.020524	0.0292874	0.0239041	0.00901234	0.0174048
ENSCAFG00000001108	LRRC6	13	29128115	29199369	0.113782	0.149692	0.110089	0.248869	0.165265	0.155363	0.31479	0.238817	0.111255	0.0593473	0.0875223	0.0330771
ENSCAFG00000001112	CHADL	10	23885021	24156172	0.0126961	0.0408126	0	0	0	0	0.0134106	0	0	0.0282605	0.0128375	0
ENSCAFG00000001113	TMEM71	13	29216661	29249279	0.0368415	0.0365973	0.075448	0.0553397	0.0653718	0.0627914	0.0710914	0.0852255	0.0898295	0.0526385	0.0476299	0.0246385
ENSCAFG00000001114	ARHGAP18	1	68145105	68201230	49.7658	42.1656	41.7246	38.668	35.6584	28.3317	37.7888	38.4228	35.6548	33.8495	31.8103	27.3565
ENSCAFG00000001115	ENSCAFG00000001115	1	68542000	68654390	8.50839	8.4246	7.40934	7.41043	7.29681	9.03438	7.35499	7.14878	7.05376	6.36885	6.21966	6.82859
ENSCAFG00000001116	SAMD3	1	68658678	68695791	0.0301348	0	0	0	0	0	0	0	0	0	0	0
ENSCAFG00000001117	TMEM200A	1	68847263	68848739	6.37392	7.53876	8.40133	9.55576	13.5498	20.4622	10.2727	10.9652	10.6423	12.923	14.8292	22.1479
ENSCAFG00000001120	L3MBTL2	10	23885021	24156172	12.0341	12.761	14.0137	12.4706	14.6288	14.3577	17.1614	17.3205	17.4725	16.2218	16.9585	17.4547
ENSCAFG00000001121	ENSCAFG00000001121	29	8580655	8581007	0	0	0.57571	0	0	0	0	0.219816	0	0	0	0
ENSCAFG00000001124	PHF20L1	13	29260370	29336623	12.1466	11.5388	12.0293	9.3851	8.50492	9.35272	8.80329	8.6866	8.08994	8.03263	7.94496	7.72271
ENSCAFG00000001125	EP300	10	23885021	24156172	50.797	50.5875	50.2269	50.1402	46.4467	43.4724	64.1995	64.4839	61.8658	55.2107	53.2295	48.9409
ENSCAFG00000001126	KLHL3	11	25329733	25427730	10.3242	10.7174	10.8677	6.28023	4.53544	3.61408	5.30667	5.73193	5.48914	4.69203	4.84005	3.07203
ENSCAFG00000001129	ENSCAFG00000001129	11	25329733	25427730	0	0.0473504	0.049218	0.0575569	0	0	0.0233796	0	0.0454492	0	0.022377	0.0270093
ENSCAFG00000001130	ITPR3	12	2980958	3048511	31.9359	36.0273	39.1099	33.9191	44.9227	55.3085	40.5921	44.5986	42.1723	49.1796	51.6879	60.9542
ENSCAFG00000001132	HNRNPA0	11	25466184	25467117	30.4853	37.8823	38.6779	42.6677	56.1333	65.474	75.3114	81.2327	78.8654	88.5952	98.8741	111.63
ENSCAFG00000001133	WISP1	13	29648969	29684571	0.0189443	0.0189727	0	0.0143485	0.0366148	0.00698963	0.0230947	0.0402709	0.00897905	0.00488573	0	0.0106721
ENSCAFG00000001134	XPNPEP3	10	24303952	24379448	5.70948	5.26185	5.18268	4.8008	4.50971	4.28667	4.10697	4.37958	4.56463	4.35043	4.07748	3.94133
ENSCAFG00000001136	EPB41L2	1	69131758	69224565	3.33037	4.07814	4.66509	4.8257	5.73045	5.75237	4.98811	5.25249	4.93773	5.26813	5.99892	6.25822
ENSCAFG00000001137	DNAJB7	10	24303952	24379448	2.35568	2.78279	2.6784	1.13104	1.41892	0.349139	0.51847	0.766848	0.647928	0.470073	0.638018	0.128349
ENSCAFG00000001139	ST13	10	24379996	24411766	190.074	201.901	193.868	197.165	204.213	203.938	234.779	241.574	237.881	229.611	229.809	222.047
ENSCAFG00000001140	MYOT	11	25577009	25594253	0.656508	0.637461	0.720721	0.216922	0.172703	0.165055	0.12521	0.145555	0.129815	0.17659	0.103862	0.0289298
ENSCAFG00000001141	NDRG1	13	29689071	29746038	221.242	214.661	219.973	211.152	360.873	571.302	394.623	371.038	367.791	442.212	513.471	793.486
ENSCAFG00000001142	SLC25A17	10	24417270	24461299	32.2788	33.0006	30.4263	30.6515	32.2516	33.5002	36.3061	34.4006	37.593	34.3451	33.5849	33.2947
ENSCAFG00000001143	Q8MIP6_CANFA	10	24526685	24559836	0.117963	0.0613681	0.22205	0.0238971	0.0247846	0.0234894	0.151049	0.0329236	0.0587267	0	0.0433724	0
ENSCAFG00000001145	TRIM11	14	640440	649378	3.90358	4.55712	4.28519	3.93621	4.80561	5.36474	4.99611	4.90493	4.95647	5.26286	5.63153	6.96427
ENSCAFG00000001146	PKD2L2	11	25594269	25625014	0.0842287	0.0278536	0	0.0963993	0.0298288	0.028063	0.0453146	0.0329236	0.0880901	0.0159774	0.0289142	0.0523497
ENSCAFG00000001147	AKAP7	1	69361014	69483139	9.51059	8.72754	9.64442	10.3168	8.35595	8.39773	8.01334	7.77146	7.56748	7.48255	7.46535	6.88962
ENSCAFG00000001148	ST3GAL1	13	29856223	29871765	7.66767	9.37002	9.15485	8.42713	17.451	22.2597	10.5838	14.5149	11.2329	17.4811	18.9385	29.056
ENSCAFG00000001149	CATL1_CANFA	1	69937869	69943012	16.8597	14.7351	13.9355	13.9312	11.3376	7.94385	21.8774	18.3073	19.9283	14.0966	13.3128	10.847
ENSCAFG00000001152	FAM13B	11	25628583	25688207	31.3537	28.3702	27.4241	29.3443	25.4208	26.1493	19.5679	19.5224	18.9394	18.9969	19.6472	19.606
ENSCAFG00000001154	MKL1	10	24595553	24759087	16.4404	18.1051	18.722	16.6195	18.6063	18.7399	28.9055	27.8207	28.893	27.0531	27.5581	28.543
ENSCAFG00000001159	ZFAT	13	30649910	30841312	2.22172	1.95777	2.01504	1.68047	1.99339	1.58209	2.34881	2.26003	2.26776	2.10649	2.10937	1.9281
ENSCAFG00000001161	ENSCAFG00000001161	14	664522	779385	0.273248	0.17532	0.236357	0.10386	0.196272	0.0661471	0.185983	0.235829	0.197088	0.184128	0.1675	0.129367
ENSCAFG00000001162	WNT8A	11	25744779	25749839	0.0604697	0	0	0	0	0	0.0313362	0	0	0	0.0299924	0
ENSCAFG00000001165	ENSCAFG00000001165	11	25772284	25826504	0	0	0	0	0	0	0	0.0614285	0.109572	0	0	0
ENSCAFG00000001166	KHDRBS3	13	31387442	31574637	0.19262	0.274597	0.243996	0.366608	0.232534	0.316547	0.679238	0.277596	0.60519	0.598727	0.352143	0.490431
ENSCAFG00000001167	IBA57	14	800296	801278	14.4114	17.4575	16.5189	14.0637	14.536	14.0773	22.8635	23.6964	21.9754	19.6597	19.4461	19.648
ENSCAFG00000001168	ENSCAFG00000001168	13	32069991	32070470	190.65	183.879	164.909	171.101	146.13	154.663	119.814	101.632	127.479	93.1176	101.109	118.937
ENSCAFG00000001170	ENSCAFG00000001170	14	811242	812545	0	0	0	0	0	0	0.0244645	0.0799868	0.0237791	0	0.0468308	0.0565254
ENSCAFG00000001172	SGSM3	10	24759405	24769473	24.6797	25.8044	26.2039	20.4665	21.3955	19.4856	24.1063	24.8717	23.859	22.0433	21.9132	21.6791
ENSCAFG00000001173	FAM135B	13	33399207	33579220	0	0	0	0	0	0	0	0	0	0	0.00314594	0
ENSCAFG00000001174	GUK1	14	819900	827248	43.7134	47.6606	51.4953	44.1098	60.2547	66.4814	79.9831	81.399	82.2687	81.0035	77.6199	88.5382
ENSCAFG00000001176	MRPL55	14	827608	830069	81.1177	104.643	108.565	122.939	170.782	194.908	110.814	125.73	125.254	157.726	187.336	239.354
ENSCAFG00000001177	C1orf35	14	832016	834205	18.8966	19.0092	19.3507	14.908	16.6795	15.4736	23.7793	22.5526	21.0577	20.7933	20.3432	21.6378
ENSCAFG00000001178	COL22A1	13	33735488	33974004	0	0	0	0	0	0.00614161	0	0	0	0	0	0
ENSCAFG00000001180	KCNK9	13	34473487	34477060	0	0	0.040104	0.0386994	0	0.0445179	0	0	0	0.0349809	0	0.0764098
ENSCAFG00000001181	TRAPPC9	13	34579098	35115818	9.64587	10.0597	9.66924	10.2379	10.1513	8.49938	12.8504	13.8212	12.4841	12.2835	12.4978	11.252
ENSCAFG00000001184	PRSS38	14	997710	1007425	0	0	0	0	0	0	0	0	0	0.0193731	0	0
ENSCAFG00000001186	BRD8	11	25772284	25826504	71.8496	63.3512	60.365	47.4957	35.1797	25.275	52.2686	47.7008	46.966	36.3245	32.217	24.9777
ENSCAFG00000001187	JMJD4	14	1105284	1109848	22.154	23.7744	23.3775	20.8192	21.5109	24.8019	30.6632	31.3597	33.912	29.4541	33.1064	36.2547
ENSCAFG00000001188	IP6K3	12	3072974	3095824	0	0.0177401	0	0	0.0430141	0	0	0	0	0	0	0.0195228
ENSCAFG00000001191	LEMD2	12	3114121	3131919	8.3737	9.17679	10.1429	7.43868	9.3051	10.6324	14.9694	14.0868	13.8437	14.3256	14.2579	14.733
ENSCAFG00000001196	EIF2C2	13	35181186	35230756	5.26215	6.0212	6.43078	5.79591	8.87593	10.7358	7.87705	8.16665	7.7382	9.28202	10.3418	12.4395
ENSCAFG00000001197	ENSCAFG00000001197	21	46225659	46226256	0.370904	0.360052	0.248801	0	0.128922	0.370084	0.273649	0	0.132991	0.217092	0.0654784	0.0790332
ENSCAFG00000001198	AAED1	1	70199362	70208534	7.0804	7.79464	9.08872	8.84597	10.7959	13.1376	20.93	18.4423	23.0489	21.6679	25.7332	25.144
ENSCAFG00000001199	ENSCAFG00000001199	14	1416079	1417426	0	0	0	0	0	0	0	0.0259308	0	0	0	0
ENSCAFG00000001201	CDC14B	1	70277118	70323740	21.4527	20.511	18.0568	19.6437	13.8478	12.7989	15.1692	14.331	14.3105	12.5184	10.7204	8.70785
ENSCAFG00000001202	GRM4	12	3347338	3451276	0.0129007	0.0130252	0.0722876	0	0.0165803	0.0159409	0.0106062	0	0.0103091	0.0112188	0.0101514	0.0245057
ENSCAFG00000001204	KIF20A	11	25826712	25851614	7.60676	11.5042	13.3188	15.4821	13.5549	11.9118	10.8017	13.5368	12.4913	11.8921	12.5577	11.9577
ENSCAFG00000001205	HABP4	1	70340537	70377231	9.2993	8.54119	8.28841	8.23361	6.58711	6.61107	9.99476	9.68232	9.28865	9.64471	8.67107	7.08993
ENSCAFG00000001207	ENSCAFG00000001207	1	70396029	70396624	0.693441	0.228312	0.97997	1.02099	0.794151	1.01375	0.308583	1.51337	1.04978	0.489611	0.29535	0.178245
ENSCAFG00000001208	ENSCAFG00000001208	1	70421908	70422531	146.739	151.574	138.297	143.635	139.524	136.762	214.896	190.353	202.139	182.648	175.955	178.132
ENSCAFG00000001209	CDC23	11	25826712	25851614	10.4184	12.5717	13.0391	14.7439	14.493	16.5486	9.80077	11.4051	11.4974	12.385	12.1872	13.2081
ENSCAFG00000001210	ENSCAFG00000001210	32	13349320	13349845	3.215	2.45581	2.11588	2.15537	1.24675	1.15703	1.92639	1.64305	1.79101	2.03767	1.28263	0.870836
ENSCAFG00000001211	HMGA1_CANFA	12	3533048	3538533	75.2273	113.1	127.607	136.729	256.952	450.369	192.174	238.86	256.329	381.779	433.445	700.03
ENSCAFG00000001212	NUDT3	12	3567205	3687026	28.2307	33.1248	34.7287	32.6543	38.0673	43.7275	60.2246	55.5255	59.4524	58.7829	57.112	61.0657
ENSCAFG00000001213	ZNF367	1	70461775	70483053	1.94018	3.65444	3.61736	3.74011	6.5927	7.6252	7.22859	8.76913	8.67926	12.8012	12.6476	17.9864
ENSCAFG00000001214	RPS10	12	3713983	3720149	627.696	622.147	619.833	645.877	712.659	811.275	1095.47	1068.32	1161.99	1156.05	1158.69	1190.45
ENSCAFG00000001215	GFRA3	11	25881479	25898083	0.204977	0.0952845	0.191446	0.0890844	0.0554463	0.0843625	0.196636	0.12858	0.344028	0.124797	0.213297	0.136298
ENSCAFG00000001216	SLC35D2	1	70487639	70535520	1.86059	2.39477	2.904	2.97943	3.69517	4.59166	6.03833	5.88805	6.23984	7.05945	7.11777	7.85694
ENSCAFG00000001217	PTK2	13	35303498	35541294	34.9569	33.5526	34.3294	34.7608	36.5361	39.473	34.6904	35.1728	33.6334	35.3466	35.0896	38.4759
ENSCAFG00000001218	HSD17B3	1	70550941	70585751	0	0	0	0	0.0535932	0	0	0	0	0	0	0
ENSCAFG00000001219	ERCC6L2	1	70793833	70917926	37.7273	34.0746	37.4675	43.578	32.6959	30.6717	22.4962	23.9155	23.3943	23.8237	22.5378	20.2145
ENSCAFG00000001220	CDC25C	11	25904496	25934503	2.76597	3.65107	4.7862	3.61299	3.34565	3.40387	2.71714	3.20004	2.79011	3.43037	3.22981	3.13898
ENSCAFG00000001221	PACSIN1	12	3753593	3811775	0.408605	0.389998	0.385577	0.504446	0.29184	0.390552	0.588346	0.599831	0.682545	0.475113	0.47229	0.445816
ENSCAFG00000001225	FAM53C	11	25943864	25952806	7.37986	7.69046	7.53631	6.38835	5.86299	5.47681	7.08095	7.06361	6.22754	6.44693	5.89041	5.1921
ENSCAFG00000001228	DENND3	13	35652453	35694722	5.11096	5.70445	5.48745	5.51913	7.50404	9.8381	7.09254	7.25815	6.96526	8.19257	7.81954	10.7464
ENSCAFG00000001229	C6orf106	12	3860941	3955149	35.3267	34.6375	32.8245	33.7661	27.2182	23.4687	40.0968	38.7642	36.5363	31.5645	29.4419	26.0074
ENSCAFG00000001230	ENSCAFG00000001230	12	3966946	3967147	820.899	867.978	817.618	940.433	1024.75	1160.16	1129.14	979.939	1083.76	981.012	1032.91	1192.29
ENSCAFG00000001231	RU1C_CANFA	12	3996585	4007706	99.3445	109.759	106.945	138.148	135.715	165.322	103.162	97.2181	100.124	97.7272	105.708	124.786
ENSCAFG00000001232	SLC45A4	13	35709031	35748183	10.5839	12.6295	12.1646	13.5418	17.4603	23.7733	16.08	16.1069	17.351	18.9352	19.7863	25.8475
ENSCAFG00000001233	KDM3B	11	25954245	26024987	30.0207	28.2226	26.7062	25.9001	20.4425	17.286	30.1207	28.9036	27.6301	24.5379	22.1448	17.7787
ENSCAFG00000001234	UHRF1BP1	12	4045772	4083554	11.3185	12.9502	12.7132	13.53	13.9028	13.7084	11.9036	13.1451	12.6638	12.9949	13.207	13.1663
ENSCAFG00000001235	GPR20	13	35823773	35824844	0	0.0316774	0	0	0	0.0455677	0	0	0	0	0	0
ENSCAFG00000001237	PTP4A3	13	35880568	35885864	2.68154	3.20413	2.12286	2.36422	2.86673	1.40629	3.12434	2.86738	3.67614	3.13088	3.85599	2.37461
ENSCAFG00000001239	TAF11	12	4088743	4094028	29.328	31.6252	31.8475	32.5215	36.2053	42.9629	47.8597	48.2929	53.7779	57.6681	57.0655	60.3947
ENSCAFG00000001244	REEP2	11	26026077	26032603	0.102483	0.0970913	0.0913982	0.0415845	0.0427458	0.0666234	0.0748041	0.0465851	0.0519345	0.0226071	0.0409121	0.0370361
ENSCAFG00000001246	C9DRQ1_CANFA	1	71246764	71305661	6.33349	6.78897	6.62522	6.36951	5.20768	4.06875	7.22902	7.16477	7.058	6.08298	6.41017	4.90594
ENSCAFG00000001250	ENSCAFG00000001250	13	35889133	35957948	0	0	0	0	0	0	0	0	0.00669574	0	0	0
ENSCAFG00000001254	EGR1	11	26045601	26050479	36.9626	43.7778	47.504	50.2764	57.1248	63.5944	71.5983	66.5835	82.2594	76.9062	89.0304	84.2377
ENSCAFG00000001255	TNRC6B	10	24808951	25030883	37.5351	44.0614	48.6917	54.4349	69.4245	81.4645	40.206	45.0391	47.8252	56.5626	62.8185	79.1411
ENSCAFG00000001264	TSNARE1	13	36491217	36588382	0.701518	0.883137	0.909681	0.523911	0.643299	0.651294	1.06219	1.1757	0.967903	0.94799	0.730708	0.881974
ENSCAFG00000001277	ANKS1A	12	4095489	4270355	9.16175	8.93905	9.00641	7.99227	8.4135	7.85052	11.6921	11.4059	11.1196	9.73759	9.58283	9.393
ENSCAFG00000001282	ETF1	11	26080816	26110481	57.5327	61.4234	60.0236	70.291	86.7308	108.453	37.4958	41.8145	40.1652	50.782	57.0079	67.1583
ENSCAFG00000001286	FANCC	1	71388929	72009343	2.70676	3.47943	4.06054	6.11493	4.67843	6.00552	2.50255	3.34204	3.45873	4.06758	4.27807	4.496
ENSCAFG00000001287	TCP11	12	4283422	4306667	5.34267	4.77704	5.17895	4.49342	4.36006	3.76756	9.31159	8.67844	8.24001	6.50958	7.43578	5.65488
ENSCAFG00000001288	FAM83F	10	25108261	25140917	6.91649	7.83078	7.599	7.59788	12.7403	13.2985	13.6045	13.9131	12.5131	14.5495	16.2712	19.3416
ENSCAFG00000001289	LY6E	13	36928708	36929579	401.257	360.584	316.17	306.549	296.454	247.193	596.09	560.242	501.18	450.072	427.25	398.268
ENSCAFG00000001290	AKR1B1	14	2991937	3006606	6.49667	11.2972	12.5801	13.9922	25.6163	37.23	10.5098	15.2981	17.0023	27.3734	29.7295	43.1188
ENSCAFG00000001293	HSPA9	11	26125058	26142345	123.195	134.929	142.414	154.865	208.068	250.925	108.572	125.092	126.468	159.393	172.399	214.364
ENSCAFG00000001296	GRAP2	10	25156021	25176948	0.0474041	0.164054	0.237823	0.419988	1.04204	2.28782	0.0447963	0.253866	0.287372	0.701281	0.81463	2.33914
ENSCAFG00000001297	RHPN1	13	37081420	37091561	5.53691	5.40929	5.21474	3.22259	2.99363	2.14622	5.96894	5.84116	6.14501	5.23965	5.07069	4.31487
ENSCAFG00000001298	SCUBE3	12	4382804	4420912	0.374533	0.268719	0.220664	0.139591	0.294966	0.440086	0.296395	0.215382	0.258289	0.245047	0.353405	0.428998
ENSCAFG00000001299	ZC3H3	13	37128510	37214795	3.59886	3.91755	3.72675	3.66278	3.25524	3.10319	6.36791	6.17752	6.42132	5.56687	5.06762	4.62884
ENSCAFG00000001300	SLC35B4	14	3120933	3149931	15.2342	17.3283	17.8271	18.8599	21.7605	25.1531	17.8319	19.1589	18.7542	22.0634	22.8367	23.077
ENSCAFG00000001301	GSDMD	13	37222178	37227525	27.4341	28.1968	27.8284	26.6322	23.0502	19.3392	35.6073	31.3532	33.9848	30.1956	27.7141	24.6056
ENSCAFG00000001302	ENSCAFG00000001302	10	10936608	10971551	4.2972	6.90023	9.49719	9.49507	8.5024	5.38163	5.70103	5.76937	3.29839	3.30233	3.6377	6.74293
ENSCAFG00000001303	ENTHD1	10	25225968	25332086	0.0132905	0.0397395	0.0275939	0	0.0288266	0.0138933	0.00912033	0.0198793	0.0177296	0.0385886	0.0611045	0.0210726
ENSCAFG00000001304	ZNF76	12	4446215	4461408	20.7077	23.5235	23.3692	19.3543	20.4382	18.9445	23.017	22.693	19.9949	20.5191	20.0899	20.7846
ENSCAFG00000001305	FBP1	1	72099570	72125606	11.55	10.8881	10.8428	9.28286	7.25188	4.44441	17.7641	16.1677	16.3316	12.0079	10.5027	6.34685
ENSCAFG00000001306	LRGUK	14	3193812	3301499	1.44332	1.1744	1.10672	0.925498	0.655461	0.350799	1.08292	1.06441	0.958958	0.710619	0.553575	0.340376
ENSCAFG00000001307	DEF6	12	4463933	4483185	1.35673	0.979777	1.40723	0.634717	0.534436	0.566415	0.507894	0.605412	0.647935	0.621174	0.759553	0.440059
ENSCAFG00000001308	EXOC4	14	3330686	4077523	26.5033	25.8318	24.3766	24.1484	19.8901	16.8069	25.7781	24.5523	24.5965	20.4807	19.623	15.7032
ENSCAFG00000001310	PPARD_CANFA	12	4496927	4581045	23.0618	26.3926	26.8033	26.4836	29.5388	30.3779	37.213	38.8847	36.6423	37.8709	38.3535	40.1683
ENSCAFG00000001312	CHCHD3	14	4230035	4507269	142.325	148.089	152.607	161.86	200.823	226.767	165.406	167.018	177.431	193.801	206.133	252.3
ENSCAFG00000001313	FANCE	12	4587043	4600277	8.0927	8.25059	8.49349	8.2153	10.7246	13.0638	10.6136	10.3591	11.3446	11.2977	12.4409	14.8999
ENSCAFG00000001314	CACNA1I	10	25377867	25494412	0.00201527	0	0.0122868	0.0118145	0	0.0135416	0.0203422	0.00543337	0.00494666	0	0	0.0117588
ENSCAFG00000001315	CTNNA1	11	26272899	26458713	266.111	278.768	290.257	271.408	339.136	390.105	343.587	362.705	345.212	380.388	395.025	427.545
ENSCAFG00000001316	E2JE41_CANFA	1	72278834	72447794	4.01223	4.43387	4.55505	4.05925	4.71948	4.91093	4.18847	4.62225	4.01982	4.56235	4.6747	4.50617
ENSCAFG00000001317	EEF1D	13	37239710	37247603	80.7775	82.3958	83.2574	81.6418	100.272	114.147	124.209	123.842	128.433	128.755	126.95	140.95
ENSCAFG00000001318	RPL10A	12	4602064	4604111	355.749	362.516	345.256	347.743	348.851	358.553	516.452	498.383	520.392	475.312	469.429	463.763
ENSCAFG00000001319	TIGD5	13	37254326	37256279	1.0053	1.18101	1.14295	1.03117	1.20931	0.82968	2.5211	2.68057	2.65966	1.82118	2.47184	1.70488
ENSCAFG00000001324	ATF4	10	25528475	25530202	292.508	285.501	280.893	285.688	353.879	380.098	313.972	332.095	328.714	376.537	405.224	457.94
ENSCAFG00000001325	PYCRL	13	37258943	37264352	6.62381	8.44229	9.03291	11.0536	15.0486	19.0022	12.1415	13.6145	14.791	16.767	18.929	24.7957
ENSCAFG00000001326	TEAD3	12	4609898	4623247	6.63435	6.26691	6.48006	5.44409	5.56756	5.23401	9.60819	8.74089	8.73747	8.54782	7.39779	7.48743
ENSCAFG00000001330	SIL1	11	26470605	26642817	35.0504	33.9376	34.2601	36.6586	27.9576	25.4381	39.9582	36.3685	37.3935	31.6943	29.5877	24.4287
ENSCAFG00000001331	ZCCHC6	1	73401420	73466599	14.7441	14.3142	14.9178	13.6389	15.3778	21.185	9.72146	9.94214	9.95262	11.9473	11.5264	15.4007
ENSCAFG00000001332	TAB1	10	25623034	25657980	15.0892	14.905	14.7202	14.8467	14.0578	15.9922	20.4601	20.8427	21.3143	18.8577	19.0166	19.7176
ENSCAFG00000001333	TSTA3	13	37266758	37272466	41.917	45.2872	48.8627	38.4171	45.9825	46.9967	67.9449	69.2565	66.9668	68.6405	68.6097	69.5958
ENSCAFG00000001335	TULP1	12	4633097	4645994	0.0267646	0.0833272	0.045803	0	0	0	0.0365059	0	0.0354832	0	0	0
ENSCAFG00000001336	ISCA1	1	73468740	73481483	40.6709	46.1224	49.5818	43.2401	57.99	57.4401	109.885	107.877	106.021	109.998	102.159	104.186
ENSCAFG00000001337	SYNGR1	10	25688632	25695144	26.0427	31.7099	29.7702	31.6681	37.3381	51.6405	42.5698	40.0907	40.4655	45.4146	46.3297	60.9167
ENSCAFG00000001338	MAPK15	13	37317104	37322842	5.74797	4.57138	4.69508	1.98071	1.34068	0.770722	6.49252	4.39529	4.45455	2.34304	2.51488	1.5001
ENSCAFG00000001339	C9orf153	1	73488492	73528151	0.36376	0.305328	0.22574	0.138337	0.101586	0.151879	0.133103	0.0725298	0.138615	0.0703955	0.100096	0.0988502
ENSCAFG00000001341	ENSCAFG00000001341	12	4671453	4672775	0.398535	0.38686	0.635652	0.797512	0.786449	0.746627	0.312634	0.524183	0.42075	0.228941	0.299227	0.500083
ENSCAFG00000001343	FKBP5	12	4727911	4827214	68.8421	74.3712	72.4365	85.0828	78.9839	72.9555	48.9452	55.4286	53.1162	57.0114	56.4068	55.3901
ENSCAFG00000001344	NAA35	1	73656191	73762054	35.599	32.217	31.4258	34.2171	34.9417	34.4288	25.7838	25.6824	25.8254	26.4687	26.9591	26.5065
ENSCAFG00000001345	MATR3	11	26758567	26793507	165.001	158.106	153.223	167.84	151.642	151.246	108.976	109.866	111.231	111.297	111.187	110.619
ENSCAFG00000001346	RPL3	10	25740006	25745431	789.851	787.031	814.79	863.691	906.608	1005.66	801.714	796.701	846.479	821.559	846.194	907.785
ENSCAFG00000001347	ENSCAFG00000001347	12	4866153	5030281	1.63827	1.39061	0.884461	0.360628	0.38471	0.277914	0.488838	0.399563	1.12846	0.646343	0.526359	0.141183
ENSCAFG00000001350	GOLM1	1	73612234	73652350	379.113	382.203	381.575	369.795	338.645	269.228	442.915	464.421	422.744	388.254	371.039	299.105
ENSCAFG00000001352	ENSCAFG00000001352	1	73792616	73794452	0.689771	0.913977	1.02483	1.20862	1.10251	0.720719	0.856682	0.96955	0.848694	0.627346	0.883017	0.913554
ENSCAFG00000001354	Q864R3_CANFA	11	26901019	27043203	0.223911	0.215692	0.364138	0.34222	0.0753142	0.0697192	0.225126	0.1402	0.0625196	0.136074	0.184693	0.0371538
ENSCAFG00000001355	KIAA2026	11	26901019	27043203	6.87925	6.61205	6.26299	5.22045	4.9278	4.29844	5.13091	5.51136	4.75804	4.76203	4.4128	3.95808
ENSCAFG00000001356	PDGFB_CANFA	10	25798937	25821765	0.534494	0.850866	0.940175	1.19972	1.45601	3.19196	1.48069	1.00311	1.38364	1.73554	2.04645	3.91647
ENSCAFG00000001358	AGTPBP1	1	73853295	74033587	8.56684	7.34858	7.32596	7.42342	5.85953	4.34861	6.75786	6.77998	5.67831	5.67594	4.9426	4.27906
ENSCAFG00000001360	CBX7	10	25876019	25896346	5.51734	5.42295	5.06076	4.43967	3.43869	2.72375	6.86628	6.14164	6.60184	5.20795	4.69112	4.13746
ENSCAFG00000001362	PLXNA4	14	4747557	5102995	0.729469	0.595184	0.482335	0.578203	0.391131	0.34187	0.763774	0.774435	0.765869	0.526664	0.59222	0.497021
ENSCAFG00000001364	SRPK1	12	4866153	5030281	24.2866	29.536	30.8161	28.7529	38.5716	42.0769	26.5911	30.2217	28.8464	35.771	36.6679	38.5596
ENSCAFG00000001367	NPTXR	10	25967365	26011562	3.53718	4.68973	5.22829	5.22218	7.23793	8.50504	6.09337	6.61807	6.67626	7.29848	8.23262	10.4899
ENSCAFG00000001369	ENSCAFG00000001369	33	22566040	22566528	2.31233	3.20166	1.43074	3.02726	2.74481	1.4911	1.79869	1.54758	2.11636	1.4019	0.543648	1.96857
ENSCAFG00000001370	DNAL4	10	26030991	26034690	155.766	141.914	121.463	119.477	81.6479	51.0227	105.65	90.4495	87.4098	67.7361	54.4317	39.7937
ENSCAFG00000001371	SUN2	10	26056888	26074646	45.4392	43.0919	44.8355	41.3926	35.7695	36.2005	52.2802	49.6308	49.1115	43.8289	41.6946	41.7225
ENSCAFG00000001372	SCRIB	13	37356640	37374762	18.5278	19.6681	20.6805	17.1959	20.7761	22.6537	23.4037	25.1467	24.6432	25.2819	26.4814	29.3632
ENSCAFG00000001376	SLC26A8	12	5059198	5135818	0	0.0116525	0.0120388	0	0	0	0.00724125	0	0	0.00765953	0	0
ENSCAFG00000001377	GTPBP1	10	26077572	26100511	10.9785	10.6773	10.4629	8.73308	7.35113	7.88481	13.0264	12.6129	13.1796	11.3414	11.2415	9.49609
ENSCAFG00000001378	MK14_CANFA	12	5146036	5219239	47.0852	47.1895	47.0096	53.1818	46.6978	45.6887	42.4555	45.7694	43.1391	44.2608	42.5378	40.5308
ENSCAFG00000001379	JOSD1	10	26104262	26113733	16.9957	18.8803	19.7428	17.8532	19.1225	19.4126	29.8337	27.9494	28.2691	28.2755	28.2574	26.9093
ENSCAFG00000001380	NTRK2	1	74449575	74777032	0	0	0	0	0	0	0	0	0	0	0.00870265	0
ENSCAFG00000001381	UHRF2	11	27406376	27474088	31.1803	29.2556	29.6722	23.9035	19.0137	17.964	18.8621	17.7166	18.2034	16.9119	17.0859	15.3476
ENSCAFG00000001382	MAPK13	12	5239718	5250404	9.09867	9.09981	9.48264	9.13863	9.94429	9.77326	11.4602	11.793	11.8952	12.0488	11.2857	11.7268
ENSCAFG00000001383	ENSCAFG00000001383	10	26117272	26118857	20.7499	23.129	23.2918	23.0342	32.768	42.1021	57.666	57.5922	59.0541	64.8542	65.6046	77.7575
ENSCAFG00000001384	CBY1	10	26125651	26135483	38.6514	29.0643	32.6666	33.1188	27.5398	15.6526	46.9945	42.1621	44.8504	38.0904	34.7586	24.8128
ENSCAFG00000001385	FAM227A	10	26147370	26198041	1.26951	0.710702	0.368139	0.808849	0.377833	0.0654853	0.643028	0.503695	0.468759	0.403852	0.288493	0.1625
ENSCAFG00000001386	BRPF3	12	5315227	5344126	8.72233	7.17123	7.78945	6.23735	7.04513	6.04175	8.66056	9.21748	7.99324	7.74956	7.17648	6.63403
ENSCAFG00000001388	ENSCAFG00000001388	10	26210942	26211629	0.150774	0.149391	0.395207	0	0.255955	0.162358	0.22266	0.242662	0.270527	0.235521	0.213111	0.192921
ENSCAFG00000001390	RMI1	1	75481707	75483660	22.9405	22.2852	23.1849	25.9994	26.0566	28.8034	11.694	15.2342	14.5341	15.766	17.4463	19.2492
ENSCAFG00000001391	DMC1	10	26228693	26264464	0	0.0789075	0	0.167702	0	0	0.0822247	0	0	0.0434832	0	0
ENSCAFG00000001392	PNPLA1	12	5377868	5417577	0	0	0.0206318	0	0.0226103	0.0223294	0	0	0.0191033	0	0	0
ENSCAFG00000001393	C6orf222	12	5427739	5440225	0	0.0187219	0	0	0	0	0	0	0	0	0	0
ENSCAFG00000001394	ETV7	12	5476803	5499961	0.368004	0.306022	0.307307	0.343794	0.107298	0.0912717	0.555688	0.363364	0.365619	0.260741	0.198164	0.108652
ENSCAFG00000001395	DDX17	10	26282591	26316013	173.212	171.147	166.469	136.645	130.265	137.422	139.768	135.886	136.135	130.869	137.401	138.869
ENSCAFG00000001396	ENSCAFG00000001396	12	5550615	5551407	0	0.279829	0.291301	0.116784	0.320143	0.198449	0	0	0.0444439	0.0967323	0.0875282	0.211295
ENSCAFG00000001397	ENSCAFG00000001397	14	5358883	5359726	6.57859	8.76295	7.58823	7.51115	8.89317	8.77343	7.91021	8.9418	7.97487	8.63417	9.98727	9.38132
ENSCAFG00000001398	KCTD20	12	5551756	5587257	4.12221	4.81109	4.3325	4.0736	4.7171	4.66968	5.31079	5.64281	5.87355	5.63163	4.94291	4.70526
ENSCAFG00000001399	ENSCAFG00000001399	1	75500484	75512921	424.013	463.455	469.108	525.422	572.739	625.996	420.846	449.445	463.966	495.553	534.818	569.015
ENSCAFG00000001400	PUF60	13	37375550	37387847	80.1335	84.9142	89.3428	85.2141	109.849	120.94	106.573	109.28	107.889	116.009	123.186	139.211
ENSCAFG00000001401	ENSCAFG00000001401	14	5455207	5456392	0.627697	1.10678	0.836228	1.05881	1.52372	1.22063	0.692197	0.754379	0.849858	0.963395	0.697382	0.968011
ENSCAFG00000001402	KDELR3	10	26282591	26316013	11.3827	13.6265	14.5808	14.2568	17.6352	21.6232	30.3314	31.2605	29.4452	32.5984	28.8515	33.7426
ENSCAFG00000001403	PODXL	14	5575422	5625360	101.052	97.3504	97.6725	94.829	84.747	72.0968	130.567	123.798	122.2	108.373	110.012	88.4072
ENSCAFG00000001404	C9orf64	1	75526673	75538809	59.6314	62.62	66.7815	67.2867	81.325	93.5478	61.1486	64.3025	65.7256	74.2061	78.0042	91.0012
ENSCAFG00000001405	NRBP2	13	37393339	37398639	14.0976	14.053	15.6466	10.0746	9.01031	7.62727	15.8421	15.7078	14.6243	14.0147	12.603	9.81115
ENSCAFG00000001406	MKLN1	14	5636381	5799833	42.1929	38.9178	39.5501	41.505	39.7702	40.5016	33.6117	34.9195	33.3354	33.6932	32.6071	32.9528
ENSCAFG00000001407	KCNJ4	10	26347139	26348486	0.0198033	0.0209367	0.0721821	0.0446813	0.0280889	0.0565014	0	0.12818	0.0457275	0.0995262	0.180112	0.0271747
ENSCAFG00000001411	STK38	12	5596007	5629947	39.1293	35.6084	36.9941	34.4787	32.6819	29.3575	26.897	27.3781	26.3164	26.2605	25.2836	23.355
ENSCAFG00000001413	CSNK1E	10	26393035	26410551	15.1642	15.1472	16.7436	13.4194	15.9482	21.5442	21.2526	21.479	19.2255	19.8763	20.2942	24.747
ENSCAFG00000001414	SRSF3	12	5677182	5684177	41.6633	54.3418	63.5135	59.9364	95.5331	123.828	83.6418	96.0306	98.736	123.547	135.328	175.181
ENSCAFG00000001416	GLDC	11	27492183	27584791	0	0	0	0	0	0	0	0.0182624	0.0162876	0	0.0160385	0.00967932
ENSCAFG00000001417	KIF27	1	75558626	75637323	3.62969	3.09065	2.56239	3.08852	1.93811	1.61047	1.84789	1.82689	1.6999	1.55672	1.56651	1.09026
ENSCAFG00000001420	TMEM184B	10	26423923	26474431	22.5826	24.7875	23.8291	21.5614	27.3737	25.7315	34.8298	38.422	33.8689	36.2857	34.4681	35.1595
ENSCAFG00000001422	ENSCAFG00000001422	11	27659084	27661323	9.14713	10.3316	10.7369	10.4142	15.3356	18.9721	8.71314	9.64952	9.4146	12.1693	14.6009	15.9132
ENSCAFG00000001423	CPNE5	12	5812081	5902743	0.0202318	0.00571457	0.0220803	0	0.00724033	0	0.00680678	0	0.00661607	0	0	0
ENSCAFG00000001424	PLA2G6	10	26498599	26558894	9.43724	8.36878	7.63607	5.49381	3.61176	2.06707	10.7935	9.37047	8.25722	5.25224	5.16246	2.87898
ENSCAFG00000001425	GKAP1	1	75662368	75733588	26.3947	20.8523	21.0619	22.8689	16.8846	12.4903	16.5043	13.7567	14.0933	13.2485	10.7196	8.82156
ENSCAFG00000001426	COPG2	14	6340991	6449135	18.6944	18.2018	18.1715	14.2325	15.6289	13.7441	11.1354	13.3536	11.2164	12.6162	12.2972	12.7345
ENSCAFG00000001427	BAIAP2L2	10	26560493	26587194	0.152166	0.213837	0.0859112	0.0650112	0.0660738	0.0340231	0.195157	0.147246	0.145915	0.0793962	0.043105	0
ENSCAFG00000001428	PPIL1	12	5916270	5936524	37.3771	39.8247	42.5445	43.7948	48.4692	49.0554	45.8176	46.834	47.8341	48.7823	48.9132	51.9611
ENSCAFG00000001429	SLC16A8	10	26589235	26593759	0	0	0	0	0.0204267	0	0.0168147	0.0183252	0.0163436	0.0177859	0	0
ENSCAFG00000001431	PICK1	10	26593936	26613756	10.9921	11.3381	11.7433	8.41844	8.45665	8.4773	11.1527	10.5931	10.2299	9.60779	10.0734	9.49198
ENSCAFG00000001432	C6orf89	12	5941995	5979222	13.6788	14.6591	15.1212	14.2682	13.675	12.2619	20.8132	21.0378	19.9884	17.9016	17.677	14.9765
ENSCAFG00000001433	PLEC	13	37442694	37502589	26.158	32.6517	35.8601	39.4292	60.5936	88.7805	37.6574	41.8222	43.1587	54.4581	66.7767	95.4659
ENSCAFG00000001434	KDM4C	11	27702184	28101333	10.4259	9.65707	8.8378	8.85592	6.86266	5.59914	8.65614	8.91479	7.96732	7.13244	6.33171	5.37329
ENSCAFG00000001435	UBQLN1	1	75767344	75810426	99.5223	108.744	110.533	108.449	132.126	152.872	115.052	122.21	115.434	129.151	133.011	149.913
ENSCAFG00000001436	SOX10	10	26680431	26690603	1.01783	1.07978	1.11222	1.20048	1.04184	1.20103	1.41509	1.8347	1.56516	1.48393	2.05496	2.01529
ENSCAFG00000001437	POLR2F	10	26694985	26714292	194.445	186.277	199.056	229.476	241.301	260.91	216.488	202.042	217.943	229.795	226.081	251.325
ENSCAFG00000001438	PI16	12	6017536	6026151	0.0249159	0.125607	0.0274241	0.0545215	0.0299585	0.0294902	0.0916848	0.0749408	0.0891161	0	0.0219383	0.0264797
ENSCAFG00000001439	C22orf23	10	26694985	26714292	8.81068	7.8178	7.02121	5.86858	5.14104	4.13052	13.9747	12.3258	11.3168	8.64097	8.51716	6.15719
ENSCAFG00000001441	MTCH1	12	6033586	6047836	318.618	322.281	318.501	326.73	325.519	324.67	340.156	336.262	327.169	316.934	328.287	333.45
ENSCAFG00000001442	MICALL1	10	26717354	26738821	11.8733	11.9489	13.0421	9.89623	13.3481	16.1463	20.6747	19.6924	18.9935	19.6488	20.55	24.2189
ENSCAFG00000001443	EIF3L	10	26757638	26784908	70.2952	67.9051	65.5087	72.5643	61.21	62.6918	75.8293	68.8621	75.2199	65.6379	67.5099	66.9607
ENSCAFG00000001444	FGD2	12	6069083	6093100	0.0976534	0.0900991	0.153314	0.0193785	0.149099	0	0.10656	0.144652	0.113788	0.0974801	0.132307	0.0464199
ENSCAFG00000001445	GRINA	13	37511917	37515107	22.348	22.9369	21.9304	19.5968	18.6637	18.5537	45.1854	43.9011	41.9329	36.7174	35.2711	34.0581
ENSCAFG00000001446	FRMD3	1	75892939	76183278	0.794327	2.13486	2.10274	2.80893	4.71743	6.28257	1.04117	1.81886	1.65194	2.83425	3.31196	4.08602
ENSCAFG00000001447	GALR3	10	26814941	26816727	0	0	0	0	0.0357083	0	0	0	0	0.0312866	0.0283097	0
ENSCAFG00000001448	PIM1	12	6212624	6219052	11.0619	10.9405	11.3426	8.94825	11.8809	11.8171	14.0707	15.1709	13.4355	14.7086	15.7394	13.9553
ENSCAFG00000001449	SPATC1	13	37531180	37542866	0	0	0	0	0	0	0	0.0642573	0	0	0	0
ENSCAFG00000001450	MEST	14	6340991	6449135	0.0854825	0.226312	0.301829	0.244353	0.226387	0.428169	0.0782343	0.142104	0.152085	0.579273	0.574075	0.723042
ENSCAFG00000001451	ENSCAFG00000001451	12	6243548	6244100	0	0	0.128391	0	0	0	0	0	0	0.0817209	0	0
ENSCAFG00000001453	RASEF	1	76388189	76468578	33.0455	31.3878	31.873	26.2213	29.9225	24.2483	33.3608	33.9501	31.0969	32.3669	29.606	25.344
ENSCAFG00000001456	GCAT	10	26818290	26827413	1.81645	2.30187	2.29961	2.54294	3.78713	4.33266	2.83486	3.23842	3.24013	4.54488	4.95584	5.87917
ENSCAFG00000001457	ENSCAFG00000001457	1	77330336	77336337	0.0266541	0.0349111	0.027515	0.0496408	0.0193082	0.0375426	0.0331496	0.03588	0.0437852	0.023216	0.00615935	0.0126777
ENSCAFG00000001458	TBC1D22B	12	6305779	6366041	12.1859	10.8476	9.80351	11.3448	9.68872	9.00263	13.7358	13.83	13.5576	12.0545	11.637	9.93045
ENSCAFG00000001459	CEP41	14	6502677	6552742	9.56772	12.044	13.0172	13.2591	19.3289	22.924	10.8427	11.6886	12.8238	15.261	17.1275	18.7382
ENSCAFG00000001460	PTPRD	11	29100858	29501600	59.729	48.4451	45.868	42.9844	34.8615	31.7889	38.3418	35.8001	32.7187	29.7354	28.6216	24.7057
ENSCAFG00000001462	TLE1	1	77554167	77639141	4.1768	4.48535	5.01219	5.11532	7.77721	7.93449	7.29406	8.34677	7.93653	9.31205	10.8597	12.511
ENSCAFG00000001468	ENSCAFG00000001468	11	30793414	30794596	26.5974	24.7391	22.2879	24.1673	28.2344	23.6427	23.6879	21.0186	23.3321	22.2759	24.9454	25.9387
ENSCAFG00000001469	ENSCAFG00000001469	1	78344347	78344746	3.40445	4.93654	6.54169	5.09166	10.5778	8.30159	2.48069	2.55334	2.94701	5.53952	6.85912	7.32377
ENSCAFG00000001473	ENSCAFG00000001473	11	32228028	32228834	18.0216	17.353	18.778	12.3843	15.4337	15.5369	13.6664	13.3366	13.5874	14.1252	14.0208	16.2525
ENSCAFG00000001474	DNAJA1	18	54601992	54603187	0.539047	0.377141	0.319593	0.35955	0.510303	0.578159	0.389256	0.484828	0.270251	0.411741	0.292729	0.449689
ENSCAFG00000001475	ENSCAFG00000001475	1	78632033	78633011	0.173845	0.0562956	0.296216	0.388346	0.438239	0.763704	0.312633	0.075715	0.168819	0.220461	0.166237	0.20065
ENSCAFG00000001477	FTSJD2	12	6456743	6507130	18.7889	17.462	17.4069	15.1725	13.4725	12.8702	17.5099	16.5526	16.6963	14.7447	14.1415	12.5001
ENSCAFG00000001480	TRIOBP	10	26853998	26913305	8.99403	8.88414	10.4519	9.8543	13.5412	17.7691	10.5614	11.2936	11.4297	13.2625	15.2035	19.6606
ENSCAFG00000001484	LGALS2	10	27014054	27015748	26.6406	17.2727	20.4279	18.8654	16.6639	7.34552	16.235	15.4055	15.1	12.5835	10.5824	8.731
ENSCAFG00000001486	CPA5	14	6578484	6602924	0	0	0	0	0	0	0.00972395	0.0105975	0	0	0	0
ENSCAFG00000001487	E2RJL1_CANFA	10	26932213	26935580	12.8158	11.3766	11.9785	13.2406	11.3422	15.9939	24.1081	23.5943	24.0321	16.8885	18.893	19.2935
ENSCAFG00000001488	MDGA1	12	6660180	6717647	0.165878	0.185264	0.157592	0.141751	0.361151	0.513396	0.211485	0.245849	0.376859	0.365378	0.492545	0.757386
ENSCAFG00000001489	ZFAND3	12	6820501	7137914	68.0106	64.4403	64.351	58.8432	57.8644	56.3487	90.7407	82.5933	79.8686	70.0314	68.3537	60.3086
ENSCAFG00000001490	SH3BP1	10	26953133	26966417	6.78028	7.29508	8.03389	7.76099	10.6135	12.1408	10.3882	10.7884	11.306	11.9705	13.466	15.5736
ENSCAFG00000001492	BTBD9	12	7337110	7564287	7.04746	7.78354	7.72459	7.45386	6.13596	5.87376	11.3586	10.6803	10.4344	8.16095	7.36578	6.43723
ENSCAFG00000001494	C7orf45	14	6687137	6695461	0	0	0	0	0.0360687	0.0343655	0	0	0.0205774	0	0	0
ENSCAFG00000001495	TMEM209	14	6697470	6728768	12.0287	12.9741	13.489	15.0125	17.1653	22.1508	9.95167	10.9085	11.895	13.0311	15.2205	16.9898
ENSCAFG00000001496	GGA1	10	26973661	26991449	13.1831	13.7169	13.7407	9.2305	11.0113	12.3163	17.0383	16.5112	15.3864	16.5366	16.8136	19.16
ENSCAFG00000001497	KLHDC10	14	6755239	6781475	28.1226	25.9037	24.8404	27.0202	17.6575	18.0445	19.5665	21.1118	19.9381	17.0755	16.9159	13.1509
ENSCAFG00000001498	MPDZ	11	33691031	33826500	0	0	0	0	0	0	0	0	0	0	0	0.0104476
ENSCAFG00000001499	ENSCAFG00000001499	14	6831065	6852479	6.85487	7.75129	8.10848	5.9988	6.63775	7.97335	7.47186	7.76994	6.94931	7.66912	7.59479	8.8878
ENSCAFG00000001500	ENSCAFG00000001500	13	37555094	37567729	19.5609	21.3879	22.4343	16.5263	17.5128	17.2604	22.0991	23.2626	22.5763	21.4369	22.454	21.9112
ENSCAFG00000001501	CDC42EP1	10	27017076	27019582	11.9685	13.5673	12.6468	13.0651	13.6878	12.87	31.0963	27.8759	26.8708	25.0064	25.9576	25.0411
ENSCAFG00000001502	CARD10	10	27055292	27082366	10.1327	12.0873	13.4363	12.346	15.6885	18.6458	12.1293	13.2526	12.9458	15.6841	16.4448	20.4769
ENSCAFG00000001503	MFNG	10	27082976	27098115	0.381633	0.457488	0.672201	0.155775	0.336194	0.375742	0.14455	0.551375	0.491752	0.535151	0.553407	0.62622
ENSCAFG00000001504	ENSCAFG00000001504	10	27185141	27187594	0	0	0	0	0	0.0135105	0	0	0.01162	0	0	0
ENSCAFG00000001505	UBE2H	14	6912615	7017836	18.928	17.999	18.984	16.7934	14.5315	14.9775	37.4676	34.9101	34.3666	28.5924	24.9034	24.7483
ENSCAFG00000001506	CYTH4	10	27238172	27269329	0	0.00823361	0	0	0.00992684	0.0194423	0.00765568	0	0.0148824	0.0080979	0	0
ENSCAFG00000001507	NRF1	14	7082107	7219443	3.83787	3.76435	3.97848	3.7354	3.62265	3.94231	3.75466	3.53609	3.76387	3.85534	3.83773	3.84807
ENSCAFG00000001512	TMPRSS6	10	27398737	27435357	0.505192	0.449339	0.411813	0.45096	0.390378	0.291437	0.666565	0.633978	0.43103	0.418471	0.531415	0.428157
ENSCAFG00000001513	KCTD17	10	27439279	27447712	20.0047	15.7605	18.9174	14.5661	13.1196	10.0929	22.7043	17.2074	23.4119	16.1052	14.374	12.8993
ENSCAFG00000001514	MPST	10	27465074	27469524	9.5185	10.231	11.1349	9.93783	12.5427	11.8143	29.5992	29.1047	31.2016	28.854	29.9166	28.1008
ENSCAFG00000001515	STRIP2	14	7294352	7341567	5.14797	5.56093	5.7411	4.20507	4.08085	4.08819	5.01945	4.67311	4.62723	4.2737	4.67494	4.30354
ENSCAFG00000001516	TST	10	27473775	27486663	2.17377	2.1807	2.1021	2.07491	2.44642	1.89595	5.24298	4.45324	5.16863	4.14457	4.55383	3.68591
ENSCAFG00000001518	DNAH8	12	7617613	7973110	0	0	0	0	0	0	0.00207421	0	0	0	0	0
ENSCAFG00000001519	CSF2RB	10	27541553	27567023	0.0129245	0.0130188	0.0355635	0.00725578	0.0314759	0.0152219	0.0317248	0.0115249	0.0205573	0.0111858	0.0101214	0.0183251
ENSCAFG00000001520	NFIB	11	34502988	34806421	19.7592	18.9109	18.8486	21.6392	17.181	14.3296	24.0123	23.2509	22.3678	19.0542	17.5488	15.6954
ENSCAFG00000001521	EXOSC4	13	37574574	37576287	16.0522	19.4814	21.8024	20.8744	31.5175	42.0572	27.6918	31.2768	30.2437	39.6765	42.7441	58.8634
ENSCAFG00000001522	NCF4	10	27592581	27615512	0.0303794	0.0606764	0.0637494	0.044682	0.0449468	0.0543014	0.0429158	0.0389759	0.0208567	0.037829	0.0479213	0.0247893
ENSCAFG00000001523	GPAA1	13	37577264	37582162	56.6192	66.1582	66.9185	59.1235	72.3239	74.9263	82.4369	82.0994	81.213	82.6618	84.2524	95.8462
ENSCAFG00000001524	AHCYL2	14	7347090	7510133	12.9641	11.8975	11.1841	10.5263	8.70373	6.01931	11.6376	11.9524	10.9569	8.54739	8.3888	6.92235
ENSCAFG00000001526	IFT27	10	27689067	27707454	34.8729	28.544	29.1453	25.9229	21.6424	16.4988	34.6127	30.2263	26.5237	21.2114	23.083	20.9993
ENSCAFG00000001529	CYC1	13	37590391	37874414	36.2318	47.1078	50.498	47.9341	79.0116	96.7464	82.0834	91.0851	90.6894	106.556	118.726	157.55
ENSCAFG00000001530	ENSCAFG00000001530	14	7516958	7517378	61.9591	67.6556	62.8136	72.2177	72.5853	78.0528	91.9766	90.8798	88.1899	98.211	89.9383	96.9101
ENSCAFG00000001531	SMO	14	7518725	7526942	53.9555	53.411	49.6845	43.4904	33.1429	23.7525	59.2476	54.3551	52.1643	40.9142	37.2486	26.3637
ENSCAFG00000001532	ZDHHC21	11	35079896	35131372	5.38844	6.31534	4.37484	6.24779	4.39366	4.25967	3.38672	3.72862	3.93005	2.74159	3.17533	3.51328
ENSCAFG00000001533	TSPAN33	14	7557778	7577619	21.8444	22.1786	20.955	17.3559	11.9517	6.15028	36.9119	32.6233	30.5595	23.4861	19.0891	10.9155
ENSCAFG00000001534	TLE4	1	79126162	79268149	15.7602	14.9581	15.0069	13.0224	11.9409	9.9869	18.6171	18.7817	16.8765	15.2775	14.7152	12.3351
ENSCAFG00000001536	SHARPIN	13	37590391	37874414	21.2214	24.741	23.0579	19.7622	25.9033	24.0496	42.4757	44.7369	41.4486	42.6004	44.2117	42.041
ENSCAFG00000001540	ENSCAFG00000001540	13	37590391	37874414	6.9735	6.54836	6.42718	4.90281	4.43464	3.38725	7.43239	6.72688	6.56364	5.65321	5.57422	4.24112
ENSCAFG00000001541	ENSCAFG00000001541	13	37590391	37874414	3.43004	4.54896	5.93891	5.28281	8.38945	12.0932	8.04748	9.17299	10.4636	12.4755	14.4451	15.5151
ENSCAFG00000001542	ENSCAFG00000001542	13	37590391	37874414	0	0.0253763	0	0	0	0	0	0.0233854	0.0417132	0	0	0
ENSCAFG00000001543	TNPO3	14	7639658	7735142	57.2411	58.566	55.8194	63.2464	58.9676	58.3572	48.6261	51.2024	50.0763	48.9768	49.5878	49.8593
ENSCAFG00000001544	EIF3D	10	27893444	27906198	145.667	138.49	132.89	145.405	138.063	158.008	138.919	135.417	142.023	138.486	143.744	147.88
ENSCAFG00000001545	TTC39B	11	35472015	35595580	2.76896	2.40279	3.0758	4.05417	1.84331	1.40385	2.05555	1.88177	2.1578	1.77422	1.19618	0.911876
ENSCAFG00000001546	HEATR7A	13	37590391	37874414	21.9809	21.9924	23.1812	11.7051	13.3852	13.5567	15.1969	15.4575	14.6321	15.0815	15.7652	16.0764
ENSCAFG00000001548	SNAPC3	11	35703064	35742376	4.22294	4.67762	4.52561	4.26555	5.51169	6.84361	4.93086	5.01289	5.10269	6.18876	5.77599	6.68829
ENSCAFG00000001549	SAYSD1	12	8044209	8051148	7.47118	6.7465	6.73764	6.38782	6.95464	5.27355	14.6657	13.4458	12.7072	11.9295	12.2103	11.0594
ENSCAFG00000001550	FOXRED2	10	27908019	27924372	0.285178	0.329418	0.278696	0.313309	0.331617	0.327572	0.436837	0.423827	0.554049	0.343735	0.407906	0.363107
ENSCAFG00000001551	PSIP1	11	35747582	35788476	33.727	40.8316	38.4843	37.8366	47.2029	45.6303	59.837	64.8053	65.126	66.3593	68.1294	59.2251
ENSCAFG00000001553	TXN2	10	27947715	27959906	63.524	64.002	64.9312	67.2974	77.6069	87.4922	104.612	100.372	106.685	107.554	112.787	124.075
ENSCAFG00000001554	ENSCAFG00000001554	13	37590391	37874414	18.5235	22.9918	24.7157	23.1298	39.5662	51.8716	26.4725	34.1852	31.7756	42.6781	48.7011	62.6766
ENSCAFG00000001557	CCDC171	11	35842647	36135824	2.05504	2.06833	1.33986	1.74655	0.809857	0.471436	1.13527	1.13415	1.24894	0.864547	0.673305	0.337552
ENSCAFG00000001559	ENSCAFG00000001559	13	37590391	37874414	0.809812	0.81205	1.08783	0.41737	0.293829	0.190772	0.66799	0.768442	0.955878	0.785084	0.81694	0.535901
ENSCAFG00000001562	BNC2	11	36514165	36950741	6.71564	5.45234	5.72949	5.5409	4.52607	4.845	6.27469	5.41495	5.2164	4.92475	4.55934	4.60915
ENSCAFG00000001563	HSF1	13	37590391	37874414	11.6938	13.4052	13.8473	11.3447	14.4475	16.143	25.0248	24.828	24.5856	24.1984	26.3332	29.7428
ENSCAFG00000001564	ENSCAFG00000001564	17	35269568	35616645	6.41499	8.09127	6.16283	11.2016	8.50174	8.53093	5.53823	3.84092	6.06818	5.96464	7.71015	6.51437
ENSCAFG00000001565	DAAM2	12	8702481	8799059	0.180363	0.14774	0.193463	0.0702636	0.0247327	0.0359667	0.188559	0.0653855	0.174945	0.0725274	0.0574231	0.0594089
ENSCAFG00000001568	MOCS1	12	8803289	8837151	17.5141	16.9278	15.571	14.782	8.84155	4.24986	24.9583	23.29	22.4	16.2011	13.0257	6.75633
ENSCAFG00000001569	ENSCAFG00000001569	13	37928995	37945942	1.23533	2.36198	2.99735	2.11439	4.70495	6.62985	1.75811	2.73593	2.50366	4.56698	5.35337	7.85026
ENSCAFG00000001570	PSAT1	1	80377575	80408331	47.0778	65.6342	72.2965	73.6952	114.232	116.454	90.1248	119.256	111.149	135.891	155.627	160.695
ENSCAFG00000001571	LRFN2	12	9209145	9386859	0	0.0229635	0.00864123	0	0	0	0	0.0297221	0	0.00961454	0	0
ENSCAFG00000001572	UNC5CL	12	9781040	9794726	3.37583	3.46899	3.36899	2.12624	1.13922	0.603255	2.86955	2.46395	2.82296	1.88863	1.47589	0.716586
ENSCAFG00000001573	TMEM249	13	37590391	37874414	0.243043	0.82018	0.995527	0.419938	0.0813607	0.894795	0.371209	0.577938	0.412354	0.72921	0.406046	0.367577
ENSCAFG00000001574	TSPO2	12	9797753	9798919	0.207895	0.212021	0.115687	0	0.133327	0	0	0.279057	0.248881	0.0902818	0.0816914	0
ENSCAFG00000001575	APOBEC2	12	9808272	9817114	0	0	0	0	0	0	0	0	0	0.0435519	0	0
ENSCAFG00000001576	FBXL6	13	37590391	37874414	8.01506	9.18648	9.79093	7.16121	12.5039	14.7162	12.582	14.0801	12.6141	16.2266	16.543	21.3392
ENSCAFG00000001577	CEP78	1	80435453	80469350	8.49755	9.7822	9.48934	9.04824	9.90703	10.8006	6.68033	6.8801	7.3974	7.48822	8.37005	8.45016
ENSCAFG00000001578	OARD1	12	9822557	9827013	84.5984	85.5814	83.3585	81.3795	74.3536	69.5576	62.2806	64.6198	68.1907	60.2287	66.2813	59.6096
ENSCAFG00000001579	GNAQ	1	80733201	80928065	21.6946	20.2761	20.3323	21.908	17.7876	19.0032	24.7033	22.2242	23.1025	22.4187	20.7326	18.3926
ENSCAFG00000001580	NFYA	12	9835284	9854000	19.8542	22.9333	25.4515	26.6526	30.1276	37.4564	17.9342	18.5148	18.6666	21.1578	19.2577	24.712
ENSCAFG00000001581	ADAMTSL1	11	38372624	38755954	0.0106216	0	0.00778189	0	0.00426372	0	0	0.00625246	0.00278817	0	0.00274553	0
ENSCAFG00000001582	ENSCAFG00000001582	12	9858316	9906286	0.150509	0.110716	0.152622	0.134754	0.0662207	0.0285693	0.152348	0.0749825	0.100311	0.114363	0.0517404	0.0624513
ENSCAFG00000001584	TREML1	12	9914890	9920655	0.34823	0.510861	0.405831	0.262348	0.29071	0.229263	0.258526	0.456167	0.227351	0.247415	0.247439	0.270218
ENSCAFG00000001585	FLNC	14	7793454	7819516	0.00445853	0	0.0146701	0.0091823	0.0110096	0	0.00714705	0.0110449	0	0.00377956	0	0.00390263
ENSCAFG00000001588	ENSCAFG00000001588	13	37590391	37874414	27.2914	31.6082	34.0194	30.7703	38.0618	41.2692	35.7516	37.3558	36.4374	38.938	42.262	49.2181
ENSCAFG00000001589	TREML2	12	9950132	9959478	5.36487	6.25903	6.76598	6.81715	9.06469	7.9017	5.49015	8.08817	6.25989	8.19447	8.20401	8.67394
ENSCAFG00000001591	G0ZS87_CANFA	12	9990387	10000216	0	0	0	0	0	0	0	0.0251734	0.0224513	0	0	0
ENSCAFG00000001592	ENSCAFG00000001592	11	38769640	38871700	0.403919	0	0	0.147491	0	0.120136	0	0.0573414	0	0	0.100717	0.243133
ENSCAFG00000001593	NCR2	12	10047408	10055604	0.0753026	0.204272	0.139041	0.0282141	0.0607769	0.121226	0.198059	0.0539629	0.0721913	0.10475	0.118479	0.0858031
ENSCAFG00000001595	ADCK5	13	37590391	37874414	4.34833	4.97636	5.01375	3.459	4.10142	4.13573	4.1511	4.44829	3.83222	4.20716	4.50505	5.09654
ENSCAFG00000001596	FOXP4	12	10258165	10295012	7.81262	8.56065	9.046	8.9031	10.8501	12.9738	13.2845	14.0601	13.5393	14.4177	14.9249	17.8633
ENSCAFG00000001597	MDFI	12	10323923	10339758	2.35731	3.06197	4.07161	3.35267	7.35286	10.4932	5.78416	6.81652	6.63086	9.71898	11.2047	19.1513
ENSCAFG00000001598	HAUS6	11	38893655	38935115	11.3748	12.4636	13.4601	14.9347	16.39	18.9379	7.29508	8.01649	8.171	9.91812	10.483	12.3497
ENSCAFG00000001599	TFEB	12	10367231	10387495	4.30451	3.7093	4.0751	3.44976	3.22825	3.61858	6.16973	4.97706	5.40895	4.90525	4.50606	4.55374
ENSCAFG00000001600	CPSF1	13	37590391	37874414	23.6402	29.3094	31.7365	27.3847	39.6819	45.8646	33.2496	38.1237	36.8407	44.6826	48.1499	58.8941
ENSCAFG00000001601	PLIN2	11	38939370	38959223	42.7522	38.7813	35.814	35.2873	32.9283	30.7714	44.9143	39.8358	40.0913	35.9411	32.3945	30.8567
ENSCAFG00000001604	PRICKLE4	12	10470034	10472700	0.974794	0.890438	1.29048	0.755996	0.704431	1.39719	1.23063	1.31202	1.32616	1.24512	1.10104	1.54531
ENSCAFG00000001605	TOMM6	12	10473617	10474312	130.977	167.954	191.769	190.684	277.921	336.68	278.434	321.727	305.848	361.227	417.4	475.129
ENSCAFG00000001606	ENSCAFG00000001606	31	222125	222650	0.717904	0.506281	0.826785	0.909569	1.56845	1.09827	1.3401	1.09536	1.13974	1.24032	1.1223	1.25787
ENSCAFG00000001607	SLC39A4	13	37590391	37874414	24.6765	23.6439	22.6476	20.6253	21.5149	15.1476	36.8426	34.709	32.453	27.276	28.3569	24.821
ENSCAFG00000001608	RPS19	11	39043166	39043601	2.86018	3.35345	3.56269	3.86131	2.73388	2.33257	3.72437	2.53684	3.16752	3.07773	3.34186	2.4202
ENSCAFG00000001609	USP49	12	10480572	10489631	1.44529	1.43712	1.59482	0.821198	0.806421	0.974002	1.42211	1.69516	1.44706	1.516	1.35049	1.21933
ENSCAFG00000001610	VPS28	13	37590391	37874414	170.846	161.267	160.892	159.819	133.135	139.956	272.438	249.252	242.009	205.397	203.359	187.686
ENSCAFG00000001611	IRF5	14	7639658	7735142	4.86512	4.28858	4.84655	2.95174	2.93438	2.92587	5.58055	5.21044	4.95465	4.66946	4.25705	4.06061
ENSCAFG00000001612	DENND4C	11	39072968	39158099	31.7904	32.3616	31.3482	31.578	26.1693	25.6698	21.432	22.3497	21.7758	21.8565	21.4246	19.787
ENSCAFG00000001613	MED20	12	10570663	10578102	18.7106	15.7395	18.3482	21.1163	20.5053	20.9049	24.0429	24.3841	22.6484	22.5551	22.8344	24.9195
ENSCAFG00000001614	BYSL	12	10581216	10591597	11.3546	15.7987	16.0947	16.8661	29.172	41.5659	18.3709	20.5165	22.1807	29.4517	35.853	52.9469
ENSCAFG00000001615	RPS6	11	39161421	39165148	908.084	880.892	902.743	967.889	1031.82	1043.2	928.631	931.485	1002.61	1006.65	1004.83	994.65
ENSCAFG00000001616	ENSCAFG00000001616	14	7752198	7777635	2.52285	2.25258	2.20096	1.1266	0.983337	0.732103	1.70122	1.63442	1.82666	1.32359	1.24251	0.779638
ENSCAFG00000001617	VPS13A	1	81192316	81427002	15.9176	15.1907	14.8357	15.3607	15.4068	13.218	11.6335	12.4861	12.133	12.2117	11.9112	10.6962
ENSCAFG00000001618	CCND3	12	10594817	10600891	9.92219	12.6384	14.0421	12.512	23.1789	31.4894	30.7783	32.5874	32.1537	38.1803	41.735	53.0343
ENSCAFG00000001620	ATP6V1F	14	7787096	7789454	357.03	315.116	305.622	311.291	280.971	247.034	509.74	448.281	445.713	381.68	371.5	357.93
ENSCAFG00000001621	TONSL	13	37590391	37874414	2.1177	4.04464	5.00432	3.83645	7.4786	9.86667	2.98742	5.13622	4.89267	7.43614	8.1753	11.0703
ENSCAFG00000001622	TAF8	12	10689288	10713596	7.86397	7.84659	7.25413	6.8273	6.19314	6.71787	6.0808	6.76767	6.01949	6.77026	6.58244	5.98797
ENSCAFG00000001623	SLC24A2	11	39278636	39521540	0.175338	0.264145	0.344104	0.480425	0.392539	0.565042	0.321115	0.524297	0.49108	0.624282	0.760978	0.681653
ENSCAFG00000001624	CYHR1	13	37590391	37874414	22.1277	20.7232	21.5814	16.6043	16.1772	15.4654	21.898	24.3551	22.6897	20.7019	20.1295	18.2593
ENSCAFG00000001626	OPN1SW	14	7865520	7868469	0.0404287	0	0	0.0464229	0	0.0464117	0	0	0	0	0.0291432	0.0703525
ENSCAFG00000001627	KIFC2	13	37875997	37886276	22.0868	20.9584	21.3245	10.6654	12.0122	10.0034	21.0903	19.4845	19.6092	17.5177	17.7962	15.2913
ENSCAFG00000001630	MYH9	10	28063625	28124814	67.1029	71.4916	73.3478	86.2222	89.4725	123.673	93.9047	88.3502	90.7267	96.2978	98.5875	120.314
ENSCAFG00000001631	GUCA1A	12	10788655	10795391	0.0781855	0.0786628	0	0.0896854	0	0.188588	0	0.212328	0.126245	0	0	0
ENSCAFG00000001632	FOXH1	13	37875997	37886276	2.23231	2.23571	2.30239	1.23304	1.17106	1.16754	1.96049	1.90181	1.91603	1.61797	1.94859	1.64264
ENSCAFG00000001633	GUCA1B	12	10798040	10806651	0	0.391225	0.105851	0.111165	0.114609	0	0	0.146873	0	0	0.128988	0.15569
ENSCAFG00000001634	ENSCAFG00000001634	1	81192316	81427002	1.38391	1.24341	1.44018	1.29016	1.63101	2.09261	1.00472	0.963581	1.52345	1.2328	1.53862	1.8107
ENSCAFG00000001635	MLLT3	11	39923149	40203591	16.7641	15.2238	13.4573	15.7456	9.2195	6.08643	11.5059	11.3092	11.163	8.76765	8.05121	5.13352
ENSCAFG00000001636	PPP1R16A	13	37917708	37922650	13.6962	13.9067	13.1846	7.74039	8.76602	7.90985	10.2744	9.99053	10.2212	10.341	10.8918	11.8255
ENSCAFG00000001638	MRPS10	12	10815578	10821547	52.0723	56.2408	60.4142	67.8048	83.3048	96.0057	35.62	40.7236	39.6419	44.3454	52.7743	63.5237
ENSCAFG00000001640	CALU	14	7868890	7899750	63.9563	70.889	72.3259	81.6617	95.9154	120.818	63.5967	68.8873	69.0521	81.5927	83.1655	98.2215
ENSCAFG00000001642	TRERF1	12	10838592	10878968	0.23237	0.258741	0.36907	0.320749	0.415795	0.608726	0.345579	0.38904	0.339588	0.337422	0.432531	0.627362
ENSCAFG00000001644	FAM71F1	14	7907074	7920461	0	0	0	0	0	0	0	0.0353886	0	0	0	0
ENSCAFG00000001645	FAM71F2	14	7936903	7958861	0.814198	0.710697	0.845391	0.846678	0.904399	1.04595	0.788848	0.811951	0.617658	1.25162	1.06961	1.72138
ENSCAFG00000001646	PRUNE2	1	81645236	81903371	0	0	0	0	0	0	0	0	0	0	0	0.0488372
ENSCAFG00000001648	GPT	13	37924107	37927662	8.97638	9.12746	9.22721	3.72012	3.85803	3.9936	6.49867	6.61437	5.98246	5.53611	6.19537	6.77559
ENSCAFG00000001649	GCNT1	1	81989586	81990873	1.3743	1.37063	2.40532	1.68541	2.23997	3.02443	1.41508	1.5422	1.47196	2.15332	1.42568	1.8929
ENSCAFG00000001651	IMPDH1	14	7996892	8013287	38.4188	44.8635	46.9888	47.1992	54.6366	69.7683	69.9119	69.9226	74.2075	76.0218	81.1851	89.3685
ENSCAFG00000001652	PTPLAD2	11	40586087	40616527	9.3925	10.9316	11.1887	10.5634	11.6909	9.87035	20.5772	16.7194	19.2373	15.0921	15.7608	13.6401
ENSCAFG00000001655	MFSD3	13	37928995	37945942	3.78225	4.29442	3.87522	3.219	2.99381	2.40606	6.09928	4.84311	4.56589	4.2691	3.3371	3.67861
ENSCAFG00000001660	LRRC14	13	37928995	37945942	7.10643	9.07434	9.75734	7.49332	10.1158	11.9513	9.00311	9.4257	9.45132	10.7793	10.2271	12.5604
ENSCAFG00000001667	RBM28	14	8042805	8074377	11.8476	17.0797	18.3091	21.3171	38.6398	55.8955	13.4563	18.5244	18.6788	30.3857	36.3811	53.7305
ENSCAFG00000001669	ARHGAP39	13	37948787	37993305	3.46195	3.69951	4.03299	3.2574	4.47598	4.84648	5.87015	5.51882	5.56481	5.17436	5.8005	5.77683
ENSCAFG00000001671	MTAP	11	41155877	41203618	6.2575	5.21362	7.21001	6.36486	5.8791	7.21139	4.43384	3.23731	3.25267	4.3386	4.84659	4.92798
ENSCAFG00000001673	COMMD5	13	38060092	38060767	6.30319	7.35429	6.71437	8.25218	9.439	7.31706	11.702	11.9445	12.7613	13.646	13.331	12.5955
ENSCAFG00000001677	RPL8	13	38101881	38104785	454.38	480.591	509.791	506.399	634.766	745.13	1033.35	1026.57	1129.46	1069.71	1133.23	1253.95
ENSCAFG00000001680	CDKN2B	11	41261217	41264379	0.221485	0.16244	0.379565	0.346125	0.335841	0.117166	0.378631	0.412645	0	0.400502	0.845587	0.874829
ENSCAFG00000001681	DMRTA1	11	41523729	41571634	0.701647	0.83808	0.703735	0.825534	0.544359	0.663693	1.07464	0.855858	1.00436	0.919164	0.534056	0.429742
ENSCAFG00000001685	ZNF16	13	38163113	38165015	5.1197	5.01476	5.18271	5.6219	5.06162	3.98926	3.53105	3.84825	4.07853	3.26604	3.69789	3.7134
ENSCAFG00000001686	C8orf33	13	38222221	38223967	4.46879	5.26782	5.17863	4.76012	8.05709	7.0056	6.30375	10.8431	10.1135	9.6403	12.0668	16.4074
ENSCAFG00000001689	ENSCAFG00000001689	10	28132179	28138366	0.0200669	0	0.0997518	0	0	0	0.0121604	0	0.0344745	0.0128628	0.0232779	0.0561934
ENSCAFG00000001690	PCSK5	1	82087964	82505329	18.0734	17.6072	17.4818	18.721	14.9693	12.239	18.6459	17.4107	17.7642	15.5815	15.0969	12.5897
ENSCAFG00000001697	UBR2	12	11166663	11297887	20.2798	18.3698	18.1942	16.5694	14.2271	14.9634	13.8915	13.9573	13.82	13.857	13.1547	11.9232
ENSCAFG00000001698	PLAA	11	45121587	45158981	42.5648	41.408	43.6116	48.5815	44.893	41.3365	31.0789	32.2877	32.9446	33.5503	32.1348	33.0776
ENSCAFG00000001699	OSTF1	1	83085088	83115235	224.367	230.176	232.801	283.833	275.902	362.065	182.087	172.029	192.094	208.477	218.086	264.595
ENSCAFG00000001700	SND1	14	8260918	8685952	39.0512	43.0266	43.6068	45.4862	54.0517	66.303	46.5322	51.2933	50.2223	57.4853	59.2717	68.7269
ENSCAFG00000001701	RBFOX2	10	28397411	28489043	18.858	21.4491	22.7349	22.5173	22.6403	29.2408	29.2868	28.7719	30.0279	31.5641	30.4324	33.5895
ENSCAFG00000001702	NMRK1	1	83140499	83162465	5.4776	6.3775	7.11551	6.34989	6.89473	8.43787	14.4774	14.0808	15.2779	12.8943	13.2277	11.5529
ENSCAFG00000001703	C9orf41	1	83188784	83227388	45.188	49.6521	50.8771	52.51	58.2809	55.5708	62.631	65.9859	70.2458	66.7448	68.6976	65.8535
ENSCAFG00000001704	APOL6	10	28537179	28540950	11.1706	12.3277	12.2219	12.0651	9.02157	5.6826	16.6546	13.7931	14.107	11.5224	9.46179	6.54675
ENSCAFG00000001706	IFT74	11	45160349	45241827	23.4832	23.9283	22.7349	24.1285	18.2378	16.0352	26.3782	25.3304	25.7628	21.5708	19.9948	14.8941
ENSCAFG00000001709	MCM5	10	28721261	28738887	14.3619	29.7106	33.8681	39.9655	65.4499	79.3206	26.0871	40.6317	40.2097	58.1587	66.7472	86.9864
ENSCAFG00000001710	CHRNA3	13	38329471	38355519	0.147991	0.180297	0.202799	0.151088	0.244785	0.171152	0.154653	0.183418	0.203375	0.226135	0.187204	0.215447
ENSCAFG00000001711	Q6Q2K4_CANFA	10	28743752	28752012	2.89481	3.01281	3.38991	3.2185	3.84146	4.37054	5.70323	6.31423	5.45545	5.98479	5.84856	6.97213
ENSCAFG00000001712	LRRC19	11	45160349	45241827	32.7935	27.671	23.9615	22.8373	10.5788	6.00837	14.8331	13.7376	12.7317	9.81001	7.45967	3.48755
ENSCAFG00000001713	TEK	11	45278262	45376504	0.00959349	0.0188798	0.00996262	0	0	0	0.0138164	0.0150576	0.0268587	0.0146145	0	0
ENSCAFG00000001714	ENSCAFG00000001714	11	45378875	45397316	0	0.0277004	0.0287427	0	0	0	0	0	0	0	0	0
ENSCAFG00000001715	MOB3B	11	45461223	45574081	85.9358	84.0422	83.9145	86.3676	74.7834	62.1646	88.2365	86.2281	81.8388	76.2859	73.9604	68.5642
ENSCAFG00000001716	IFNK	11	45641626	45642970	3.82992	4.86028	4.78426	2.37165	2.81166	2.01449	2.35841	1.71351	2.44515	2.07886	2.18203	1.72555
ENSCAFG00000001717	TOM1	10	28780670	28822532	11.7422	11.2941	10.973	11.0677	9.85011	7.87465	16.3896	14.9865	13.8849	12.5056	11.1473	9.96419
ENSCAFG00000001718	LRRC4	14	8260918	8685952	0.0328785	0.0334734	0.0183023	0.0568508	0.0208048	0.0399692	0.0461178	0.150782	0.104593	0.0487817	0.0294267	0.0355184
ENSCAFG00000001720	C9orf72	11	45665585	45687353	16.1767	16.5871	15.9252	16.1656	13.316	15.4602	9.67686	9.91382	10.8013	10.8392	10.1843	10.0658
ENSCAFG00000001722	PRPH2_CANFA	12	11299235	11316175	0	0.0152284	0	0.0171609	0.0172732	0	0.0105978	0.0115499	0.0309028	0.01121	0.0101434	0.0122432
ENSCAFG00000001723	TBCC	12	11333675	11334713	9.92933	10.4276	11.2154	11.9215	15.3616	18.4538	18.8592	18.3751	18.9889	19.0279	19.7475	23.2023
ENSCAFG00000001725	KIAA0240	12	11358649	11443585	3.51519	3.53168	3.55196	3.58805	3.58485	3.88765	5.22602	4.97636	4.92568	4.74617	4.66508	4.0554
ENSCAFG00000001726	ARF5	14	8724864	8735331	103.557	89.8875	89.7509	95.2178	67.4822	46.055	125.45	109.91	110.773	85.1633	79.4472	58.3974
ENSCAFG00000001727	LINGO2	11	45998248	46000069	0	0.0242399	0	0	0	0	0	0	0.0323233	0	0.0159144	0.0192089
ENSCAFG00000001728	ENSCAFG00000001728	12	11445518	11449714	71.1787	73.9962	73.3385	81.3061	95.2818	109.568	55.0172	64.5175	62.09	79.8932	83.2518	100.601
ENSCAFG00000001730	GCC1	14	8738781	8742022	16.0116	15.8985	15.2169	15.4697	13.9958	14.6556	16.8991	16.1961	16.8932	15.2241	14.0057	13.6586
ENSCAFG00000001731	ENSCAFG00000001731	11	47245082	47246654	0	0	0	0.116278	0.0740614	0.0681572	0	0.107098	0.0573099	0.0207892	0.0188111	0
ENSCAFG00000001732	HMGXB4	10	28825797	28852713	14.9252	16.3569	15.3855	15.681	15.4913	17.2411	14.2488	14.9548	15.5117	15.5146	15.9203	16.1372
ENSCAFG00000001733	ZNF800	14	8866899	8884790	32.4947	28.5953	28.8015	31.1592	31.369	31.8066	18.9197	19.9368	18.9842	20.2745	20.6734	22.9507
ENSCAFG00000001736	CNPY3	12	11468974	11774631	19.4197	20.9398	22.1376	20.0287	22.431	23.0643	31.5095	30.0476	30.3212	31.9017	31.4148	30.2063
ENSCAFG00000001737	ENSCAFG00000001737	11	47807870	47809278	0.101773	0.186111	0	0	0	0	0	0.0390169	0.0695955	0.113606	0.102797	0
ENSCAFG00000001738	GRM8	14	8993462	9719899	1.23073	1.05714	1.09248	1.17422	1.25793	1.14754	0.723724	0.949879	0.771524	1.11948	1.05765	1.05185
ENSCAFG00000001740	LARGE	10	29878085	30398019	10.1437	8.82622	8.654	7.63759	8.70663	5.59996	12.0739	12.4508	9.68274	9.15141	9.02115	8.02458
ENSCAFG00000001741	GNMT	12	11468974	11774631	4.93384	5.16035	4.16989	4.67332	3.84582	3.47577	6.07897	5.18647	6.58393	4.73991	4.58813	4.41429
ENSCAFG00000001745	CHRNA5	13	38329471	38355519	0.51903	0.530063	0.663208	0.84605	0.954822	0.612801	0.704448	0.844504	1.04989	0.819647	0.831556	1.22072
ENSCAFG00000001747	ENSCAFG00000001747	14	10880793	10881279	0	0.108249	0	0	0	0.120254	0	0	0	0	0.182501	0
ENSCAFG00000001748	PEX6	12	11468974	11774631	11.2362	11.0926	11.5139	8.34785	7.27621	7.25817	13.2407	12.2131	11.6454	10.0313	9.56182	9.01554
ENSCAFG00000001751	TRPM6	1	83333498	83437375	3.36679	3.2667	2.76533	3.02278	1.60876	0.797281	2.77302	2.45898	2.75133	1.97259	1.63529	1.05451
ENSCAFG00000001752	ENSCAFG00000001752	10	30850741	30922319	0.031844	0	0.0359378	0.0358804	0	0.0399578	0	0.033072	0	0.128395	0	0
ENSCAFG00000001753	PPP2R5D	12	11468974	11774631	12.4087	12.3974	12.718	13.0094	14.4635	14.1297	20.9066	21.5758	21.0474	20.52	20.939	20.1548
ENSCAFG00000001754	POT1	14	10986870	11070651	9.24206	9.32662	8.92728	9.26415	7.60994	6.8674	6.97283	6.89203	6.92001	6.18899	6.00713	5.48883
ENSCAFG00000001756	MEA1	12	11468974	11774631	44.3819	44.4788	48.4967	45.2883	52.6707	55.7151	97.4202	94.6095	91.5831	91.2618	90.5069	92.5654
ENSCAFG00000001757	GPR37	14	11114414	11132395	0	0	0.0172112	0.0326432	0	0.0189677	0	0.0357777	0.0159544	0.0173625	0	0
ENSCAFG00000001758	FBXO7	10	30928360	30948764	35.9318	35.2761	33.3665	35.5196	36.2114	35.5644	47.3267	47.1658	45.5041	44.6137	42.8329	43.3443
ENSCAFG00000001759	ENSCAFG00000001759	14	11350341	11351840	0.888308	1.19933	1.03459	0.960661	1.20866	1.34973	1.75533	1.72638	1.93503	2.76245	2.25374	2.67083
ENSCAFG00000001760	LSM3	14	11481429	11481735	183.804	204.918	202.176	259.791	288.584	338.257	143.037	167.299	183.469	197.229	217.578	251.111
ENSCAFG00000001762	TMEM229A	14	11646914	11648024	9.01097	11.878	11.7764	7.02925	14.0986	11.4327	26.8865	30.6601	24.7487	30.3857	28.7442	27.5295
ENSCAFG00000001763	KLHDC3	12	11468974	11774631	35.3567	39.3314	37.4215	32.7458	37.1862	40.2514	48.3895	49.7915	49.6409	48.5766	49.5478	51.4725
ENSCAFG00000001765	SPAM1	14	11703905	11723178	0	0	0	0	0	0	0	0	0	0	0	0.0116246
ENSCAFG00000001766	IREB2	13	38397483	38441192	13.8215	15.1234	15.9473	13.6997	16.5371	18.2634	17.926	18.2501	18.5792	19.1839	20.0243	19.7868
ENSCAFG00000001767	PWP1	10	31122344	31146644	33.3156	38.3618	40.8586	50.832	68.7531	87.741	29.8878	32.911	34.8444	46.9834	53.785	75.4879
ENSCAFG00000001771	WASL	14	11828686	11901682	109.186	102.437	93.4285	100.732	80.3532	67.5979	94.1253	91.3366	92.6557	79.6967	74.2772	58.8842
ENSCAFG00000001772	ENSCAFG00000001772	1	83855130	83855630	1.43664	1.53034	1.9654	0.599729	3.85344	2.10773	1.90743	1.97979	1.14771	1.53723	1.47789	1.15425
ENSCAFG00000001773	ENSCAFG00000001773	1	84077891	84078499	0.594846	1.10272	1.95641	3.46105	2.48817	2.45512	0.527171	0.574528	0.939403	1.20818	0.672752	0.609015
ENSCAFG00000001774	CUL7	12	11468974	11774631	14.4816	13.6129	13.4578	8.97883	6.60913	5.75568	11.3969	9.75916	10.1782	7.80987	7.87112	5.97147
ENSCAFG00000001775	LMOD2	14	11918482	11925130	0.0282701	0.074807	0.0336283	0.0158912	0	0	0.032909	0.0358653	0.063974	0	0.0157489	0.0190091
ENSCAFG00000001776	ENSCAFG00000001776	1	84287431	84288038	0.751273	0.835758	0.87652	1.09996	0.802074	1.93751	1.08084	1.10432	0.656601	0.714548	0.905181	0.624323
ENSCAFG00000001777	BPIFC	10	30951912	31008885	0.491389	0.27117	0.283306	0.252394	0.150616	0.114353	0.213245	0.367969	0.224543	0.187969	0.0850417	0.184764
ENSCAFG00000001778	ANXA1	1	84743275	84763121	1089.65	1299.73	1389.3	1798.75	1931.72	2583.75	811.304	868.445	1017.27	1230.48	1321.97	1581.67
ENSCAFG00000001779	ASB15	14	11931569	11958359	24.2482	20.4003	18.1103	19.4125	9.6766	4.35165	16.1973	12.6331	13.6868	8.90387	7.72903	3.93653
ENSCAFG00000001781	WFS1	13	38451144	38467119	6.82815	6.99881	7.40117	5.22213	6.00952	5.90126	8.1535	7.44556	7.62098	7.18594	7.88941	8.51208
ENSCAFG00000001782	MRPL2	12	11468974	11774631	19.4907	20.1008	17.4632	18.1473	19.2437	18.3457	23.8778	22.8631	23.8735	22.2482	21.5449	20.6966
ENSCAFG00000001783	ENSCAFG00000001783	14	12134171	12136252	0	0	0.0434521	0	0.0461887	0	0.0143243	0.0156111	0.013923	0	0	0.0165481
ENSCAFG00000001784	ZNF300	4	58294745	58305798	6.61958	6.88415	6.53137	3.77945	2.7252	2.28451	3.51002	3.10398	3.11925	2.76866	2.85077	1.98113
ENSCAFG00000001785	ENSCAFG00000001785	10	31010940	31033207	86.3803	88.6661	94.9726	102.191	109.274	111.045	74.4804	81.1488	77.2663	82.3105	85.5828	90.9367
ENSCAFG00000001786	ACO1	11	49698739	49759491	89.9927	90.7792	92.328	93.2732	98.9864	100.793	98.8744	104.658	99.936	100.792	103.654	103.986
ENSCAFG00000001787	KLC4	12	11468974	11774631	34.6562	26.9692	27.2784	18.4702	15.4054	10.4167	24.8233	23.5915	22.3289	18.2411	15.7873	11.7309
ENSCAFG00000001788	PRDM4	10	31071858	31100070	11.3075	12.1359	12.1668	12.458	12.46	15.1916	12.1814	12.1553	13.7332	12.9265	13.2808	15.0398
ENSCAFG00000001789	ENSCAFG00000001789	10	31071858	31100070	0.167215	0.567309	0.0843415	0.29798	0.53855	0.579546	0.0881518	0	0	0.14009	0.126557	0.152756
ENSCAFG00000001790	GRM3	14	12980179	13071783	0	0	0	0	0	0	0	0	0.0131786	0	0.012977	0
ENSCAFG00000001791	ALDH1A1	1	84940065	84994247	2283.66	2168.43	2015.88	2084.81	1854.98	1087.89	1754.26	1837.78	1533.56	1349.25	1373.89	1027.9
ENSCAFG00000001792	LIMCH1	13	38518630	38816859	0.531989	0.474685	0.60335	0.45416	0.250171	0.182816	0.704044	0.566319	0.673621	0.566732	0.337693	0.214068
ENSCAFG00000001793	BTBD11	10	31168778	31478420	0.73482	0.901415	1.01988	1.08221	1.01082	1.09062	0.94321	0.929767	1.15371	1.04253	1.19692	0.875389
ENSCAFG00000001796	TMEM33	13	39013809	39033586	32.1499	39.8615	41.5177	44.6508	56.3128	64.0015	49.8177	54.8318	53.9296	59.413	62.4954	70.8636
ENSCAFG00000001797	CRY1	10	31681701	31780306	13.7107	13.3478	12.9363	14.5939	16.0272	15.9313	12.6677	13.2986	12.6479	15.8788	17.0568	17.9197
ENSCAFG00000001798	SLC30A9	13	39068635	39138144	31.5907	34.1957	32.4149	35.6524	43.4481	55.7176	22.7176	26.1265	25.4674	30.3647	33.6099	41.6453
ENSCAFG00000001799	MTERFD3	10	31792916	31794074	22.8828	23.7903	22.8552	22.96	17.1067	14.8316	13.1051	12.6544	12.6283	11.6262	10.6009	8.85587
ENSCAFG00000001800	C12orf23	10	31800631	31812643	6.57569	7.75971	8.62858	7.39156	10.4359	9.22111	25.4775	24.1619	24.4065	24.5522	24.7366	25.2585
ENSCAFG00000001805	RIC8B	10	31885043	31982514	6.1824	6.76724	6.5438	5.47339	5.45236	5.1462	5.34339	5.18612	4.69833	4.53887	4.39242	4.42021
ENSCAFG00000001807	DDX58	11	49764593	49799445	33.3746	27.9966	28.2187	30.5465	13.2714	9.61088	22.0625	17.8804	19.302	12.6802	10.4985	5.84945
ENSCAFG00000001808	KIAA1324L	14	13076931	13245320	0.351539	0.311153	0.38194	0.529326	0.731873	0.489645	0.358149	0.408909	0.530461	0.568255	0.514185	0.571372
ENSCAFG00000001809	TOPORS	11	49809773	49820945	19.6784	20.3159	18.2987	19.7649	20.9632	20.0123	19.9171	19.2145	18.538	21.359	21.0141	20.9195
ENSCAFG00000001811	ZFAND5	1	85423262	85428339	332.219	329.266	336.351	351.624	379.902	382.181	266.756	264.761	267.233	296.67	314.439	333.324
ENSCAFG00000001812	APTX	11	50113072	50124356	17.0584	17.3464	18.1941	16.9249	13.6177	15.4096	12.7965	12.2788	12.0624	11.3583	11.7281	10.2852
ENSCAFG00000001813	RFX4	10	31993087	32133100	0.0448583	0.0112114	0	0.0126928	0.0259544	0.0125356	0.00815739	0.0355608	0.0158577	0	0.0390378	0.00942383
ENSCAFG00000001814	PTK7	12	11468974	11774631	40.2067	40.9769	40.7111	44.3711	41.6646	49.1172	49.1063	47.9471	48.2665	47.7053	46.8361	50.8442
ENSCAFG00000001815	GDA	1	85510565	85586415	0.116356	0.177187	0.111846	0.202136	0.198752	0.0381531	0.208962	0.20243	0.112837	0.171914	0.133334	0.0268219
ENSCAFG00000001816	ATP8A1	13	39364249	39588789	10.5977	10.651	9.83161	9.11016	7.40322	5.78807	9.06888	8.0205	8.05547	7.20264	6.5215	4.84973
ENSCAFG00000001818	LOC474739	11	50156088	50167536	89.0926	89.6488	93.7089	94.3539	110.417	122.547	114.237	121.782	119.357	131.495	134.296	138.837
ENSCAFG00000001819	DMTF1	14	13338260	13377136	22.0293	18.3539	20.1501	15.8111	13.7335	14.06	12.6902	12.9222	12.5121	11.5763	12.2333	11.7731
ENSCAFG00000001820	C9orf85	1	85746603	85806403	41.0205	45.4323	39.7588	52.5449	40.5322	44.1277	17.2108	18.6459	19.1043	17.8818	19.1045	18.1181
ENSCAFG00000001821	FAM108B1	1	85806533	85893402	8.78594	8.76762	8.83505	8.29072	9.14016	8.81385	13.5741	12.682	12.5815	12.9752	11.8202	11.5757
ENSCAFG00000001825	TMEM2	1	85945575	86021482	15.0296	14.0287	13.1786	13.2126	12.6357	12.218	12.2598	12.3763	11.3372	11.8387	11.0184	10.4122
ENSCAFG00000001827	CROT	14	13474853	13534793	62.2017	54.8599	54.9107	63.0516	55.447	55.5541	42.2596	44.3081	43.4081	46.2627	43.8657	42.7441
ENSCAFG00000001829	SRF	12	11468974	11774631	7.921	8.4853	8.3782	7.61001	10.0008	13.6074	11.2174	10.4412	10.2172	11.4652	11.7529	15.8582
ENSCAFG00000001830	ENSCAFG00000001830	13	41129583	41132094	0.308529	0.300975	0.811542	1.68276	0.712781	2.05398	0.736551	0.401359	1.31251	2.33729	0.822459	0.850902
ENSCAFG00000001832	YIPF7	13	41138788	41164889	0	0	0	0	0	0	0	0.0458547	0	0	0	0
ENSCAFG00000001833	ABCB4	14	13542667	13614146	2.11395	2.84512	3.00658	3.45857	5.03149	10.427	1.66158	2.15539	2.52259	3.7251	3.89841	5.33396
ENSCAFG00000001834	CUL9	12	11468974	11774631	8.27613	8.32291	9.01414	6.45938	6.68467	6.43622	8.22066	8.53266	8.2191	8.08474	7.92575	7.7866
ENSCAFG00000001835	Q4PLA8_CANFA	14	13644041	13743053	7.55941	7.88203	8.13734	9.57689	12.0241	17.7606	7.05886	7.17716	7.48933	8.4356	8.97249	12.2233
ENSCAFG00000001836	SMU1	11	50170337	50195900	86.0371	88.2186	90.2532	102.249	103.686	108.05	68.7367	73.6447	71.7336	76.2893	82.0944	86.0742
ENSCAFG00000001837	C6orf108	12	11468974	11774631	8.02847	14.2087	15.4386	17.4549	36.4995	37.8661	24.7024	34.3092	34.9545	43.6298	56.3034	69.1535
ENSCAFG00000001838	RUNDC3B	14	13803599	14019701	1.98486	1.42082	1.31772	1.86995	1.97278	3.43374	1.90997	1.20089	2.11827	1.73538	1.94525	2.17821
ENSCAFG00000001839	TTBK1	12	11468974	11774631	0	0	0.00671975	0.00614065	0	0.00768013	0	0	0	0.00757184	0.00685137	0.00826969
ENSCAFG00000001840	B4GALT1	11	50223548	50276926	61.782	70.1647	73.5294	73.4418	88.968	99.3296	91.6397	97.9728	94.5137	98.7832	99.5626	107.113
ENSCAFG00000001841	SLC25A40	14	13803599	14019701	5.06859	5.19335	5.44044	4.55472	5.10303	5.03287	4.97256	4.94615	5.173	4.77079	4.85105	4.37681
ENSCAFG00000001842	CRIP3	12	11788720	11791258	0.196547	0.0665635	0.0718088	0	0	0.0769964	0.0644749	0.0702668	0	0	0	0.0744847
ENSCAFG00000001843	SPINK4	11	50340144	50345679	0	0.528156	0.568689	1.83574	0.65032	2.43403	0	1.80923	1.61359	1.31699	0.794453	3.3562
ENSCAFG00000001844	BAG1	11	50351170	50488231	22.1422	27.0888	29.4041	28.8279	54.271	72.699	44.0316	52.4086	52.0661	68.3714	75.3798	98.4781
ENSCAFG00000001845	DBF4	14	13803599	14019701	8.38108	11.0586	12.0482	12.4896	18.7536	24.2357	10.8026	14.0663	14.9247	17.2225	19.552	22.4683
ENSCAFG00000001846	CHMP5	11	50351170	50488231	150.421	135.981	136.926	147.182	131.557	145.878	139.673	125.159	132.921	123.194	113.941	120.492
ENSCAFG00000001847	ZNF318	12	11813423	11842682	6.22681	5.99155	6.26878	5.79993	5.06039	4.82237	6.88997	7.8957	7.24808	6.81331	6.52422	5.71172
ENSCAFG00000001848	NFX1	11	50351170	50488231	16.0702	17.8419	16.9026	14.4589	16.1716	18.0691	11.8108	12.6679	12.3808	13.4464	13.99	14.6759
ENSCAFG00000001849	TRPM3	1	86525378	87016574	17.7356	16.2679	15.9309	10.4216	6.12226	3.42509	13.3232	11.8995	11.5051	8.82676	7.354	3.71217
ENSCAFG00000001850	GUF1	13	41183674	41204423	8.08935	7.79509	8.051	6.63225	8.39424	8.18134	3.82969	4.41419	3.4773	4.66771	4.72136	5.24356
ENSCAFG00000001851	POLR3B	10	32198773	32309614	4.61341	5.00457	5.18371	5.38531	6.24734	7.06257	3.76159	4.15456	4.04524	5.09279	5.14379	5.97068
ENSCAFG00000001852	ADAM22	14	14032474	14250288	1.79298	1.63671	1.53892	1.48284	0.767023	0.845061	1.78065	1.29649	1.53452	0.97416	0.893123	0.55731
ENSCAFG00000001853	ABCC10	12	11898234	11923328	12.9527	10.5341	14.1268	7.38204	10.4961	14.5056	9.57165	12.556	11.7622	13.1134	13.3172	19.1301
ENSCAFG00000001854	AQP7	11	50351170	50488231	0	0	0	0	0	0	0	0	0.0293302	0	0	0
ENSCAFG00000001855	SRI	14	14260112	14275207	97.8951	110.327	110.217	100.405	112.547	111.69	292.9	279.545	290.2	258.993	244.319	228.09
ENSCAFG00000001856	STEAP4	14	14319839	14345870	0.121543	0.133853	0.0599697	0.0858417	0.0106038	0.0101767	0.0775351	0.0390001	0.0753628	0.025235	0.00570847	0.00689019
ENSCAFG00000001857	ENSCAFG00000001857	14	14652314	14653086	0.0860894	0	0	0	0	0.165454	0.0524097	0.0571178	0.0509414	0.0554371	0	0.0605464
ENSCAFG00000001858	DLK2	12	11898234	11923328	1.8319	1.97102	2.03147	1.30536	1.4286	1.89273	1.23541	1.58103	1.44494	1.76766	1.85951	2.27406
ENSCAFG00000001861	ENSCAFG00000001861	12	11942550	11942943	4.36036	4.08761	4.93891	5.35125	3.21015	2.67474	2.27461	2.63388	3.03997	4.51125	3.80987	1.64234
ENSCAFG00000001865	TJAP1	12	11961020	11971876	10.8961	10.6062	10.5813	9.05328	9.79437	12.5751	13.6197	13.2207	12.8192	12.7607	12.8669	14.1051
ENSCAFG00000001866	ENSCAFG00000001866	14	16074784	16088182	2.93846	2.34072	2.38256	2.30465	1.89154	0.9229	3.2509	3.01182	2.43196	1.95508	1.59841	1.27704
ENSCAFG00000001867	KLF9	1	87109449	87140895	0.610111	0.430702	0.360228	0.393987	0.205972	0.0344423	0.586738	0.526603	0.5703	0.584122	0.495509	0.598085
ENSCAFG00000001868	YIPF3	12	11974219	11978117	95.0888	94.3064	92.0402	87.6886	87.0165	87.2392	120.573	109.881	107.986	104.617	98.9513	97.1383
ENSCAFG00000001869	NOL6	11	50530021	50545129	3.20056	4.62397	5.25422	5.2869	11.0291	17.041	3.60677	4.77134	5.14268	8.56428	11.6294	16.3139
ENSCAFG00000001870	STEAP2	14	16118240	16139843	1.48593	1.34898	1.37294	1.40212	1.82757	1.73593	1.63852	1.47727	1.41888	1.18171	1.68231	2.0994
ENSCAFG00000001871	GNPDA2	13	41208445	41229180	17.5237	16.6834	17.9776	20.3011	17.8039	18.1546	13.4327	14.0649	14.2452	14.2087	13.0585	12.9603
ENSCAFG00000001872	POLR1C	12	11978428	11982038	36.0053	37.4825	40.8802	39.4366	59.3455	62.045	36.4178	42.7684	43.0322	51.1648	57.5586	64.3091
ENSCAFG00000001873	TCP11L2	10	32316814	32347068	13.2484	8.54781	7.96558	7.83569	2.63875	1.11063	6.72508	5.46736	4.80366	3.01178	2.52406	0.806677
ENSCAFG00000001874	C7orf63	14	16154307	16210792	2.80425	2.37558	2.01957	1.53357	0.969953	0.320047	1.82666	1.57322	1.3898	0.72366	0.707187	0.410985
ENSCAFG00000001875	CKAP4	10	32389082	32398637	15.7678	18.8725	22.9376	23.9584	42.5446	63.0984	25.4531	30.3373	29.9291	42.2271	49.6492	70.6669
ENSCAFG00000001877	ENSCAFG00000001877	4	69037829	69038634	0.129743	0.119774	0.234098	0.134458	0.108736	0	0	0	0.0434826	0	0.0428175	0
ENSCAFG00000001878	GABRG1	13	42200386	42276275	0.231953	0.267847	0.273406	0.304087	0.160556	0.268818	0.357594	0.243573	0.173788	0.378249	0.192521	0.232375
ENSCAFG00000001879	NUAK1	10	32465505	32537883	1.10898	1.01079	1.25555	1.10237	0.96271	0.92812	1.46615	1.37608	1.47694	1.21245	1.13784	0.947534
ENSCAFG00000001880	SMC5	1	87194656	87285605	24.5189	25.533	24.7347	28.3894	28.3024	32.1088	17.6934	19.8006	19.4047	21.8506	23.5649	23.8679
ENSCAFG00000001882	GTPBP10	14	16248097	16277925	5.28943	5.19628	5.01445	5.89236	5.58691	6.22303	2.86361	3.27755	3.18517	3.65637	3.84172	3.91723
ENSCAFG00000001884	CLDN12	14	16293143	16293878	26.404	28.3125	28.6088	28.1294	27.5187	33.8817	27.2406	26.5976	26.8712	26.9396	28.2048	24.158
ENSCAFG00000001885	APPL2	10	33192388	33242290	22.6507	19.6489	19.0857	15.9079	13.2178	8.23838	17.9737	16.999	15.5261	12.5941	11.9739	8.6375
ENSCAFG00000001889	GABRB1	13	43010923	43351025	0	0	0	0	0	0	0	0.0103176	0	0	0	0
ENSCAFG00000001891	UBAP2	11	50675944	50768974	24.5133	24.1188	25.1936	26.4721	25.4509	27.2816	26.1098	25.3853	26.0411	25.7337	25.5644	26.8507
ENSCAFG00000001892	XPO5	12	11984645	12035411	16.3737	19.3597	19.1094	19.9713	24.252	31.6359	14.6962	15.2816	16.0277	18.6957	21.3371	26.1475
ENSCAFG00000001893	C9orf135	1	87597385	87660817	0	0	0.175755	0	0	0	0	0.0765044	0.136463	0	0	0
ENSCAFG00000001894	KIAA1033	10	33248399	33300790	24.9394	24.3244	24.1852	25.1548	19.0024	17.3748	15.6626	15.9453	15.6128	14.2225	13.8262	11.2019
ENSCAFG00000001895	PTAR1	1	87706759	87751045	2.34344	4.19454	3.47606	3.26668	3.35965	3.47786	2.20342	2.32042	2.43045	2.33069	2.51178	2.6313
ENSCAFG00000001897	APBA1	1	87916226	87980784	0.0241859	0.0161518	0	0	0.0105905	0	0.0421036	0.0251408	0.0409231	0.0122003	0.0110394	0.0194557
ENSCAFG00000001898	CDK14	14	16440407	17007553	18.9413	20.1336	19.2823	19.3082	13.9391	15.2599	15.286	14.9889	15.9066	13.8728	13.9106	12.3448
ENSCAFG00000001899	COMMD8	13	43367592	43383181	21.09	19.7778	23.37	25.1354	30.4848	30.6302	15.9632	16.2604	18.3299	20.1955	19.3508	21.5829
ENSCAFG00000001900	FAM189A2	1	88002600	88068021	0.00804693	0.00818554	0	0	0	0	0	0	0	0	0	0.00866173
ENSCAFG00000001901	DCAF12	11	50843655	50877265	48.4839	46.9137	44.6685	45.4993	40.542	37.5633	39.96	40.3491	39.8763	37.26	37.1718	33.777
ENSCAFG00000001902	TJP2	1	88126075	88230654	67.475	68.1573	66.7728	69.757	68.7611	74.9508	72.4378	72.7632	72.5141	72.345	72.1998	74.3921
ENSCAFG00000001903	ATP10D	13	43400826	43698286	11.2731	11.6425	11.7187	11.6367	13.2099	14.5317	11.1509	11.4062	11.2653	12.9904	12.4863	13.7797
ENSCAFG00000001905	UBAP1	11	50918363	50965915	11.0181	11.8923	12.6812	11.9314	12.108	14.9663	16.1153	15.1242	14.9171	15.2267	14.3853	15.0674
ENSCAFG00000001906	FZD1	14	17047381	17049337	1.09344	1.00645	1.18862	1.23979	1.26341	0.8988	1.84155	1.92336	1.80487	1.91546	1.85071	1.59559
ENSCAFG00000001908	MTERF	14	17537695	17545552	27.4831	24.9311	23.592	22.188	15.452	14.0768	16.3079	16.4298	17.4706	15.7093	13.3897	10.7633
ENSCAFG00000001909	KIF24	11	50976626	51022382	5.71992	7.15152	7.3889	8.12819	6.20583	5.28577	6.29119	7.13299	7.52196	6.58202	6.46135	4.82678
ENSCAFG00000001910	POLH	12	12041913	12069707	7.363	8.64002	10.2418	10.3184	9.76696	10.4479	7.61258	7.26883	8.05971	8.16964	8.78582	9.0988
ENSCAFG00000001911	ALDH1L2	10	33310447	33364990	6.17107	6.52994	7.1352	7.39148	9.42151	11.1029	6.65552	7.81957	7.43131	9.58016	10.0383	9.72706
ENSCAFG00000001913	NFXL1	13	43744760	43814986	7.51407	9.06582	7.62078	6.4884	6.54579	6.20752	8.90939	9.09411	8.44786	7.72581	8.20482	7.71657
ENSCAFG00000001915	C9orf24	11	51078818	51091818	0.130261	0	0.098584	0.149996	0	0	0.115889	0.0421	0.0375475	0.0408612	0.0369732	0
ENSCAFG00000001917	CNGA1_CANFA	13	43831106	43845271	1.04563	1.20999	1.32882	1.17539	1.1755	1.19012	0.891168	0.898899	0.976779	0.892504	0.961839	0.898095
ENSCAFG00000001918	GTPBP2	12	12072843	12080937	12.2884	12.4357	11.4161	8.55075	7.04425	6.00985	12.3322	11.2079	9.99595	9.07124	8.24981	6.71561
ENSCAFG00000001919	FAM219A	11	51095065	51271085	6.90036	7.62986	7.15409	3.99078	3.29782	3.76935	8.35439	7.69775	8.85852	6.34654	6.32419	5.17666
ENSCAFG00000001921	ENSCAFG00000001921	11	51284701	51285193	4.83861	6.70872	5.40156	6.11152	7.04317	6.20639	8.49512	8.74956	6.62384	8.19586	7.41602	5.93154
ENSCAFG00000001922	MAD2L1BP	12	12085935	12089465	16.726	15.2189	17.005	17.2525	18.0947	19.9698	22.1671	18.921	19.6945	21.0662	19.4761	20.757
ENSCAFG00000001923	DNAI1	11	51095065	51271085	0.84153	0.444752	0.322411	0.181078	0.0228695	0.0876197	0.185225	0.139755	0.0981861	0.0753551	0.110488	0.0500014
ENSCAFG00000001924	RSPH9	12	12092948	12105636	5.69776	4.0705	3.87248	3.70715	1.27554	0.35264	5.23963	3.97992	4.01253	1.79145	1.82361	1.10056
ENSCAFG00000001925	C12orf45	10	33372515	33377466	16.6513	18.3351	19.9704	22.1157	30.2495	31.0363	25.7	28.378	31.8426	30.112	35.6804	42.2837
ENSCAFG00000001926	FAM122A	1	88586044	88586908	1.63684	1.77769	2.19566	2.15177	1.68628	2.29876	4.27737	3.6849	4.39511	3.92119	4.2499	3.48254
ENSCAFG00000001928	MRPS18A	12	12106270	12122926	35.2143	42.6678	41.127	41.6529	48.0947	64.9888	53.5074	52.1665	55.6423	57.3647	56.0382	66.1977
ENSCAFG00000001929	SLC41A2	10	33423155	33515538	16.1558	17.9701	17.7472	19.9843	19.6031	19.9581	14.6477	15.1721	15.6318	14.707	13.8501	14.7119
ENSCAFG00000001930	PGM5	1	88825325	88994735	0	0.0323898	0	0	0	0	0	0	0	0	0	0
ENSCAFG00000001932	CNTFR_CANFA	11	51095065	51271085	0	0	0	0.0204442	0	0	0	0	0	0	0	0
ENSCAFG00000001935	AKAP9	14	17590711	17766635	37.1974	33.1548	30.2325	33.9803	25.2781	22.798	20.7787	21.699	19.9743	20.1549	18.4592	15.7482
ENSCAFG00000001937	DCTN3	11	51287129	51294478	31.2204	28.6395	28.8937	29.3079	25.7185	23.4304	35.8301	34.3063	33.453	28.7835	28.1137	26.1806
ENSCAFG00000001938	VEGFA_CANFA	12	12207946	12225072	10.7348	10.6986	11.2641	6.28796	10.9659	17.4124	10.3333	11.6735	9.68624	15.3389	15.7043	20.5605
ENSCAFG00000001941	TMEM63B	12	12550914	12575984	31.4345	32.7799	33.0153	25.3136	31.3228	30.9886	45.8021	46.2096	41.378	43.3011	42.2739	43.4648
ENSCAFG00000001942	TEC	13	43979572	44015356	35.3317	34.5558	29.6639	29.1908	25.4613	22.3869	24.7217	24.0626	23.1471	22.0412	21.3609	20.3762
ENSCAFG00000001943	ENSCAFG00000001943	1	89063713	89121163	25.6662	29.4673	29.392	29.6597	32.7583	35.4014	32.3807	31.6121	31.5576	32.1462	32.9382	35.3838
ENSCAFG00000001944	TXNRD1	10	33904064	34021549	30.0513	36.2789	37.0602	42.5268	56.9326	69.8524	30.5825	34.7856	35.7415	46.6985	50.7714	63.5794
ENSCAFG00000001945	CYP51A1	14	17590711	17766635	79.8736	99.7397	100.68	124.617	213.431	288.162	77.6656	92.1456	95.6242	149.244	166.781	238.58
ENSCAFG00000001946	GALT	11	51319753	51323406	10.7208	10.099	9.72572	9.30193	6.86697	6.24998	11.3466	10.5669	9.79309	8.77074	8.28125	6.92675
ENSCAFG00000001947	LRRD1	14	17781853	17809904	0.0280026	0.0265768	0.0517262	0.0624019	0.0250217	0.0232998	0	0.0779309	0.00992912	0	0	0.0118013
ENSCAFG00000001949	ENSCAFG00000001949	5	42140664	42141657	0.0725011	0	0.119264	0.0880728	0	0	0.0340766	0.0371378	0.0662437	0.108135	0.0326152	0.039367
ENSCAFG00000001951	IL11RA	11	51324453	51334380	0.567589	0.596476	0.450307	0.27985	0.12078	0.138782	0.742814	0.72155	0.784786	0.427023	0.494581	0.242517
ENSCAFG00000001952		10	34264581	34303321	127.305	131.564	126.659	153.849	152.002	171.766	100.516	100.218	103.429	113.93	113.333	123.165
ENSCAFG00000001953	CCL27	11	51334890	51335591	3.54511	1.82118	4.42319	3.59669	3.15856	5.09991	2.91967	2.99478	3.17174	3.08832	3.61637	3.76977
ENSCAFG00000001954	CCL19	11	51357398	51359395	0.0367171	0.0757878	0.0412011	0	0.0458456	0.0465637	0	0	0	0.0415781	0	0
ENSCAFG00000001956	SLAIN2	13	44172231	44246151	13.1741	14.0944	13.7365	13.1447	14.6471	16.1007	21.7529	22.9484	22.0907	22.2916	22.7522	25.4116
ENSCAFG00000001957	DOCK8	1	89151932	89377994	2.92962	3.34147	2.89547	2.98524	2.03335	1.3082	3.38512	3.23963	3.24704	3.16141	2.5277	1.56987
ENSCAFG00000001959	ENSCAFG00000001959	1	105693466	105694250	8.65104	10.4753	10.8185	14.5505	14.3295	16.4746	7.4169	8.84098	7.70473	8.82599	9.09538	10.3892
ENSCAFG00000001960	CAPN11	12	12580855	12600306	0.0324014	0.00963041	0	0.0178279	0	0	0	0	0	0	0	0
ENSCAFG00000001961	KRIT1	14	17834524	18007470	27.3968	26.245	23.6228	26.0075	22.7041	25.7678	17.0426	18.2404	17.2497	18.557	19.4782	19.2866
ENSCAFG00000001962	KIAA1045	11	51516536	51576497	0	0.172054	0.0610888	0.0320594	0.0970382	0.0617811	0.0424749	0.0694357	0.0206424	0	0.0406534	0.0245346
ENSCAFG00000001965	DNAJB5	11	51587294	51595718	0.867229	0.619782	0.777597	0.667402	0.446293	0.368115	1.11028	1.0792	1.05	0.730037	0.732376	0.519992
ENSCAFG00000001966	SH3RF3	10	34374332	34730633	9.52376	8.68294	8.5961	8.50701	7.57861	7.957	11.7287	11.0346	11.2724	9.71795	9.27457	9.03307
ENSCAFG00000001967	C9orf131	11	51625047	51630274	0.252835	0.245276	0.188884	0.118768	0.126634	0.181137	0.179709	0.14531	0.15777	0.153298	0.110969	0.154033
ENSCAFG00000001968	ENSCAFG00000001968	10	34374332	34730633	0.122192	0	0.129387	0	0.418597	0	0.20139	0	0.195748	0.319534	0	0.116328
ENSCAFG00000001969	ANKIB1	14	17834524	18007470	51.053	51.5389	49.4833	52.5153	45.4815	42.5937	44.6006	40.6239	41.9579	40.4972	40.8701	40.1371
ENSCAFG00000001971	ENSCAFG00000001971	14	18017059	18035308	0	0	0	0	0	0	0	0	0.0372266	0	0	0
ENSCAFG00000001972	FRYL	13	44306550	44527170	7.8129	7.47928	7.2344	7.39436	6.76547	6.89979	5.53721	5.26903	5.713	5.6301	5.63495	5.73189
ENSCAFG00000001974	KANK1	1	89480398	89617720	5.03918	5.1239	5.20496	4.78963	4.61213	3.31146	6.54415	6.33637	6.72852	6.05865	5.88872	4.33213
ENSCAFG00000001976	VCP	11	51637571	51651524	210.717	219.692	222.428	238.83	258.139	266.35	222.667	231.932	223.098	234.324	241.885	255.262
ENSCAFG00000001977	PEX1	14	18070115	18143152	23.9789	23.9032	22.2331	22.5908	18.0183	15.7985	18.3875	19.4528	18.2058	16.5266	17.5279	14.2454
ENSCAFG00000001978	CCDC138	10	34976669	35086756	14.275	13.0994	12.0185	9.20122	7.84916	5.5244	5.34818	6.52939	6.16087	5.34978	4.94893	3.82335
ENSCAFG00000001980	RBM48	14	18070115	18143152	19.8215	19.1606	18.4211	18.0295	17.6195	17.3244	17.8868	17.4094	18.0418	16.8971	17.1736	16.3751
ENSCAFG00000001981	SLC29A1	12	12638121	12664676	803.427	887.945	907.484	1037.85	1198.92	1469.46	800.688	881.296	920.561	1082.61	1187.3	1374.41
ENSCAFG00000001983	B2BMP5_CANFA	12	12665809	12674069	37.1914	37.6215	42.2982	37.3811	43.4911	42.9792	47.6636	44.8657	45.2006	43.8727	43.7936	46.9332
ENSCAFG00000001985	NFKBIE	12	12665809	12674069	1.12594	1.09684	1.1883	1.15905	1.20232	1.05681	2.40929	1.73186	1.95565	2.18246	1.87667	2.29477
ENSCAFG00000001986	TMEM151B	12	12680751	12683927	0.218096	0.353082	0.237753	0.0938606	0	0.0828338	0.245961	0.167536	0.23907	0.130084	0.191274	0.0355184
ENSCAFG00000001987	TCTE1	12	12687891	12704673	0	0.0137343	0	0.0145195	0	0.0186487	0	0	0	0.0178305	0	0
ENSCAFG00000001989	AARS2	12	12706805	12718821	3.21223	3.09085	3.89275	3.26173	5.61276	5.8489	3.22172	4.00057	3.8052	4.66768	6.16713	7.53402
ENSCAFG00000001990	OCIAD1	13	44608273	44634985	78.8752	79.2036	81.8776	71.3849	84.1681	84.343	121.546	120.104	116.834	111.994	111.379	104.286
ENSCAFG00000001995	FANCG	11	51653222	51659976	11.2693	12.355	13.9957	11.5211	13.4237	14.3431	12.3203	13.8591	13.9229	16.1415	15.9439	16.2809
ENSCAFG00000001996	CDC5L	12	12779718	12826445	31.3286	32.5217	30.2568	34.5954	32.0213	33.4027	26.3118	26.4406	26.9719	25.9622	26.1466	26.5916
ENSCAFG00000001998	CDK6	14	18188428	18420100	8.12022	8.34701	10.5784	9.78697	12.0322	18.6136	13.6326	14.0319	14.0788	15.9222	17.5786	22.1745
ENSCAFG00000001999	DCUN1D4	13	44823141	44894660	29.9952	29.1649	27.1057	29.7989	24.7967	22.3761	18.6218	19.8393	20.0073	19.0961	19.6333	17.0336
ENSCAFG00000002000	PIGO	11	51663835	51679196	61.9058	65.1662	66.3686	60.7028	74.4609	76.0757	63.5313	66.0896	70.9856	73.4564	73.5932	82.8934
ENSCAFG00000002001	SGCB	13	44968523	44981738	46.2996	38.9449	41.7492	42.8441	30.7591	26.4493	31.0241	30.4653	31.8786	25.1326	25.7355	21.0234
ENSCAFG00000002002	SUPT3H	12	13155009	13404595	18.1167	16.2571	14.518	21.0469	15.5676	16.0633	12.8031	12.7894	13.8349	12.9151	13.33	13.0585
ENSCAFG00000002007	SAMD9L	14	18643997	18648755	154.131	129.068	124.319	144.333	85.4142	69.2263	91.2193	84.053	84.737	71.0774	64.0098	48.4604
ENSCAFG00000002008	G3XKX1_CANFA	12	13786141	13843688	3.29603	3.58307	4.99042	4.58869	5.96587	11.4132	3.09991	3.04522	4.36183	5.81409	7.02251	8.62029
ENSCAFG00000002010	ENSCAFG00000002010	10	35086852	35181646	65.1982	65.3715	60.9439	56.5365	56.144	51.5816	99.554	103.577	104.664	88.8283	84.9136	73.2829
ENSCAFG00000002011	HEPACAM2	14	18695743	18735539	0.0968198	0.0709343	0.0243601	0.0276346	0.0253025	0	0.0772236	0.0280536	0.0500401	0.013614	0.0492747	0.0148688
ENSCAFG00000002013	SMARCA2	1	90723853	90884297	19.7729	19.2252	18.5001	18.2226	13.1166	9.31137	26.2014	23.6924	23.2634	17.7964	15.9211	11.0458
ENSCAFG00000002014	USP46	13	45385186	45475404	4.3578	4.9233	4.67551	3.8363	5.3141	6.55077	6.91581	6.10625	6.68611	6.45467	6.99091	7.07092
ENSCAFG00000002015	ENSCAFG00000002015	10	35191376	35223087	30.7043	31.6603	31.5779	36.7038	27.227	33.0179	22.5215	22.5677	23.0484	22.2342	21.9726	20.8192
ENSCAFG00000002017	FAM214B	11	51679989	51687668	7.2925	6.84985	6.97391	5.99719	6.79242	6.9715	8.92434	8.24689	7.96681	7.42676	7.59095	9.10981
ENSCAFG00000002018	CCDC132	14	18742348	18876027	16.9114	16.086	14.8105	16.7258	12.6892	10.9146	10.6051	10.9365	10.8159	10.018	9.31485	7.55945
ENSCAFG00000002019	RASL11B	13	45579427	45584454	0.187836	0.265799	0.39076	0.345619	0.516161	0.666341	0.618996	0.570817	0.632508	0.839425	1.06337	1.33851
ENSCAFG00000002020	ENPP4	12	14353486	14365952	8.81214	8.41169	7.62522	9.84687	8.89834	7.08208	5.46168	6.31527	5.6971	5.77716	5.46121	4.92458
ENSCAFG00000002021	ENPP5	12	14378399	14385171	8.11931	6.53254	5.21312	5.58108	3.05962	1.12915	5.33481	4.88751	4.66888	3.05754	2.33942	1.25225
ENSCAFG00000002023	RCAN2	12	14426938	14647974	0.651747	0.723125	1.44965	0.26064	0.33253	0.373223	0.270477	1.1237	0.80664	0.732587	0.527549	0.240024
ENSCAFG00000002024	ENSCAFG00000002024	3	7615747	7616689	0.166023	0.0762509	0.307606	0.359936	0.311013	0	0.109294	0	0.0708215	0.0770716	0.104607	0.0420874
ENSCAFG00000002025	GCC2	10	35376879	35431429	24.4476	21.3428	20.7138	22.6176	19.9065	18.9027	12.2571	13.025	12.6335	12.6339	12.539	11.6617
ENSCAFG00000002026	CYP39A1	12	14727772	14817905	7.60104	6.15637	5.84859	5.86119	3.29392	1.52288	4.71877	4.39363	3.84873	3.05991	2.32693	1.27989
ENSCAFG00000002028	VLDLR	1	91241809	91271886	18.2579	17.0777	17.4489	13.8961	9.70004	6.86592	21.3497	18.9356	18.2906	14.5111	12.8865	8.18956
ENSCAFG00000002029	SLC25A27	12	14818395	14841683	3.87296	4.77292	3.3144	1.72101	1.19834	0.623149	2.37176	2.57796	2.48734	1.86323	1.25919	1.04061
ENSCAFG00000002030	UNC13B	11	51707890	51939623	81.5254	65.0137	63.2821	43.2571	39.8419	25.1047	52.6675	55.8875	43.0104	43.279	37.4774	27.6015
ENSCAFG00000002031	SCFD2	13	45590971	46002621	2.74743	3.17932	2.98219	2.93435	4.17838	4.13387	3.45902	4.3555	3.93809	4.28564	4.28675	4.45774
ENSCAFG00000002034	FIP1L1	13	46011680	46187005	29.7276	29.0241	26.7096	31.165	30.4591	32.1454	19.1614	20.0691	20.1564	21.9821	23.4579	24.0719
ENSCAFG00000002035	KIAA0020	1	91391490	91436402	28.7577	33.3574	35.3549	35.9989	55.0907	77.5248	26.7997	29.5322	31.1089	40.4517	47.3172	62.7677
ENSCAFG00000002036	TDRD6	12	14849837	14907727	0.0548847	0.0543659	0.0617817	0.0559606	0.109425	0.0707772	0.0391442	0.0341285	0.0481935	0.0607277	0.0774287	0.108531
ENSCAFG00000002037	PLA2G7	12	14849837	14907727	40.708	51.5546	56.6842	61.6169	95.7767	118.287	31.636	42.8313	40.5026	60.7766	63.7284	89.2495
ENSCAFG00000002038	ENSCAFG00000002038	14	19124729	19125215	0	0	0	0.168416	0.785547	0.149063	0.286017	0	0.278004	0	0.182501	0.110141
ENSCAFG00000002039	LNX1	13	46011680	46187005	10.389	9.91285	9.21458	4.97735	5.55505	5.88134	7.20409	7.38859	5.92691	6.84459	6.45189	6.37565
ENSCAFG00000002040	TFPI2	14	19399824	19403996	3.07323	3.41424	3.16538	3.25144	4.22922	4.46953	8.31714	5.80854	7.82015	7.18168	6.40087	6.39252
ENSCAFG00000002041	SULT1C2	10	35560095	35578427	0.0119702	0.0235259	0.0241749	0	0	0.0117915	0	0.00763473	0.0136183	0	0.01341	0.00809301
ENSCAFG00000002045	ENSCAFG00000002045	11	51998272	52065075	0	0	0	0	0.0325611	0	0.00842792	0	0	0.00891486	0	0.00973685
ENSCAFG00000002046	GNG11	14	19426684	19431295	0	0.0440914	0	0.0412624	0	0	0.0758431	0	0	0	0.0362953	0
ENSCAFG00000002049	RUSC2	11	52074165	52144356	1.49449	1.59537	1.53983	0.937373	0.912522	0.941273	1.89264	1.57624	1.58152	1.55376	1.37348	1.2923
ENSCAFG00000002050	CHIC2	13	46560105	46602154	77.7423	69.7516	71.9585	64.7068	56.7531	69.4802	44.4325	46.6607	48.1476	44.761	45.5052	50.1805
ENSCAFG00000002053	RFX3	1	91779459	92028820	15.168	13.9244	12.9503	11.9745	7.40704	5.88035	12.3563	11.5346	11.049	8.15429	8.05688	4.9293
ENSCAFG00000002054	GPR116	12	15012561	15085972	0.0120441	0.0054323	0.00562583	0	0	0	0	0.00802577	0	0.00336089	0.00704834	0.00367065
ENSCAFG00000002055	FAM166B	11	52144967	52146097	1.71717	1.05841	0.97234	0.656276	0.436153	0.346236	2.10046	1.37349	1.22497	0.518419	0.335065	0.242656
ENSCAFG00000002057	PDGFRA	13	46729689	46776044	0.9628	0.970048	0.782928	0.586788	0.716291	0.410122	0.896646	0.936097	0.765639	0.797752	0.529354	0.45016
ENSCAFG00000002058	TESK1	11	52167236	52170698	8.1894	8.04861	8.35363	6.22361	7.42653	5.98777	11.5372	11.9801	10.5592	10.2935	9.61583	8.87453
ENSCAFG00000002061	CD72	11	52171221	52178281	0	0	0	0	0	0	0.0306923	0	0	0	0	0
ENSCAFG00000002063	SIT1	11	52190214	52191167	0.177247	0	0	0	0.105701	0.101814	0.0786136	0	0.0764111	0.0831545	0.0752423	0.181637
ENSCAFG00000002066	CCDC107	11	52194292	52200738	6.54758	6.27544	6.31411	5.32934	5.17067	3.75566	11.3814	11.3462	9.67541	9.14514	7.45774	6.53857
ENSCAFG00000002067	SLC1A1	1	92898273	92978260	224.536	217.411	204.93	227.341	183.261	139.668	172.582	171.76	160.614	145.648	139.877	115.303
ENSCAFG00000002068	GPR110	12	15161107	15189507	42.8814	39.8978	36.4731	41.3891	21.1923	14.8986	34.1784	29.7288	33.3815	23.3317	20.7369	11.6604
ENSCAFG00000002069	COL1A2	14	19883732	19920718	0.021152	0.0768687	0.0900374	0.0555464	0.0248111	0.0237977	0.0533372	0.0317065	0.0329909	0.0307735	0.0278454	0.0168049
ENSCAFG00000002070	FAM32A	10	36330632	36330971	236.862	207.245	221.115	205.362	200.95	206.081	190.133	182.038	183.463	181.067	171.964	175.858
ENSCAFG00000002071	ENSCAFG00000002071	10	36487172	36487535	0	0	1.14507	0.439225	2.44504	2.55233	0	0.183725	0.163858	0	0	0.194753
ENSCAFG00000002072	SPATA6L	1	92999493	93041135	8.07412	7.90286	7.37499	6.30589	5.59946	4.1521	6.6991	6.45668	7.19811	5.89806	5.73712	5.13319
ENSCAFG00000002073	C11H9orf100	11	52194292	52200738	4.72806	7.68657	9.02051	5.27631	8.44101	11.0772	4.34928	5.35044	6.85356	8.46911	8.76704	10.6961
ENSCAFG00000002074	ENSCAFG00000002074	10	36685892	36686767	46.1755	51.2979	54.1467	67.6994	67.7847	78.3876	40.8519	42.3474	47.5565	54.4165	59.5593	65.1938
ENSCAFG00000002075	PPAPDC2	1	92999493	93041135	3.93118	5.3416	5.34786	5.23128	6.97786	7.96232	12.7766	11.7449	11.8787	11.2034	12.4768	13.5622
ENSCAFG00000002077	CA9	11	52205667	52211267	0.706824	0.783724	0.591291	0.630704	0.466817	0.373973	1.18293	0.917733	1.1303	1.06039	0.518126	0.625385
ENSCAFG00000002078	ENSCAFG00000002078	12	15348060	15396810	64.9131	67.8926	66.7466	73.8484	60.9481	63.1699	91.2047	87.2019	92.3379	79.2896	79.4884	70.2926
ENSCAFG00000002079	Q2XPT7_CANFA	13	47438397	47643635	0.406286	0.464649	0.367747	0.479593	0.526269	0.480704	0.391601	0.484361	0.353442	0.433946	0.517591	0.542159
ENSCAFG00000002081	CDC37L1	1	93057081	93085651	11.5212	11.6463	11.1134	13.2082	11.7323	11.0515	8.39124	8.40849	9.29437	8.72023	8.82557	8.25613
ENSCAFG00000002083	ENSCAFG00000002083	1	93088298	93095024	51.6704	55.6998	44.7251	46.4752	42.4191	30.1396	50.2683	51.5876	47.8305	40.0729	37.7415	32.1893
ENSCAFG00000002084	ENSCAFG00000002084	12	15437057	15438426	0.335525	0.903736	0.804355	0.46424	1.50503	1.76978	1.93524	1.80779	1.88102	1.60837	2.44761	3.35353
ENSCAFG00000002085	ENSCAFG00000002085	1	93139255	93139534	613.232	681.281	707.604	797.867	899.324	1063.94	520.399	516.177	585.214	639.996	630.484	832.156
ENSCAFG00000002086	TPM2	11	52213493	52220763	0.350968	0.200654	0.0855109	0.145842	0.0152446	0.0982843	0.0825695	0.180041	0.160572	0.0436857	0.0395286	0.0953964
ENSCAFG00000002087	ENSCAFG00000002087	16	45243318	45377831	0	0.0448488	0	0	0	0	0.0227467	0.0247901	0.132656	0	0	0
ENSCAFG00000002088	ENSCAFG00000002088	13	47380913	47381374	0.357348	0	1.64439	1.92498	1.76514	2.24945	0.104613	0.342032	0.406728	0.221311	0.100127	0.120854
ENSCAFG00000002089	CD2AP	12	15552172	15680950	136.952	134.388	125.625	144.302	109.413	97.9814	102.145	103.26	102.491	99.6446	90.5581	75.3853
ENSCAFG00000002090	SRD5A3	13	47438397	47643635	30.73	31.6672	31.8434	28.533	31.2881	25.8729	33.9719	35.1876	33.0425	30.3439	29.8644	26.4218
ENSCAFG00000002091	RCL1	1	93144080	93204379	9.09179	10.1999	10.4575	9.79664	16.9955	20.9302	13.2903	14.8027	14.9604	17.6939	21.0052	26.2538
ENSCAFG00000002092	GPR111	12	15717127	15727336	0.0795954	0.131716	0.224144	0.155289	0.148687	0.239324	0.0781505	0.102098	0.0476838	0.132159	0.0156483	0.151143
ENSCAFG00000002093	CASD1	14	19985825	20028748	10.551	8.95474	8.73658	8.8513	8.00808	6.74298	5.6907	6.24047	5.31021	5.55433	5.02583	4.52486
ENSCAFG00000002094	TMEM165	13	47657931	47682620	16.1069	19.1192	21.5468	20.8409	36.1176	43.4974	26.6764	29.3783	29.0957	35.6098	39.5309	47.4512
ENSCAFG00000002095	GPR115	12	15748180	15767598	0.0303635	0.14564	0.0603566	0	0.0317421	0.115882	0.0428132	0.139978	0.0138712	0.166049	0.0273181	0.04946
ENSCAFG00000002096	UXS1	10	37342019	37408008	13.9879	16.2494	18.1131	20.0191	31.2799	36.7311	12.6129	16.4691	16.128	21.0489	24.0439	32.5473
ENSCAFG00000002099	NCK2	10	37582601	37623593	4.27782	4.18541	4.37303	4.68173	4.93038	4.68418	6.20835	6.27044	5.8067	6.21711	5.96849	6.22493
ENSCAFG00000002101	ENSCAFG00000002101	12	16125854	16126751	0	0	0	0.0961901	0	0	0.038797	0	0	0.0410381	0.0371333	0
ENSCAFG00000002102	JAK2	1	93321920	93435774	18.846	17.1594	16.4993	18.0666	18.5872	19.9924	16.6713	16.9364	16.5464	16.7866	16.8667	17.2003
ENSCAFG00000002103	ENSCAFG00000002103	38	9887675	9888676	0.266833	0.363885	0.501626	0.367606	0.366548	0.455604	0.210874	0.344726	0.239127	0.371757	0.302746	0.20301
ENSCAFG00000002104	SGCE	14	20052729	20121164	2.66226	1.82616	2.10013	2.56886	1.06847	0.397824	3.26264	2.16597	2.42385	1.58659	1.09474	0.761933
ENSCAFG00000002105	FHL2	10	38043469	38065127	136.232	171.643	185.082	183.906	299.68	392.326	150.238	170.97	164.678	224.93	256.632	356.113
ENSCAFG00000002106	ENSCAFG00000002106	12	16856161	16858564	0.192329	0.186793	0.217201	0.212016	0.385462	0.551028	0.317896	0.173227	0.285222	0.42679	0.444693	0.466125
ENSCAFG00000002110	PPP1R9A	14	20251684	20557208	11.3754	10.7516	9.98697	9.63238	5.76838	3.38592	11.4569	10.5347	9.83348	7.61284	6.88288	3.73137
ENSCAFG00000002111	MUT	12	17305773	17337534	30.349	25.9776	24.1043	26.1602	19.6329	15.6547	17.6576	16.0764	17.2445	13.4514	13.0801	10.5427
ENSCAFG00000002112	TGFBRAP1	10	38119346	38158868	6.05026	6.46742	7.07143	5.90985	6.49348	6.06384	7.16305	7.37752	6.49859	6.51694	6.88441	6.36654
ENSCAFG00000002114	PON1	14	20565885	20600512	0	0	0	0	0	0	0	0	0.0602842	0	0	0
ENSCAFG00000002115	RLN1	1	93476682	93606942	0.280258	0.162923	0.278438	0.189569	0	0	0.198739	0.123767	0.165575	0.0300312	0.0543474	0.098397
ENSCAFG00000002116	PLGRKT	1	93476682	93606942	6.38485	6.75893	7.55387	7.09633	7.36515	8.55622	12.0759	12.7923	11.7077	11.8633	11.2639	10.4364
ENSCAFG00000002117	C2orf49	10	38077971	38089823	17.1389	15.3022	13.9206	12.8785	9.16559	8.31805	8.46835	7.71001	8.95301	7.49677	7.37225	5.78915
ENSCAFG00000002118	PON3	14	20615707	20642985	0.357122	0.30932	0.246985	0.338495	0.229724	0.150395	0.298156	0.305826	0.42618	0.500895	0.436448	0.303922
ENSCAFG00000002119	GPR45	10	38173417	38174536	0	0	0	0	0	0	0	0	0	0	0	0.0339461
ENSCAFG00000002120	CD274	1	93476682	93606942	1.13794	1.22079	1.10411	1.06035	1.38363	3.05081	0.794308	0.729291	0.867239	0.984058	1.04143	2.01123
ENSCAFG00000002122	MRPS9	10	38306071	38369863	43.1905	41.1177	40.7271	42.175	41.7756	42.6583	36.2672	36.7252	36.9585	36.3776	36.0272	38.2118
ENSCAFG00000002123	PON2	14	20653822	20681700	72.4067	78.1075	77.8963	72.0006	94.6179	82.0288	108.755	122.634	106.644	115.676	109.856	104.932
ENSCAFG00000002126	CENPQ	12	17339125	17356310	4.73174	7.24518	9.19296	8.84038	13.1769	16.243	6.11452	7.96127	8.43343	11.5955	11.3217	13.3244
ENSCAFG00000002127	GLYATL3	12	17362735	17375348	0	0.0707267	0	0.0806037	0	0.0973205	0.0409068	0.133782	0	0.0605072	0.0547499	0.189089
ENSCAFG00000002128	KIAA1432	1	93767950	93844453	23.3646	23.7993	23.7759	17.2449	16.4025	19.2657	13.8983	14.0131	14.743	15.3222	15.2643	16.5951
ENSCAFG00000002129	PDK4	14	20825695	20839030	2.18914	2.71131	2.7009	2.76298	4.87695	9.75211	1.69993	2.28223	1.89176	2.95343	3.46627	6.08127
ENSCAFG00000002130	SLC9A2	10	40338283	40560356	3.05938	3.10867	3.60363	3.67609	2.76737	1.93963	2.5925	3.13518	2.85356	2.60459	2.7647	1.83262
ENSCAFG00000002131	ERMP1	1	93847868	93886762	151.562	175.846	172.223	192.817	180.5	215.593	179.764	188.266	196.384	196.048	197.313	195.046
ENSCAFG00000002132	ENSCAFG00000002132	10	40338283	40560356	0.0911429	0.0437952	0	0.0996855	0	0.0454987	0.0266467	0	0.0259001	0.0281859	0.025504	0
ENSCAFG00000002133	ENSCAFG00000002133	12	17400984	17417743	0.13346	0	0.0825521	0.183675	0.029228	0.138708	0.0811305	0.194521	0.063086	0.0514901	0.108712	0.0562357
ENSCAFG00000002134	IL18RAP	10	40579697	40605807	0.344701	0.409877	0.300167	0.337458	0.749886	0.71305	0.235849	0.364825	0.258821	0.378232	0.473315	0.782237
ENSCAFG00000002138	IL18R1	10	40614828	40648415	0.235937	0.242916	0.340179	0.188333	0.195771	0.120639	0.083712	0.140995	0.0813666	0.0482986	0.0874059	0.0439583
ENSCAFG00000002139	ENSCAFG00000002139	1	94255152	94257462	1.66853	1.92607	2.37384	2.8489	3.11222	4.55745	1.44127	1.04712	1.40349	1.92524	2.06165	3.06857
ENSCAFG00000002140	CLOCK	13	47692041	47758768	6.80135	6.32572	6.84007	6.79115	7.50943	7.91289	3.94751	4.60228	4.81846	4.45471	5.1072	6.36331
ENSCAFG00000002141	RHAG_CANFA	12	17433659	17454311	0.286791	0.461988	0.390068	0.624791	0.315311	0.670675	0.264838	0.393842	0.421504	0.458703	0.438116	0.417483
ENSCAFG00000002142	IL1RL1	10	40655064	40677956	60.1319	83.8381	79.9125	92.6898	161.815	180.134	53.5388	72.9063	62.322	102.21	109.211	150.267
ENSCAFG00000002143	DYNC1I1	14	20967433	21279083	0	0	0	0	0	0	0	0	0	0.0175989	0	0
ENSCAFG00000002145	ENSCAFG00000002145	10	40778712	40817345	0.0242341	0.0251426	0.0177241	0.0564001	0.0376153	0.018034	0.0764213	0.068303	0.0283764	0.0130727	0.0236136	0.00670574
ENSCAFG00000002147	IL1R1	10	40828895	40847121	3.89267	3.19578	2.64387	2.50143	0.904684	0.52193	1.4375	1.39257	1.70772	0.732111	0.934224	0.492052
ENSCAFG00000002152	IL1R2	10	40965453	41003665	0	0	0	0	0	0.010387	0	0.0072013	0.00642258	0	0	0.00763357
ENSCAFG00000002154	TLN1	11	52227735	52253858	13.7303	15.1778	15.8608	15.5855	15.5802	19.7353	15.2022	15.0059	15.3286	15.2715	15.0219	16.2238
ENSCAFG00000002155	ENSCAFG00000002155	1	94532746	94694749	0	0	0	0	0	0	0	0	0	0	0	0.00463321
ENSCAFG00000002156	AP2B_CANFA	12	18544451	18570222	3.0663	3.43945	3.02349	3.18027	2.76366	2.2122	4.22455	4.65998	4.15607	3.65446	3.53592	2.78599
ENSCAFG00000002160	SPTLC1	1	94997229	95048611	44.0648	46.7457	45.0201	52.4845	54.0993	62.0707	41.3478	41.9607	42.7814	45.8018	47.426	52.1532
ENSCAFG00000002161	SLC25A13	14	21296620	21482119	19.8216	25.1136	30.0668	25.501	41.658	53.1453	34.7497	43.3455	42.0006	51.9637	56.6007	66.4196
ENSCAFG00000002162	MAP4K4	10	41089603	41276950	32.3951	32.8518	33.5457	32.4905	41.1223	57.636	37.5575	39.4391	38.8486	45.1447	44.8386	58.282
ENSCAFG00000002165	PKHD1	12	19286821	19754951	9.14207	7.3228	6.72605	5.99932	3.62376	2.28136	6.16702	5.63359	5.14745	4.04014	3.91245	2.44919
ENSCAFG00000002166	RPL12	1	95324048	95324670	145.227	134.94	133.612	148.72	164.311	163.7	165.24	175.527	187.556	188.46	184.933	169.567
ENSCAFG00000002169	NFIL3	1	95508763	95510152	5.62189	7.08771	5.59249	6.11477	6.57474	6.85106	7.94118	8.65456	8.29208	8.99988	8.59957	7.86348
ENSCAFG00000002173	ENSCAFG00000002173	1	96496282	96496983	0	0	0	0	0	0	0	0	0	0.0572217	0	0.124991
ENSCAFG00000002174	GADD45G	1	96744757	96746752	2.55703	1.74781	1.35601	1.1174	0.275073	0.123252	3.74889	2.06411	2.56209	1.17724	0.747527	0.451137
ENSCAFG00000002175	EXOC1	13	48109718	48180317	50.7725	43.6092	42.6889	42.1083	33.2769	26.3034	26.9476	27.1199	26.8598	23.3316	22.2705	17.1034
ENSCAFG00000002179	SHFM1	14	21766208	21796756	187.986	176.323	182.639	238.641	210.277	215.923	127.464	126.005	139.184	137.843	142.602	158.253
ENSCAFG00000002180	SEMA4D	1	96825977	96868644	12.2559	11.8703	12.0803	11.749	7.39933	5.12899	19.9965	17.5575	19.735	13.727	13.2939	7.98284
ENSCAFG00000002182	ENSCAFG00000002182	29	28972881	28973947	0.0496646	0	0	0	0	0	0.0338194	0.0368575	0.0328719	0.0357729	0	0.0390699
ENSCAFG00000002184	ENSCAFG00000002184	14	21807021	21808512	0.090815	0.078965	0.10613	0.0482066	0.058238	0.0395761	0.0848827	0.0925079	0.288766	0.336697	0.264038	0.196122
ENSCAFG00000002187	DLX6	14	22066066	22070096	0.0261839	0	0.0337274	0	0	0	0	0	0	0	0	0
ENSCAFG00000002188	SECISBP2	1	96880580	96927615	20.5552	19.9679	18.7247	18.5636	23.0779	25.163	20.4322	22.13	21.946	24.1168	24.8758	27.474
ENSCAFG00000002189	CEP135	13	48206006	48281059	11.8566	11.9789	11.6153	13.3021	14.1499	15.9788	6.40204	7.18843	6.98889	8.83881	8.911	9.14679
ENSCAFG00000002190	RFX8	10	41464882	41521898	1.25114	1.24475	1.57692	1.63434	0.779863	1.00746	0.646798	0.862897	0.758748	0.884688	0.747142	0.579735
ENSCAFG00000002191	DLX5	14	22080554	22085230	0.0712339	0.0392049	0.0296666	0.110952	0.0173209	0.0711806	0.12293	0.191391	0.256042	0.148607	0.0840419	0.0811517
ENSCAFG00000002193	RNF149	10	41633789	41647066	258.4	225.632	203.567	195.081	153.502	121.122	116.975	112.122	107.067	94.8682	91.8427	69.538
ENSCAFG00000002194	CKS2	1	96928974	96932936	205.436	253.716	305.028	378.158	464.113	560.492	260.434	306.842	324.184	392.311	434.271	554.194
ENSCAFG00000002195	ACN9	14	22153296	22220864	4.68942	4.92368	5.73607	4.72736	6.71367	6.71216	17.169	16.0838	15.9068	16.4606	16.2929	19.6657
ENSCAFG00000002196	MCM3	12	19923926	19945727	23.8074	39.5103	45.1723	50.7368	81.1473	103.525	34.8883	53.3452	55.3382	78.1512	87.7667	109.68
ENSCAFG00000002199	C2orf29	10	41653819	41667945	12.4273	14.7502	15.8655	12.684	17.654	18.5965	22.4852	23.5283	23.7329	24.3528	25.0283	25.5159
ENSCAFG00000002200	ENSCAFG00000002200	13	48346763	48347344	0	0	0.134405	0	0	0	0.142631	0.155444	0	0.15087	0.136514	0
ENSCAFG00000002201	SHC3	1	97019996	97094805	0	0	0	0	0	0	0	0	0	0	0.0233094	0
ENSCAFG00000002202	KIAA1211	13	48544667	48570962	0.17822	0.16082	0.182725	0.144981	0.125792	0.129043	0.184105	0.369186	0.250527	0.23369	0.21739	0.221196
ENSCAFG00000002203	CREB3	11	52260493	52280304	13.6165	13.6226	13.9615	11.309	13.8615	13.6548	19.1337	16.8646	17.5427	16.7619	17.6602	19.2741
ENSCAFG00000002206	TBC1D8	10	41718989	41831315	15.4157	16.5222	15.7404	15.6042	15.5091	13.6623	16.8454	17.677	16.5357	16.8745	16.9531	15.4236
ENSCAFG00000002208	SPIN1	1	97352668	97390485	58.787	59.6081	59.4386	62.6342	67.8645	71.0413	62.5705	63.8083	62.1852	64.0902	68.979	71.7379
ENSCAFG00000002209	AASDH	13	48576494	48612198	0.819881	0.911	0.964727	0.833316	0.734622	0.802633	0.680043	0.694325	1.09933	0.726897	0.623475	0.52926
ENSCAFG00000002210	EFHC1	12	20068157	20131453	3.79441	2.48279	1.36022	1.32585	0.992392	0.394912	2.26564	1.94327	1.89612	1.08148	0.703211	0.445331
ENSCAFG00000002212	CDK20	1	97623349	97629090	16.1505	18.1398	19.8548	16.0333	18.6655	19.9567	16.6394	18.2042	17.7968	19.0616	20.5376	21.4493
ENSCAFG00000002214	TRAM2	12	20137378	20218735	2.13106	1.95091	2.09796	1.86856	1.91072	2.41223	2.3366	2.08855	2.20925	2.24259	2.20593	2.28011
ENSCAFG00000002215	RPL31	10	41832853	41842211	1374.08	1206.96	1202.08	1278.2	1283.72	1178.31	966.075	962.108	996.591	1011.43	969.734	940.013
ENSCAFG00000002216	ENSCAFG00000002216	1	97630990	97662249	12.7296	13.0836	13.754	13.0672	11.7985	13.2365	12.4869	12.1443	13.6975	11.987	12.6124	12.3971
ENSCAFG00000002217	PPAT	13	48616053	48681969	16.2096	19.322	20.8665	24.7584	35.4109	42.2496	9.81077	12.4717	13.3059	17.9677	20.4971	25.7998
ENSCAFG00000002218	ENSCAFG00000002218	1	97715103	97721354	0.00865742	0	0	0	0	0	0	0	0	0	0	0
ENSCAFG00000002220	TMEM14A	12	20303689	20313279	2.41921	4.05503	3.61146	3.52165	4.6636	5.95197	9.09243	8.20442	8.50509	8.11811	10.4337	10.3911
ENSCAFG00000002222	ASNS	14	22715168	22734459	25.1458	30.74	33.9473	33.4679	54.0675	60.6906	25.5991	33.6585	32.0893	44.7171	48.8536	58.5702
ENSCAFG00000002223	NPAS2	10	41847884	41998014	10.6736	11.1672	11.5614	10.6867	9.22637	8.04709	14.0964	13.2249	12.9496	12.2829	11.1374	9.08978
ENSCAFG00000002224	ZNF169	1	97809285	97841829	9.38647	9.02592	8.7268	8.56666	7.31227	7.94072	8.37469	7.53576	8.61067	9.19346	9.14954	9.87946
ENSCAFG00000002225	RGP1	11	52260493	52280304	5.58228	6.3804	6.21725	5.22798	7.50405	9.18791	5.34474	5.94315	5.61693	6.17003	7.94597	9.18343
ENSCAFG00000002226	PDCL3	10	42215230	42223849	154.022	143.573	145.519	170.457	163.623	193.512	97.2876	92.8161	100.201	103.455	110.023	120.77
ENSCAFG00000002227	C1GALT1	14	22885719	22902299	213.824	221.697	223.591	258.359	329.512	335.759	144.241	179.273	165.649	222.562	234.491	277.106
ENSCAFG00000002228	ENSCAFG00000002228	13	48616053	48681969	2.75252	4.59999	1.6744	1.96029	0.412929	0	0.707503	0.77106	0.458454	0.374185	0.225721	0.136224
ENSCAFG00000002229	PTPDC1	1	97942203	97967431	1.16518	1.37154	1.46024	1.25391	1.15378	1.41284	1.16992	1.26003	1.12802	1.03762	1.42534	1.33152
ENSCAFG00000002230	Q2VB21_CANFA	12	20347711	20365071	59.8796	50.9361	47.0108	47.6596	55.6324	26.4418	53.0274	54.5094	41.7891	42.9681	44.8546	33.3804
ENSCAFG00000002232	ENSCAFG00000002232	1	98004661	98005872	0.171426	0.316088	0.567153	0.383594	0.259704	0.381998	0.136306	0.111413	0.264975	0.180225	0.130461	0.275569
ENSCAFG00000002233	NPR2	11	52321589	52342202	1.07478	0.879623	0.785385	0.570373	0.302085	0.155778	0.826324	0.857195	0.706366	0.558182	0.457394	0.184091
ENSCAFG00000002235	CHST10	10	42311066	42339732	27.0284	29.9072	28.7892	31.4421	23.0198	22.0173	30.2132	27.5648	30.2125	23.9887	25.4233	21.4728
ENSCAFG00000002236	PAICS	13	48616053	48681969	92.6948	101.185	109.551	116.181	154.264	176.649	69.6731	84.7417	83.5818	104.189	114.373	134.776
ENSCAFG00000002237	ENSCAFG00000002237	1	98050514	98051104	6.37824	9.96398	8.54038	5.02392	5.22922	7.87162	5.50257	3.94731	5.75461	4.12586	4.59994	3.70145
ENSCAFG00000002238	MIOS	14	23172240	23206306	43.1331	42.2271	44.2128	37.0431	41.1506	46.0954	21.0405	23.8848	23.7224	27.4314	28.322	33.0275
ENSCAFG00000002239	LONRF2	10	42377621	42429376	0.209983	0.25556	0.28579	0.209015	0.320419	0.364061	0.187068	0.111203	0.256211	0.269827	0.268569	0.294696
ENSCAFG00000002240	HINT2	11	52342654	52344933	20.6863	20.6691	15.8727	17.5281	20.229	15.3902	35.8475	33.7774	33.5729	30.7098	25.7327	27.1772
ENSCAFG00000002241	ENSCAFG00000002241	1	98103136	98104093	0.163624	0.0534285	0.114124	0.124775	0.190187	0.237463	0.107117	0.0778265	0.0347054	0.113305	0.307571	0.123747
ENSCAFG00000002242	FAM221B	11	52348537	52356719	0.270011	0.270594	0.0952823	0.0332157	0.0675733	0.0655883	0.297836	0.0885251	0.10527	0.0572801	0.0777448	0.0312796
ENSCAFG00000002244	SRP72_CANFA	13	48688312	48718908	65.5289	68.1317	69.363	78.5918	84.7182	94.3274	47.2256	51.5813	51.7682	59.7862	62.4599	69.9866
ENSCAFG00000002246	GLCCI1	14	23267135	23657118	1.55448	1.71927	1.31402	1.22957	1.2875	0.969178	1.60559	1.62493	1.49466	1.44954	1.20657	1.03536
ENSCAFG00000002248	ARL9	13	48720090	48738573	0	0	0.092693	0	0.192444	0	0	0.0429632	0.0766357	0	0	0
ENSCAFG00000002250	TMEM8B	11	52372624	52387099	2.1511	2.03346	2.09032	1.10987	0.64922	0.709171	1.55675	1.39533	1.34344	0.969536	0.835509	0.504235
ENSCAFG00000002253	PHF2	1	98187962	98254448	8.2209	8.51778	9.19185	7.69527	7.65315	8.43432	11.9886	11.7429	12.4569	11.5642	12.7863	12.7923
ENSCAFG00000002254	REST	13	49042921	49058874	12.6965	12.0184	11.3817	11.9791	10.4101	9.36171	9.45437	10.6178	9.58809	9.10696	8.16657	7.62274
ENSCAFG00000002255	ICK	12	20452261	20511696	17.1371	17.4614	16.8678	16.0076	17.9522	17.723	14.0891	15.7317	13.5711	15.1427	14.6877	14.9356
ENSCAFG00000002256	NOA1	13	49074450	49090864	2.93269	3.12016	3.2493	3.26349	4.51582	4.70269	2.78427	2.96748	3.07278	3.82166	3.76858	4.56899
ENSCAFG00000002257	ICA1	14	23673887	23803705	57.1656	54.0695	48.492	53.8643	41.1131	31.0851	46.8309	45.1531	45.2414	37.0641	36.6569	26.4547
ENSCAFG00000002260	REV1	10	43150828	43342554	16.2227	15.964	16.7534	15.8977	18.9415	22.3901	11.7967	13.4455	12.7359	14.158	15.2435	17.0477
ENSCAFG00000002261	FAM120A	1	98264546	98336761	52.6039	58.7949	61.7222	62.4503	76.4433	83.812	62.6175	68.2159	66.3302	74.0096	77.4766	83.3973
ENSCAFG00000002264	FBXO9	12	20514431	20562507	33.3176	32.3105	33.4952	25.8433	30.4758	32.6652	33.7874	35.1714	33.3763	36.147	34.8697	35.2935
ENSCAFG00000002266	WNK2	1	98436389	98534071	0.902771	1.04551	1.26397	0.987953	1.36086	1.29938	1.71296	1.83998	1.76041	1.71795	2.09068	2.19385
ENSCAFG00000002270	NINJ1	1	98567720	98578051	7.28225	6.84881	6.93284	6.71461	7.2759	7.46008	12.1439	11.6033	11.3381	11.1732	10.58	10.6396
ENSCAFG00000002271	PHF14	14	25916866	26126822	27.8937	26.5022	23.6706	28.1281	21.3783	18.8684	18.7495	19.0736	18.4641	17.2966	16.8589	15.6486
ENSCAFG00000002273	GCM1	12	20623716	20642827	0.22893	0.113765	0.149754	0.0321021	0.0628088	0	0.247612	0.11244	0.140394	0.130958	0	0.0238379
ENSCAFG00000002275	C9orf89	1	98582509	98585356	9.11196	8.94074	8.94152	7.79889	8.1918	6.89777	15.9152	14.8189	15.3942	12.2581	11.3875	10.8888
ENSCAFG00000002276	ELOVL5	12	20734328	20760209	102.326	107.056	108.742	133.42	138.553	149.408	101.483	105.525	103.761	119.064	132.398	136.5
ENSCAFG00000002277	SUSD3	1	98597712	98605385	0	0	0	0.0114783	0	0	0	0.00907747	0	0.0176207	0.00797204	0
ENSCAFG00000002278	EIF5B	10	43150828	43342554	83.2483	80.2949	80.4627	91.3435	105.364	122.128	46.1338	50.5322	49.1739	62.9689	65.1308	76.286
ENSCAFG00000002281	RECK	11	52519270	52611415	1.10931	0.978435	0.771592	0.875959	0.514842	0.457264	0.774791	0.750571	0.760691	0.567059	0.501867	0.402333
ENSCAFG00000002283	FGD3	1	98620395	98655103	0	0.00406097	0.0165645	0	0	0	0	0	0	0.0139822	0	0
ENSCAFG00000002285	ENSCAFG00000002285	1	98678041	98678475	0	0.259445	0.27117	0	0	0.269449	0	0	0	0	0	0
ENSCAFG00000002286	CCIN	11	52638303	52640070	0	0	0	0	0	0	0	0	0	0.0181956	0	0
ENSCAFG00000002287	TXNDC9	10	43346317	43355979	134.991	124.409	130.518	146.08	156.609	168.233	74.2953	76.9237	75.0486	92.4414	89.8889	102.616
ENSCAFG00000002288	GCLC	12	21000883	21048729	44.5951	52.2557	53.1051	46.8652	55.7249	51.2202	63.2396	68.7599	65.0873	66.99	66.5354	59.8006
ENSCAFG00000002289	BICD2	1	98697166	98734240	9.59612	10.4602	11.5856	10.8779	13.0341	16.5129	12.859	13.8198	12.8613	14.3577	14.981	16.9363
ENSCAFG00000002290	ENSCAFG00000002290	14	26785700	26786760	0.136066	0	0.0934961	0.149467	0.139483	0.104215	0.219866	0.068462	0.122118	0.132895	0.270562	0.326572
ENSCAFG00000002291	LYG1	10	43399979	43420138	0	0.0355102	0	0.0412748	0	0	0.0206185	0.0449415	0.0200409	0.0436191	0.0592031	0
ENSCAFG00000002292	CLTA	11	52659890	52680985	104.604	107.317	109.912	98.2192	102.084	96.3771	246.901	226.196	245.173	212.006	206.914	184.304
ENSCAFG00000002293	IPPK	1	98760072	98799833	5.27075	5.75459	6.1194	4.79891	8.06039	11.1531	6.36348	7.66514	7.97564	9.19123	10.9346	12.9617
ENSCAFG00000002294	MITD1	10	43513332	43525571	2.97561	2.85908	2.23622	2.42582	2.15385	2.56257	1.48033	2.13797	1.97697	2.06233	1.6242	1.59893
ENSCAFG00000002296	POLR2B	13	49091143	49207360	29.2654	29.9755	28.6557	30.9679	33.2838	35.5477	21.3327	22.2893	22.8893	25.1151	26.141	27.5442
ENSCAFG00000002297	LIPT1	10	43533177	43546666	16.4013	16.9831	16.5454	19.3732	26.3473	26.3302	11.217	12.3491	12.3453	13.6461	15.4893	18.4649
ENSCAFG00000002300	KLHL31	12	21153212	21175917	1.11565	1.08261	1.12394	0.848803	0.696152	0.524917	0.977798	1.02487	0.877695	0.842118	0.669938	0.648133
ENSCAFG00000002301	ECM2	1	98800118	99019334	1.00916	0.723911	0.516769	0.486463	0.195404	0.0946149	0.576932	0.416091	0.527782	0.260257	0.194891	0.098015
ENSCAFG00000002304	GNE	11	52690437	52731190	9.68646	8.88183	8.73325	8.46174	7.60022	6.70328	6.5723	5.96893	5.88002	5.81962	5.51607	5.34938
ENSCAFG00000002305	LRRC1	12	21295288	21425868	11.6666	9.98608	11.46	9.69483	14.4631	15.1609	13.1358	14.6855	12.7729	14.3859	15.5872	16.3153
ENSCAFG00000002306	ENSCAFG00000002306	14	27140766	27160926	41.3623	43.2518	41.117	44.5108	36.5943	28.5271	51.9518	49.342	50.9822	41.8471	39.2323	29.8643
ENSCAFG00000002307	ASPN	1	98800118	99019334	0	0	0	0	0	0.0208008	0	0	0	0	0	0.0128086
ENSCAFG00000002308	VWDE	14	27206430	27280776	0.660204	0.602873	0.800812	0.557221	0.39415	0.351971	0.531629	0.550643	0.4911	0.43954	0.352534	0.258188
ENSCAFG00000002309	OMD	1	98800118	99019334	0	0.0262191	0.026015	0	0	0.0241124	0	0.00633011	0.0056456	0.00614384	0.00555925	0
ENSCAFG00000002310	TSGA10	10	43556656	43684953	10.6554	10.0902	9.27922	8.70357	5.88993	5.79482	7.52543	6.3222	7.1537	6.8504	5.75663	5.52048
ENSCAFG00000002313	OGN	1	98800118	99019334	0.317311	0.387969	0.252183	0.430402	0.366485	0.419447	0.215544	0.296187	0.145743	0.257733	0.197331	0.400577
ENSCAFG00000002315	RNF38	11	52763385	52805888	14.5519	14.7312	13.9868	14.3679	11.6146	9.62648	14.7209	14.7137	14.6106	12.5763	11.4127	9.53368
ENSCAFG00000002318	ARL4A	14	27524148	27524751	53.321	43.399	46.3928	45.5209	58.0981	49.5089	28.2337	32.7528	31.0449	34.7825	35.2781	41.0242
ENSCAFG00000002319	KIAA1211L	10	43806995	43887377	0.743008	0.602822	1.20724	0.559044	0.961914	0.569976	1.66282	1.50702	1.12081	1.17289	1.31746	1.17712
ENSCAFG00000002322	TINAG	12	21787037	21879085	1.8951	1.70757	1.83133	2.05023	2.06065	1.32559	1.29646	1.30424	1.26014	0.822809	0.954511	1.05994
ENSCAFG00000002323	MGAT4A	10	43931060	44163609	48.2931	43.6911	36.7963	39.3909	34.8557	25.8736	28.862	32.5998	28.8112	27.1711	25.031	22.5795
ENSCAFG00000002324	NOL8	1	99020737	99043318	19.5975	19.6938	20.2959	20.8584	24.3373	26.4528	15.958	16.6346	17.1214	19.3405	21.2806	23.1241
ENSCAFG00000002325	ENSCAFG00000002325	12	22230211	22232479	0	0	0.0526345	0.0579371	0	0	0.135278	0.110572	0.0657438	0.0357729	0.0971073	0.0781398
ENSCAFG00000002327	FAM83B	12	22256097	22342122	7.3171	8.38771	7.97192	8.31256	10.9189	12.0573	5.84237	6.91771	6.63537	7.46453	8.13357	9.08789
ENSCAFG00000002329	COA5	10	43931060	44163609	29.8877	28.2378	35.1508	30.4305	28.1858	26.3785	67.9592	49.2199	58.53	49.1364	42.8144	51.6775
ENSCAFG00000002330	IGFBP7	13	49091143	49207360	522.237	519.397	560.997	531.725	483.711	454.49	929.004	817.386	899.842	709.188	696.262	561.894
ENSCAFG00000002332	ENSCAFG00000002332	13	49386198	49387484	0.886312	1.64464	1.31539	1.02897	1.38912	1.17699	1.19275	1.40822	1.40086	1.26165	1.45078	1.09086
ENSCAFG00000002333	ENSCAFG00000002333	13	49517621	49518643	0.11716	0.112127	0.119281	0.130085	0	0.117515	0.164342	0.143285	0.191686	0.139068	0.0943769	0.113914
ENSCAFG00000002334	MELK	11	52970648	53067209	2.6219	4.75724	5.9504	6.31291	10.1771	13.6533	4.19437	5.3811	6.20434	9.0456	9.76342	13.1606
ENSCAFG00000002335	ENSCAFG00000002335	13	49573249	49573872	0	0	0.157971	0.183272	0.166858	0	0.0689384	0.0751313	0	0	0	0
ENSCAFG00000002336	ENSCAFG00000002336	13	49981457	49981985	3.56102	2.38931	2.28785	2.40742	1.9877	2.22021	3.07029	4.16002	3.79083	3.59874	2.8592	2.20486
ENSCAFG00000002337	ENSCAFG00000002337	13	50791428	50792208	0	0.111534	1.04335	1.07677	1.48913	0.818998	0.336917	0.44062	0.458469	0.285103	0.51595	0.467069
ENSCAFG00000002340	IARS	1	99050993	99113524	52.6509	62.918	67.3103	73.8127	92.0831	95.8344	50.0617	62.8336	61.4758	73.3931	78.9178	82.6538
ENSCAFG00000002342	ETV1	14	28669823	28759653	10.4847	13.9024	12.881	14.129	11.6139	8.60246	12.7685	14.9993	14.6029	13.8629	13.1558	8.78073
ENSCAFG00000002344	INPP4A	10	43931060	44163609	11.8242	11.0232	11.1655	11.6511	11.7815	11.138	12.9668	12.4906	12.7556	12.2298	11.8087	11.2942
ENSCAFG00000002345	BMP5	12	23087863	23202150	0	0	0	0	0	0	0	0	0	0	0.00658658	0
ENSCAFG00000002346	ENSCAFG00000002346	1	99203373	99271468	18.5342	21.087	21.706	21.2292	24.7714	27.1904	26.9806	27.5111	27.8827	26.1387	26.5275	27.3184
ENSCAFG00000002348	COL21A1	12	23360449	23476025	8.10013	6.42109	6.67295	6.28408	4.0084	2.38825	7.38126	6.95504	6.08842	4.36741	4.12511	2.3348
ENSCAFG00000002349	UBE2M	1	99402019	99404350	81.4076	87.8104	91.7262	91.3691	119.511	151.513	95.6955	105.285	102.833	119.941	129.101	173.462
ENSCAFG00000002350	ADH5	12	23593471	23594596	13.2963	10.6409	10.5801	11.2633	9.94402	8.27379	8.34911	8.8128	7.80308	6.63898	7.62784	6.71126
ENSCAFG00000002351	ENSCAFG00000002351	12	46833977	46834700	0.0585115	0.0585491	0.248858	0.252882	0.197254	0.387623	0.155411	0.22583	0.100705	0.219185	0.0495823	0.0598464
ENSCAFG00000002352	CHMP2A	1	99406272	99408398	187.02	173.851	176.464	188.307	154.271	144.531	184.747	172.119	173.089	153.17	149.234	125.506
ENSCAFG00000002354	TRIM28	1	99409095	99415331	70.8673	84.0092	87.6322	80.8331	118.957	130.789	100.875	112.11	105.339	122.371	129.718	151.181
ENSCAFG00000002356	ZBTB45	1	99430381	99433723	0.785272	0.815895	0.893706	1.01681	1.12549	1.07342	2.05182	1.85642	2.06959	1.96559	2.18615	2.41509
ENSCAFG00000002357	PAX5	11	53201374	53390345	0	0	0	0	0	0	0.0407364	0	0	0	0	0
ENSCAFG00000002358	VWA3B	10	44290589	44508139	0.732129	0.585702	0.40239	0.361153	0.183722	0.0672881	0.413818	0.319907	0.327529	0.192044	0.155023	0.0839
ENSCAFG00000002360	ENSCAFG00000002360	1	99450504	99454847	5.19947	5.84684	5.05348	4.25413	5.26623	5.66791	4.06733	4.12568	3.93626	4.0974	4.61756	4.9022
ENSCAFG00000002361	ENSCAFG00000002361	1	99519869	99527897	4.23335	4.38156	4.26584	3.84912	3.50971	3.37459	4.87354	4.19736	4.55959	3.37878	3.61633	3.31062
ENSCAFG00000002363	ENSCAFG00000002363	1	99556321	99557245	0	0	0	0	0	0	0	0	0	0	0.0357408	0
ENSCAFG00000002364	LPHN3	13	52909683	53538544	0	0	0.0149559	0.0104478	0.016085	0	0.00936478	0.0306184	0.00910241	0	0.00896318	0
ENSCAFG00000002365	TMEM131	10	44600832	44825972	14.5802	15.2089	14.8264	15.2638	15.7678	16.0424	15.8409	16.5752	16.3226	16.8598	15.9503	15.1186
ENSCAFG00000002366	RPS5	1	99558763	99563531	1114.54	1080.55	1080.34	1126.72	1232.42	1373.67	983.584	973.957	1061.23	1033.77	1049.73	1165.29
ENSCAFG00000002370	GRHPR	11	53748414	53759470	9.5291	10.3056	8.68781	10.8594	10.8223	10.0292	15.967	17.1769	15.6198	14.819	12.8831	14.4394
ENSCAFG00000002371	B8XNP6_CANFA	10	44887357	44899014	0	0.0425155	0.0461718	0	0	0	0.0157971	0	0.0153545	0	0	0
ENSCAFG00000002372	ZNF8	1	99642373	99851018	11.6676	12.0023	11.3374	8.55642	8.56926	7.27631	10.4859	9.8159	10.3356	8.06002	9.45341	9.60291
ENSCAFG00000002375	ENSCAFG00000002375	1	99642373	99851018	9.0624	10.3132	9.46578	9.29571	10.6296	11.8547	10.6305	11.4503	10.775	11.4415	11.1446	11.5403
ENSCAFG00000002377	POLR1E	11	53793439	53808534	21.7338	21.8749	22.4861	25.8616	29.1851	36.7078	18.614	17.7032	19.9766	22.3261	23.2235	27.8252
ENSCAFG00000002380	ACTR1B	10	44964978	44972667	29.9402	32.2974	31.4803	30.1488	36.4002	40.4798	33.1618	33.4228	34.7819	35.3667	39.3782	44.7046
ENSCAFG00000002382	FBXO10	11	53835002	53858939	0.991619	1.07839	1.09799	0.957837	1.42348	1.25969	0.723951	0.799943	0.860039	0.946575	1.28957	1.42876
ENSCAFG00000002386	FRMPD1	11	54003740	54052456	0.00681105	0.0268962	0.0432038	0.0529698	0.0309459	0.0222384	0.0616552	0.0279974	0.0349579	0.0163041	0.0147528	0.0059356
ENSCAFG00000002387	B7ZDP5_CANFA	10	44979739	44985971	292.398	302.921	315.483	334.145	383.524	378.202	517.667	485.149	490.81	482.332	497.818	507.93
ENSCAFG00000002390	FAM178B	10	45002650	45102784	0.0105394	0	0.0114977	0.0118709	0.0127824	0	0.00903149	0.00984281	0.00877846	0.00955317	0.0172884	0
ENSCAFG00000002391	EXOSC3	11	54055669	54079327	2.36324	2.75684	3.11817	2.89397	3.5377	4.36728	3.19937	3.29186	3.36083	3.90966	3.59472	5.4408
ENSCAFG00000002392	ZSCAN18	1	99642373	99851018	0.0391573	0	0.0389382	0	0	0	0	0	0	0.0309799	0	0
ENSCAFG00000002393	SEMA4C	10	45108920	45116855	6.477	6.54238	7.14721	4.53509	4.62099	5.71482	6.56103	6.04284	5.94141	5.80969	5.67173	6.33651
ENSCAFG00000002394	DCAF10	11	54107195	54145581	2.45731	2.62877	3.30953	2.61125	3.52664	2.91625	3.80979	4.56407	3.80199	4.15291	4.13353	4.56926
ENSCAFG00000002395	ENSCAFG00000002395	11	54161042	54161936	21.6849	20.4812	22.1721	21.0793	19.9316	20.8735	17.8463	18.7276	17.4221	18.9184	18.1252	18.0061
ENSCAFG00000002396	ANKRD39	10	45117764	45130155	30.6857	31.7928	33.459	36.2835	45.1891	56.287	44.4586	42.4874	45.7519	48.4036	53.3371	60.3298
ENSCAFG00000002397	SHB	11	54190230	54329299	4.63483	4.75497	5.32016	4.17652	6.52739	8.93804	10.4625	10.866	10.7095	11.8718	12.2827	15.0071
ENSCAFG00000002399	ENSCAFG00000002399	11	54482842	54483757	0	0.225793	0.471775	0.265269	0	0	0.0967108	0	0.0940013	0.102297	0	0
ENSCAFG00000002400	ALDH1B1	11	54574581	54594533	0.0756534	0.0943556	0.159618	0.136312	0.101537	0.109668	0.195968	0.153772	0.190477	0.190704	0.180061	0.0996124
ENSCAFG00000002403	C9orf174	11	54615070	54744412	0.700448	0.554271	0.543624	0.292445	0.0764658	0.056898	0.388221	0.258226	0.313425	0.154634	0.16154	0.041298
ENSCAFG00000002404	CNNM4	10	45159855	45197417	20.5504	20.1265	19.7418	16.843	17.8023	13.6641	32.6925	34.124	28.3634	26.7188	25.42	20.0537
ENSCAFG00000002406	LMAN2L	10	45215786	45244649	8.98868	7.28047	8.18946	6.61918	4.60977	3.60989	12.6142	9.49211	9.56216	7.67733	7.5811	5.01334
ENSCAFG00000002408	ENSCAFG00000002408	1	100214088	100214756	0.873446	0.423105	0.110348	0.124358	0	0	0.231777	0.0631495	0.0563208	0	0.0554593	0.0669401
ENSCAFG00000002409	ENSCAFG00000002409	14	28914861	29609161	0.176048	0.165	0.166984	0	0	0.314294	0.0674691	0.036765	0.163947	0.0356831	0.0968636	0.0389719
ENSCAFG00000002410	ENSCAFG00000002410	14	28914861	29609161	0	0.150952	0.160817	0	0	0	0.3163	0.344714	0.102479	0.223047	0.100912	0
ENSCAFG00000002411	ENSCAFG00000002411	10	45247163	45305373	0.0949443	0.0910124	0.0782461	0.0526434	0.0549133	0.0266096	0.0410864	0.0774363	0.0978099	0.0709915	0.0535685	0.0205016
ENSCAFG00000002412	ZNF154	1	100461613	100464980	0.101436	0.0958677	0.0335099	0.073275	0.0346753	0.0319849	0.077483	0.0844435	0.112968	0.143428	0.0185401	0
ENSCAFG00000002413	DST	12	23714641	24195420	30.4952	26.083	25.9291	27.7697	24.2167	24.5643	19.2523	20.5936	18.928	18.5845	17.637	17.7131
ENSCAFG00000002416	TDRD7_CANFA	11	54764257	54830123	6.17022	5.59264	5.35194	4.68765	3.74473	2.3303	4.48484	4.43347	4.0945	3.57996	3.10103	2.3177
ENSCAFG00000002420	MEOX2	14	30258267	30323998	0.103985	0.121479	0.032049	0.0985927	0.135786	0.0504618	0.0538812	0.0704658	0.0209487	0.079791	0.0515706	0.0248985
ENSCAFG00000002421	ZNF550	1	100512228	100518637	0	0.0363347	0	0	0	0	0	0	0	0	0	0
ENSCAFG00000002424	BZW2	14	31154391	31220472	129.985	129.399	122.393	140.934	141.26	149.702	83.9996	87.7968	86.5744	96.2879	101.781	107.433
ENSCAFG00000002425	KANSL3	10	45315639	45361150	36.0677	35.6197	34.8888	33.7203	31.5537	28.0046	39.4432	38.9287	35.6011	33.7906	32.8068	30.0456
ENSCAFG00000002426	SOSTDC1	14	31021330	31027119	0.158983	0.099137	0.0331277	0.0182061	0.131603	0	0.055253	0.119675	0.0168603	0.00917413	0.0340205	0.0200393
ENSCAFG00000002427	TMOD1	11	54853204	54912709	0	0	0	0	0	0.0459878	0	0	0	0	0	0.0336883
ENSCAFG00000002428	ANKMY2	14	31117093	31153717	82.3768	75.8936	73.1627	81.2294	72.8367	62.893	48.3734	50.0236	46.8196	47.7116	46.7659	44.7565
ENSCAFG00000002431	DUXA	1	100891564	100896291	0.340486	0.329217	0.169875	0	0.179762	0	0.283007	0.10281	0	0.0997847	0.0902901	0.108981
ENSCAFG00000002432	TSPAN13	14	31260965	31292746	2.52278	2.40788	2.26277	2.09557	2.08955	1.37878	4.55154	3.87341	3.1776	2.59749	2.76781	1.97255
ENSCAFG00000002435	HAAO	10	45368414	45380249	0	0.0534228	0	0.0605604	0	0.0599606	0	0	0	0	0	0
ENSCAFG00000002437	AGR2	14	31303765	31316832	75.3121	74.0263	64.6502	73.3487	53.1915	39.4326	60.9124	61.4323	61.0812	56.0224	48.3927	35.1734
ENSCAFG00000002439	TSTD2	11	54915178	54935530	10.1393	10.1493	11.5802	11.6514	12.3689	13.0958	7.7924	7.60822	8.71111	9.43997	9.0474	9.67789
ENSCAFG00000002440	AKR1B1	14	31644147	31645491	2.91433	5.3085	6.14686	6.10746	11.3739	17.3587	5.07071	7.89094	7.81706	12.9725	15.3047	21.2248
ENSCAFG00000002441	ENSCAFG00000002441	1	101146373	101153332	0	0.0297614	0	0.0167953	0.0165051	0.0460948	0.035993	0.0294197	0.0174923	0.00951801	0.0258371	0.0623714
ENSCAFG00000002445	NCBP1	11	54938371	54974404	32.8984	36.0138	37.3924	39.9507	44.2681	53.1035	26.4152	29.553	29.3628	34.645	36.9739	42.7784
ENSCAFG00000002447	BEND6	12	24195898	24255765	20.4306	20.0263	16.2838	18.3155	14.0116	11.8257	16.5807	16.8604	16.8649	13.8198	14.6932	12.0148
ENSCAFG00000002448	AHR	14	31743789	31793714	103.544	101.833	101.337	114.166	131.206	118.12	61.6667	73.0124	65.2492	83.4738	85.7082	80.8239
ENSCAFG00000002451	ZNF451	12	24260546	24351889	12.3651	12.7093	12.5064	12.4988	12.8208	13.5415	7.27926	7.93317	8.24952	8.66629	8.32593	8.58233
ENSCAFG00000002452	ENSCAFG00000002452	14	32022351	32022796	0.143566	0	0.299888	0.479977	0.159514	0.149992	0	0.121579	0	0	0	0
ENSCAFG00000002454	XPA	11	54977497	54996444	5.86609	5.2937	6.83233	4.76753	5.23583	3.73447	12.1623	12.3438	12.7128	9.35624	8.93059	6.01275
ENSCAFG00000002455	ENSCAFG00000002455	14	32120841	32122770	0.0225257	0.0444624	0.0699198	0.0501778	0.122745	0.0233246	0.0155865	0.0169866	0.0454494	0.0164868	0.0298361	0.0180063
ENSCAFG00000002456	ZNF268	26	46171	83902	10.3217	10.0221	10.5356	6.06321	4.84372	3.77153	6.05984	4.5556	5.51453	4.40524	4.38519	3.41672
ENSCAFG00000002459	RAB23	12	24388119	24421842	7.59752	9.28569	9.44539	9.06645	13.0195	15.2157	13.5948	14.0537	15.5485	15.9587	16.6052	17.9683
ENSCAFG00000002460	C9orf156	11	55184436	55203532	5.39764	5.00541	3.70731	3.84916	3.81068	2.05919	5.16942	4.1592	4.0892	3.41029	3.14817	2.5917
ENSCAFG00000002461	HEMGN	11	55207548	55223472	0.14724	0.0443419	0.0851365	0.0542599	0	0	0.0441485	0.0257324	0.0229537	0.0124736	0.0112867	0
ENSCAFG00000002463	THADA_CANFA	10	45756008	46082431	11.7942	11.6762	10.5715	12.3616	10.8255	9.65947	8.41816	8.87958	8.65375	8.67749	8.79368	8.1195
ENSCAFG00000002464	ANP32B	11	55257964	55272363	157.786	165.306	169.531	189.35	202.011	218.609	122.235	135.28	138.209	155.976	166.603	168.751
ENSCAFG00000002465	ENSCAFG00000002465	17	59085960	59086365	0	0	0	0	0	0	0.133722	0.145734	0	0	0	0
ENSCAFG00000002467	SNX13	14	32171631	32290839	40.9001	34.5845	30.7922	34.3033	24.3973	19.4655	22.3164	23.1865	21.251	18.6841	17.2778	13.4613
ENSCAFG00000002469	NANS	11	55286371	55310883	25.1488	26.8568	29.0617	28.888	40.5776	50.1775	23.8479	27.2613	25.9244	33.5365	38.2183	46.0236
ENSCAFG00000002471	TRIM14	11	55316388	55343254	2.8003	1.58207	2.55441	2.11999	2.63288	1.77347	6.93681	5.10667	3.61117	4.82602	5.397	4.13579
ENSCAFG00000002473	ENSCAFG00000002473	12	26294122	26294835	0	0	0	0	0	0.0515398	0	0	0	0	0.0505564	0
ENSCAFG00000002476	ENSCAFG00000002476	1	101520688	101521819	0	0	0	0	0	0	0	0	0	0.0585168	0	0
ENSCAFG00000002477	CORO2A	11	55345166	55394376	3.04616	3.09163	3.76167	2.7552	3.90714	3.46579	2.92913	3.71636	3.12327	3.48562	3.76069	3.92682
ENSCAFG00000002479	ZNF667	1	101602787	101616953	3.48341	2.81129	3.23181	3.25423	2.1402	2.07306	1.97853	1.93807	2.31229	2.03053	1.75842	1.59863
ENSCAFG00000002481	ZNF787	1	101787279	101798639	2.79051	3.12782	2.89862	2.93464	4.2156	4.05798	4.83355	4.90388	4.85268	4.77639	4.97629	5.9146
ENSCAFG00000002482	LGSN	12	26852155	26921791	0	0	0.0255272	0	0	0	0	0	0	0	0	0
ENSCAFG00000002483	TBC1D2	11	55403995	55455074	3.56727	3.576	4.17118	3.63006	5.97747	9.03121	6.31392	6.40599	6.63383	7.73608	8.12229	12.0354
ENSCAFG00000002487	GABBR2	11	55467144	55818001	2.64305	3.55071	3.84828	3.82844	4.09687	4.03378	4.32282	5.21396	4.99307	5.12615	5.5401	4.69834
ENSCAFG00000002489	PLEKHH2	10	46113650	46226405	12.5925	11.8863	11.3514	10.1963	6.45565	4.57292	9.06789	8.2513	8.52612	6.68992	6.02145	3.86276
ENSCAFG00000002490	PTP4A1	12	27048500	27051779	140.726	136.688	144.89	188.424	167.12	177.913	103.4	105.318	114.063	112.682	118.792	126.095
ENSCAFG00000002491	ENSCAFG00000002491	15	335501	341563	0.0700323	0.0938514	0.151603	0.104822	0.0276548	0.0802361	0.197405	0.0860555	0.249437	0.146166	0.0755759	0.0912211
ENSCAFG00000002492	ANKS6	11	55847807	55893254	3.09469	2.87885	3.04218	2.8789	2.86358	2.18285	4.54727	4.58501	4.14432	3.98229	4.21117	3.03928
ENSCAFG00000002493	PHF3	12	27115531	27180081	45.0017	43.4151	38.7164	42.7183	34.7392	31.5066	26.4757	28.3321	27.1567	26.8962	25.79	22.5428
ENSCAFG00000002494	GALNT12	11	55909251	55948017	4.31464	4.81921	4.1695	4.49044	5.29636	2.6538	6.61604	7.30248	6.30159	5.93825	5.38478	3.58449
ENSCAFG00000002495	ENSCAFG00000002495	12	27185905	27258754	0.148938	0.0725943	0	0.0271322	0.0247418	0.0473406	0.0138663	0.0151119	0.0539111	0.0440017	0.0132716	0.016019
ENSCAFG00000002498	HDAC9	14	32788492	33304272	0	0	0.0245884	0	0	0	0	0.00825876	0	0	0	0
ENSCAFG00000002499	DYNC2LI1	10	46231037	46269919	25.5465	24.277	22.2292	21.294	13.9408	8.49036	23.1833	22.0948	21.6339	16.6081	14.4853	10.3027
ENSCAFG00000002500	C1K5F4_CANFA	15	463916	494693	103.706	124.145	130.027	134.846	200.961	256.165	142.112	162.906	148.934	212.331	212.014	264.387
ENSCAFG00000002501	NLRP5	1	101813682	101852020	0.0138817	0	0	0	0	0	0	0	0	0	0	0
ENSCAFG00000002504	ABCG5	10	46272961	46319695	0	0	0.0235693	0.0249242	0	0	0.045648	0	0	0	0	0
ENSCAFG00000002505	ZNF691	15	520090	520945	9.09966	7.52817	7.85778	8.00844	6.75463	8.20281	10.4076	9.7672	8.71102	7.99447	7.86626	8.68357
ENSCAFG00000002508	ENSCAFG00000002508	14	33558419	33560579	0.237527	0.155705	0.203041	0.0940244	0.133285	0.0410277	0.183683	0.250229	0.111585	0.121433	0.15383	0.132625
ENSCAFG00000002511	TWISTNB	14	33844485	33865731	27.8284	30.8286	33.0817	40.693	56.1252	68.6134	29.3222	30.8221	35.041	45.523	50.1068	67.7765
ENSCAFG00000002512	CCDC23	15	551524	558591	12.7256	12.945	13.8565	8.36593	11.1042	14.0682	16.4045	14.9526	18.8025	17.6225	16.3943	17.8684
ENSCAFG00000002513	TMEM196	14	33878729	33930311	0.540729	0.755502	0.315234	0.375134	0.0587088	0.0841131	0.461353	0.223034	0.311448	0.340019	0.135085	0.0326099
ENSCAFG00000002514	ENSCAFG00000002514	15	571034	586071	0	0	0	0	0.0296435	0	0	0	0	0	0.0207362	0
ENSCAFG00000002515	MACC1	14	34189384	34250681	271.987	259.261	240.752	298.234	169.525	114.3	170.205	165.281	177.45	145.909	129.299	78.6816
ENSCAFG00000002516	C1orf50	15	594756	603205	8.94218	8.9108	8.66492	7.8313	8.75511	8.84755	16.0993	15.1334	16.0106	14.3184	14.2493	13.9962
ENSCAFG00000002517	ENSCAFG00000002517	15	58853355	58854742	0.562553	0.535329	1.07158	1.02298	0.594488	0.718033	0.890132	0.447736	0.532427	0.362134	0.415058	0.39551
ENSCAFG00000002519	ITGB8	14	34372852	34443940	157.828	141.859	136.628	112.942	67.477	46.8295	74.8447	72.3359	70.0684	55.2818	48.0097	31.6862
ENSCAFG00000002522	ENSCAFG00000002522	12	30973315	30973585	0.905127	1.71808	0.891638	0.925855	1.75617	4.1789	0.724496	0.78958	1.4084	1.14952	2.427	0
ENSCAFG00000002523	ENSCAFG00000002523	1	102800651	102802055	0.789748	0.662463	1.87412	3.55539	2.16009	1.70544	0.716975	0.634874	0.914665	0.497693	0.493227	0.595331
ENSCAFG00000002524	ENSCAFG00000002524	1	102054373	102056588	0.334686	0.332078	0.294697	0.251052	0.0655844	0.311967	0.0818457	0.312194	0.0795527	0.173147	0	0.0945524
ENSCAFG00000002525	COL15A1	11	56026369	56133494	0.0331389	0.0547397	0.0342085	0.054591	0.0534821	0.0766265	0.0610923	0.0681972	0.0202742	0.0774068	0.106476	0.0847639
ENSCAFG00000002526	LEPRE1	15	603450	621511	3.14445	3.97346	4.20726	3.29483	4.98359	6.87757	5.60639	5.93587	6.36832	7.97271	8.36122	10.0921
ENSCAFG00000002527	LRPPRC	10	46325243	46438559	39.8273	47.7465	49.2313	53.4745	66.0833	81.1075	34.7981	39.8695	41.0784	48.9569	52.6702	61.7707
ENSCAFG00000002528	TGFBR1	11	56192029	56223557	21.9263	21.9194	19.9105	23.8095	21.3086	22.7683	12.692	15.0237	14.3454	14.9336	14.0213	13.7006
ENSCAFG00000002531	EPN1	1	102059326	102073998	27.0787	30.1558	30.4548	28.719	35.0961	32.773	52.6886	52.9881	51.9793	50.2944	50.2521	51.6115
ENSCAFG00000002532	ALG2	11	56273714	56279412	5.95406	5.86452	6.56708	6.35938	8.83053	9.73119	5.2499	5.56604	5.89782	6.3982	7.25496	8.614
ENSCAFG00000002533	SC61B_CANFA	11	56279787	56286294	32.7089	40.6235	44.2236	45.2444	67.237	70.7645	67.4949	68.9799	73.2941	81.9102	91.5397	115.99
ENSCAFG00000002535	PPM1B	10	46590014	46664245	35.687	37.3588	37.6783	42.1661	49.274	55.6613	40.4828	41.4735	42.3028	43.8294	47.8181	52.7099
ENSCAFG00000002538	SLC3A1	10	46700521	46735787	2.65051	2.92112	2.96981	2.28322	2.67536	2.61747	2.73275	2.86844	2.93771	2.83731	2.9651	2.51688
ENSCAFG00000002539	STX17	11	56885895	56945544	5.17062	4.68727	5.45433	3.59257	4.34236	4.26892	3.6333	3.31174	3.98097	3.7733	3.7304	4.00659
ENSCAFG00000002540	CLDN19	15	626412	631552	0.0183845	0.0193148	0.0651267	0	0	0	0.0441487	0.0721721	0.0214559	0.0233494	0.0422555	0.0255014
ENSCAFG00000002541	ENSCAFG00000002541	15	647512	666827	82.124	104.753	112.228	105.322	151.067	183.699	287.188	302.617	306.886	325.723	345.551	388.08
ENSCAFG00000002542	ENSCAFG00000002542	11	56959022	57039883	42.4416	41.0127	40.2912	44.8672	40.0492	45.7907	30.7265	31.4352	33.0601	34.7198	33.1611	33.9968
ENSCAFG00000002543	PREPL	10	46736312	46790692	23.1765	22.3315	22.5352	25.2474	20.053	21.8007	15.5481	15.1394	16.1156	15.2684	15.4402	14.2755
ENSCAFG00000002544	PPIH	15	669669	689652	9.04529	10.9857	12.3445	13.5736	16.7719	19.9769	10.5556	12.5382	13.3648	14.8014	16.096	18.9735
ENSCAFG00000002545	LMBRD1	12	32270544	32383574	68.6745	66.2125	59.6469	67.3754	67.5231	63.0239	50.9107	53.6642	47.8339	48.7453	49.9094	48.8285
ENSCAFG00000002546	CAMKMT	10	46792935	47185991	7.29908	7.01283	6.81517	7.28766	5.48624	5.38265	6.14402	6.06456	6.81961	5.55718	5.90589	4.78675
ENSCAFG00000002548	ENSCAFG00000002548	12	32443064	32443535	0.373558	0.122743	0	0.132118	0	0	0.100695	0.109741	0	0	0.0963768	0.232656
ENSCAFG00000002549	CCDC30	15	691773	757182	24.0525	18.0523	14.7857	14.0926	6.56127	2.98352	12.1695	10.3656	10.3198	6.33669	5.60307	2.94727
ENSCAFG00000002550	SIX2	10	47399123	47403507	0	0.0105941	0	0	0	0	0.0271172	0	0	0	0	0
ENSCAFG00000002551	U2AF2	1	102074687	102092067	52.6437	61.9421	65.3646	54.5735	79.4843	98.4234	77.1503	86.805	84.3294	99.635	110.533	132.173
ENSCAFG00000002552	INVS_CANFA	11	57043280	57195281	7.93658	7.35359	6.70705	7.47537	6.09517	5.17849	7.22652	6.98095	6.26206	5.90705	6.17332	4.92194
ENSCAFG00000002553	PPCS	15	811331	817087	8.28675	7.64733	8.54623	8.03812	8.14032	7.19127	7.23761	7.47813	7.52914	7.24249	6.78615	5.53444
ENSCAFG00000002554	SRBD1	10	47742906	47939042	10.2069	11.7477	12.337	14.0585	13.5929	12.9477	7.34196	9.47006	8.62703	9.94436	10.0834	9.8409
ENSCAFG00000002556	ZMYND12	15	817383	842323	0.118536	0	0.0731857	0	0	0	0.0300733	0.0983271	0.0635847	0	0	0
ENSCAFG00000002557	RIMKLA	15	856654	888927	2.09697	2.48136	2.68119	1.57322	3.37348	2.59919	2.14432	3.26574	2.37818	3.16964	3.52586	2.73131
ENSCAFG00000002558	CCDC106	1	102093375	102095708	21.1464	18.6377	19.2211	11.9623	9.59584	10.4709	18.7852	18.0416	18.7534	14.9855	14.983	12.1168
ENSCAFG00000002560	ENSCAFG00000002560	13	12401111	13569798	0.303297	0.284948	0.291513	0.128889	0.232382	0.372962	0.247675	0.17995	0.374478	0.291091	0.342411	0.317919
ENSCAFG00000002561	FIZ1	1	102115153	102152243	6.3342	6.63293	7.39114	6.25715	5.91048	5.04649	8.75132	8.47485	8.3911	7.61622	7.5862	7.11906
ENSCAFG00000002563	FOXJ3	15	953385	1081442	24.287	24.2788	22.7623	25.7922	23.5058	23.6067	17.558	16.6957	17.2051	17.1797	16.9891	17.8745
ENSCAFG00000002564	ZNF865	1	102115153	102152243	1.39702	1.50003	1.75346	1.44253	2.08402	2.67256	2.6031	2.96456	3.11675	2.99166	3.15529	3.73564
ENSCAFG00000002565	TEX10	11	57196790	57255838	10.3301	11.3064	11.5872	12.0132	14.929	16.1503	7.65221	8.38496	8.70104	10.0518	10.9065	12.864
ENSCAFG00000002568	GUCA2A	15	1086548	1091416	2.63942	2.65796	2.62248	2.76914	3.24711	3.49197	5.57635	5.28146	5.29107	5.61758	4.19353	5.4451
ENSCAFG00000002573	SSC5D	1	102195149	102221444	1.67432	2.05133	1.96046	0.607936	0.331617	0.364343	1.30115	1.18645	1.31745	0.906792	0.845576	0.503507
ENSCAFG00000002574	GUCA2B	15	1094450	1096519	0.227521	0	0	0.256778	0.285367	0.280608	0	0.606832	0	0	0.177645	0
ENSCAFG00000002575	NAT14	1	102223029	102224506	10.2371	10.2845	9.83969	7.82564	6.08409	2.86163	11.6896	10.4748	11.9302	8.99883	8.76415	5.02664
ENSCAFG00000002576	HIVEP3	15	1566937	1623027	0.166258	0.241935	0.247928	0.272028	0.814912	2.04657	0.323843	0.403962	0.451297	0.899709	1.20621	2.60081
ENSCAFG00000002577	ENSCAFG00000002577	11	57343356	57452013	1.85553	1.31408	1.1929	1.25784	1.361	0.837275	0.914901	1.09347	0.788608	0.714805	0.938548	0.723048
ENSCAFG00000002579	EDN2_CANFA	15	1647965	1654272	0.183819	0.0485384	0.0275639	0.099792	0.251591	0.322669	0.183731	0.03337	0.08929	0.161953	0.234471	0.636775
ENSCAFG00000002580	ISOC2	1	102246899	102253544	41.1038	39.1704	42.8028	39.1043	49.0701	42.3219	48.2005	45.4852	43.6086	44.4957	42.1967	44.7334
ENSCAFG00000002581	MURC	11	57453564	57460245	0	0	0.0658022	0	0	0	0	0.0332219	0	0	0	0
ENSCAFG00000002585	RPL28	1	102301011	102305193	340.76	329.544	328.098	338.207	347.833	387.981	408.755	392.042	410.862	382.911	392.144	423.499
ENSCAFG00000002586	ENSCAFG00000002586	11	57807035	58074298	0.0119968	0	0.0140311	0	0	0	0	0	0	0	0	0
ENSCAFG00000002587	TM190_CANFA	1	102310556	102311860	0.224477	0.665255	0.560329	0.248177	0	0.248104	0.283609	0.123635	0.220531	0.299991	0.217157	0.131056
ENSCAFG00000002588	IL11	1	102317190	102318653	0.235236	0.708252	0.568101	0.586846	0.463086	0.277405	0.903146	1.05999	1.14795	0.808343	0.465455	0.401292
ENSCAFG00000002589	COL9A1	12	32763692	32847276	0.0177038	0	0.0193496	0.027794	0	0.0100156	0.00785473	0.00856035	0.0152693	0	0.00751789	0.0272226
ENSCAFG00000002590	ENSCAFG00000002590	11	58085494	58090683	2.05418	0.811671	1.4127	0.857156	0.95434	0.331967	1.45841	1.20489	0.823096	0.895736	0.630393	0.51632
ENSCAFG00000002592	SCMH1	15	1943761	2055339	9.51689	9.16264	9.14813	8.5733	7.30483	6.29424	15.0148	12.9553	13.354	10.5003	10.2011	8.89764
ENSCAFG00000002594	SUV420H2	1	102335245	102342118	3.13976	3.30335	3.28597	1.75556	1.73806	1.53372	3.37545	3.35087	3.28088	2.63363	2.46301	2.08488
ENSCAFG00000002595	TMEM150B	1	102360902	102385187	0.288748	0.411881	0.257129	0.267709	0.293404	0.0702738	0.528216	0.3454	0.256708	0.167618	0.404451	0.122044
ENSCAFG00000002596	ZNF189	11	58129694	58140710	10.4471	8.34465	7.8874	7.14428	6.0097	4.23866	6.64523	6.82134	6.11499	6.29724	5.72886	3.75481
ENSCAFG00000002598	ALDOB	11	58151057	58166867	1.23321	0.679902	0.497458	0.614703	0.161992	0.119092	0.35719	0.424666	0.268277	0.154564	0.108778	0.187565
ENSCAFG00000002599	FAM135A	12	32932631	33063847	23.9707	22.8402	24.1187	19.3837	20.4837	20.5863	10.8095	11.4693	11.8796	13.031	13.4194	13.7026
ENSCAFG00000002600	SLFNL1	15	2061704	2065289	0	0	0	0	0	0	0	0.0304276	0	0.0590645	0.0267222	0.0322541
ENSCAFG00000002601	BRSK1	1	102360902	102385187	0.875953	0.726574	0.786733	0.388167	0.237346	0.237211	0.718997	0.586685	0.605673	0.471918	0.37055	0.255576
ENSCAFG00000002602	C6orf57	12	33068947	33089657	17.9661	19.3706	20.3723	17.5818	20.8747	24.4029	35.7208	36.6519	38.1367	37.5832	38.5536	36.657
ENSCAFG00000002604	ENSCAFG00000002604	12	33093166	33093598	4.16172	2.97765	4.64272	3.178	2.63455	3.05634	2.24043	3.21275	2.97995	1.49674	2.59579	1.90714
ENSCAFG00000002605	HSPBP1	1	102389376	102402814	15.7845	18.1217	19.7067	20.9624	28.8614	34.1847	25.0281	27.9516	28.4517	32.7646	35.2948	45.3746
ENSCAFG00000002606	ENSCAFG00000002606	12	33113678	33115070	9.91348	7.21146	9.74526	10.861	7.96865	7.04502	6.64671	6.14536	6.4605	5.58994	5.8663	5.0981
ENSCAFG00000002607	RNF20	11	58239073	58270619	9.26783	9.30407	8.9415	9.27843	7.24766	6.86682	7.62096	7.33469	7.6427	6.84506	6.67959	5.76714
ENSCAFG00000002608	PPP6R1	1	102405877	102426429	32.142	36.0816	38.4594	38.0578	48.73	54.6175	46.5182	48.8951	47.4723	51.8497	55.5124	64.9704
ENSCAFG00000002609	TMEM86B	1	102428664	102430141	0.722301	0.747708	0.449705	0.228169	0.687917	0.257799	0.394555	0.184285	0.0547859	0.596209	0.323687	0.455811
ENSCAFG00000002610	PRKCE	10	47976768	48465314	1.88206	1.99251	2.21498	2.01871	2.06463	2.24042	2.37948	2.46842	2.2922	2.35989	2.24902	2.08739
ENSCAFG00000002611	PTPRH	1	102437401	102455881	0	0	0	0	0	0	0	0	0	0	0.0131961	0
ENSCAFG00000002612	A1EAA2_CANFA	12	33142380	33320477	25.491	24.8932	29.2001	31.0372	30.2782	27.2081	26.071	29.7014	25.845	26.2913	30.2241	27.9861
ENSCAFG00000002613	SYT5	1	102456911	102464225	0.601474	0.553507	0.331997	0.168381	0.253288	0.177949	0.686744	0.734315	0.617126	0.30153	0.372053	0.104784
ENSCAFG00000002614	ENSCAFG00000002614	1	102466907	102467344	0.328226	0.804023	0.49505	0.524781	0.515744	0.329813	0.346163	0.75452	0.67293	0.610265	0.883516	0.666509
ENSCAFG00000002615	ENSCAFG00000002615	1	102468632	102474172	5.54575	4.76772	4.22679	3.35867	1.85618	0.80394	7.50662	6.63995	6.50807	3.93712	3.06494	1.53742
ENSCAFG00000002616	B3GA2_CANFA	12	33321690	33401102	0.188179	0.238032	0.23725	0.217618	0.356272	0.410344	0.509513	0.469856	0.533333	0.393844	0.581445	0.498059
ENSCAFG00000002618	TNNI3_CANFA	1	102475284	102479306	5.21891	4.09268	3.54422	3.03625	1.68829	1.48117	8.16395	5.45704	5.8897	3.99153	3.52492	2.74559
ENSCAFG00000002619	HNRNPCL1	12	33657498	33658380	7.54157	7.36136	7.52346	8.28732	8.87999	9.32649	7.3759	8.60033	8.47976	10.4446	10.3617	8.38358
ENSCAFG00000002620	TNNT1	1	102481014	102491217	0.765543	0.366857	0.485899	0.0547095	0.0596431	0	0.281322	0.131397	0.35122	0.075237	0.0453923	0
ENSCAFG00000002626	PPP1R12C	1	102495073	102517364	10.5334	11.3135	12.2268	9.77153	12.4863	13.947	18.3406	18.3805	18.71	18.7728	19.0079	20.7223
ENSCAFG00000002627	EPAS1	10	48551409	48634643	3.62827	3.93002	3.47718	3.481	5.25793	6.78893	4.85594	5.14584	4.7199	5.65718	5.61151	6.96705
ENSCAFG00000002628	EPS8L1	1	102518135	102528888	27.915	28.7117	30.0703	19.532	24.8138	20.9981	34.9459	38.3928	31.0266	35.7109	36.213	34.3209
ENSCAFG00000002631	RHOQ	10	48767786	48804020	3.6806	4.17126	4.37911	3.95388	5.27536	5.08122	15.1083	16.2442	15.3167	13.7042	13.7607	14.0288
ENSCAFG00000002632	PIGF	10	48804433	48838295	93.2522	85.6889	82.8258	104.767	101.215	96.4386	46.6703	51.3542	48.3759	52.1086	53.4624	57.4972
ENSCAFG00000002633	CRIPT	10	48840352	48850750	267.458	204.502	214.594	199.943	181.178	150.768	121.654	122.867	113.403	105.108	93.8519	77.2366
ENSCAFG00000002634	SOCS5	10	48972841	48974452	13.8408	15.0014	14.5933	14.1821	15.1153	12.8055	13.3	14.3906	13.8746	14.8565	13.9916	12.7378
ENSCAFG00000002635	ENSCAFG00000002635	1	102539059	102552016	3.28423	3.84797	4.06999	4.1399	8.58681	11.3448	3.74107	4.31529	4.77471	7.57224	8.62532	12.0265
ENSCAFG00000002640	RIMS1	12	34184446	34662038	0	0.00548604	0.0322161	0.0137766	0	0.0117277	0.051838	0.0188316	0.00358043	0.00389641	0.01574	0.0199937
ENSCAFG00000002641	TTC7A	10	49139475	49246724	30.9073	34.3516	35.6284	36.7727	41.1229	45.3893	45.3369	46.6089	46.653	46.7613	47.8152	52.503
ENSCAFG00000002643	C2orf61	10	49279210	49292748	0	0	0.16008	0	0.165795	0	0.089619	0	0	0	0.0857758	0.207065
ENSCAFG00000002646	ENSCAFG00000002646	10	49301062	49308186	395.349	371.816	357.762	426.837	378.179	376.877	243.497	251.831	267.163	254.223	258.301	261.536
ENSCAFG00000002649	LENG8	1	102845960	102855193	52.5456	56.3344	61.7113	24.8553	25.3651	30.3442	29.2523	28.9748	31.1407	30.9294	30.9632	33.1973
ENSCAFG00000002652	RPS9	1	102989628	102995675	738.497	760.176	774.517	773.176	877.375	977.88	1480	1424.07	1495.12	1435.76	1408.15	1493.98
ENSCAFG00000002653	EPCAM	10	49485747	49500260	1062.56	995.393	917.097	1026.15	753.435	568.004	901.095	878.651	873.32	762.158	739.981	569.462
ENSCAFG00000002655	MTO1	12	35533507	35560430	15.8239	15.512	16.4065	17.2276	19.2495	20.7915	13.0349	14.6709	14.246	16.2255	16.4789	18.9746
ENSCAFG00000002656	Q866G8_CANFA	12	35576575	35581236	547.209	482.108	487.328	595.074	471.002	435.664	344.126	336.963	353.159	309.298	304.167	279.766
ENSCAFG00000002657	TTYH1	1	102860627	102875962	0	0	0.0579693	0.0189105	0	0	0.0173799	0	0	0	0.0166345	0
ENSCAFG00000002658	SLC17A5	12	35646958	35683010	16.6861	16.3697	14.7846	17.462	14.5827	11.7928	14.9643	14.9914	14.3734	13.6095	12.516	11.0596
ENSCAFG00000002659	MSH2	10	49517368	49594319	22.843	27.6848	27.9097	33.8789	36.8781	42.3361	20.0385	24.1424	25.1022	27.9892	28.6341	33.2338
ENSCAFG00000002661	SMC2	11	60091546	60149518	4.19601	6.77635	7.58615	8.48401	11.2734	12.4463	3.27059	4.86053	5.00926	6.39484	7.20247	8.52173
ENSCAFG00000002663	CD109	12	35712734	35838842	27.3208	33.9088	34.5933	45.4976	41.7201	49.7299	24.6804	26.401	27.753	29.8649	30.574	32.9031
ENSCAFG00000002664	MSH6	10	49820670	49837941	32.7194	36.5193	36.3275	42.652	47.1416	51.414	28.5676	32.0608	33.6016	40.0064	42.2772	44.9824
ENSCAFG00000002665	ENSCAFG00000002665	12	36362710	36363288	0	0	0	0	0	0	0	0	0	0	0.0745881	0
ENSCAFG00000002667	ENSCAFG00000002667	12	36496990	36498475	0.065732	0	0.069807	0	0.0738996	0.144921	0	0	0.0521615	0	0	0
ENSCAFG00000002669	FBXO11	10	49839201	49954200	73.6952	70.6733	65.8984	69.8777	66.2149	75.5673	44.0755	44.8156	44.6934	46.1852	45.8662	53.5711
ENSCAFG00000002671	SP4	14	35367209	35445832	4.57435	5.04148	4.86268	4.55377	4.80109	5.2598	4.18855	4.44315	4.47907	4.34905	4.29634	4.25621
ENSCAFG00000002675	TSEN34	1	102995985	103057421	19.566	20.217	21.8898	19.8293	28.3497	30.7672	35.2998	36.7566	32.9242	39.08	34.6613	43.6115
ENSCAFG00000002688	PPP1R21	10	50350594	50416896	27.3496	26.4449	24.1012	23.6226	24.2885	22.5618	23.6184	22.3453	21.5631	22.3371	21.6794	20.9558
ENSCAFG00000002689	MBOAT7	1	102995985	103057421	24.7055	26.9132	27.5601	26.536	30.0731	31.1422	42.5728	38.3535	40.2156	38.8896	38.9505	43.5367
ENSCAFG00000002692	GTF2A1L	10	50454984	50598504	0.310643	0.293972	0.119725	0.25327	0.27983	0.173857	0.323449	0.298777	0.231557	0.162283	0.116901	0.101718
ENSCAFG00000002693	ENSCAFG00000002693	10	50454984	50598504	0.907885	0.885573	0.671034	0.53438	0.763263	0.663923	1.23735	1.3485	1.25279	0.65441	0.962232	0.744504
ENSCAFG00000002694	TMC4	1	102995985	103057421	56.7256	55.1776	54.9746	46.4341	37.8868	31.4647	78.3019	72.0353	69.1011	56.7203	53.322	43.288
ENSCAFG00000002696	ENSCAFG00000002696	10	50613870	50614639	0.0909615	0	0	0.109659	0.102376	0.0948599	0	0	0.0925061	0	0	0
ENSCAFG00000002697	LENG1	1	102995985	103057421	16.0921	13.9273	15.4693	11.6136	10.058	9.76319	16.7164	16.5339	15.0958	13.7415	12.5172	11.0351
ENSCAFG00000002699	CNOT3	1	103057606	103070919	12.0901	13.5762	14.0941	12.2213	14.8609	17.4628	19.2204	20.2769	19.5109	21.5056	22.1266	24.45
ENSCAFG00000002700	PRPF31	1	103071277	103088924	23.2578	23.0508	23.8949	24.1791	25.5974	27.4164	26.2976	26.7659	26.384	26.2665	25.7479	27.2581
ENSCAFG00000002701	TFPT	1	103090128	103100999	3.66403	3.415	3.64708	3.04185	3.43854	3.40601	5.04083	4.91297	4.7565	4.70166	4.67704	5.22407
ENSCAFG00000002702	COL12A1	12	36722873	36838616	0.146604	0.149595	0.134879	0.224227	0.266226	0.301056	0.263416	0.156776	0.308514	0.212214	0.263618	0.245606
ENSCAFG00000002703	ENSCAFG00000002703	1	103090128	103100999	206.436	181.043	193.763	200.736	201.718	210.565	409.906	380.634	352.016	343.5	314.521	304.599
ENSCAFG00000002705	ENSCAFG00000002705	1	103371936	103603536	0	0.0160729	0	0	0	0	0	0	0	0	0	0
ENSCAFG00000002706	ENSCAFG00000002706	12	36881173	36886119	518.334	567.661	609.605	612.515	648.585	786.04	538.833	440.916	534.177	542.501	549.137	712.449
ENSCAFG00000002707	ENSCAFG00000002707	8	29142122	29142411	131.532	153.469	137.104	168.623	176.998	202.504	140.756	123.176	143.19	143.84	120.734	165.71
ENSCAFG00000002708	TMEM30A	12	36898525	36932174	139.734	132.84	128.535	146.485	124.087	118.888	89.8998	88.3499	88.5349	85.6044	83.8777	76.6536
ENSCAFG00000002709	FILIP1	12	36938577	37118739	0.1565	0.163347	0.125137	0.119325	0.0587317	0.0922484	0.0788747	0.0653298	0.0398658	0.0700818	0.0905908	0.0473825
ENSCAFG00000002711	SENP6	12	37218838	37335297	52.1084	50.9283	46.8008	45.6267	41.3306	41.2013	24.9746	26.1037	25.5436	26.127	27.0865	26.2011
ENSCAFG00000002714	EPHA5	13	56054052	56401188	0	0.0264353	0.0085782	0	0.00869039	0.00811312	0.00352383	0.00384038	0	0	0	0
ENSCAFG00000002717	DNAH11	14	35467933	35836012	2.21687	1.68722	1.49755	1.27967	0.659918	0.326491	1.32006	1.19601	1.14982	0.834044	0.706799	0.396615
ENSCAFG00000002719	ENSCAFG00000002719	10	53619090	53619559	0.178946	0	0.180657	0	0	0	0	0.110569	0	0	0	0
ENSCAFG00000002721	ASB3	10	54672302	54867947	14.5989	14.8053	16.1406	14.6025	17.7002	19.7604	19.5211	18.9601	19.6623	19.9636	21.6105	22.8476
ENSCAFG00000002722	CHAC2	10	54672302	54867947	1.01067	0.917512	0.927467	1.20317	1.0617	1.51722	1.24065	1.3521	1.61934	1.25607	1.61153	1.55611
ENSCAFG00000002724	ERLEC1	10	54672302	54867947	29.2859	31.5609	30.9765	28.5532	31.6348	30.9323	47.959	48.9115	49.2738	47.545	44.7005	40.0631
ENSCAFG00000002727	ABCA1	11	60764298	60869753	1.70874	1.24493	0.929006	1.05167	0.50125	0.320677	1.36812	1.03255	1.00267	0.634577	0.64422	0.321175
ENSCAFG00000002728	CDCA7L	14	35467933	35836012	16.901	21.2129	22.7767	22.7981	32.0623	42.8596	27.1643	31.3343	32.2538	38.3937	41.9128	48.5653
ENSCAFG00000002729	PSME4	10	54873029	54960026	36.0524	33.6082	32.8755	33.1158	33.9503	35.163	21.0399	21.5786	20.8405	23.2018	23.7711	25.3912
ENSCAFG00000002730	ENSCAFG00000002730	14	35938990	35939569	0	0.0890922	0	0	0	0	0.143392	0.0781364	0.348436	0.0758372	0.137242	0
ENSCAFG00000002731	RAPGEF5	14	35983443	36209180	3.0352	3.9278	3.83344	3.90693	5.41994	8.99723	3.98774	4.13532	5.07244	5.22956	6.25087	7.69766
ENSCAFG00000002732	CTPS1	15	2067566	2093057	10.8641	15.4765	19.2999	18.5711	39.0535	58.808	10.2894	14.8532	16.3955	29.0232	37.2616	56.5028
ENSCAFG00000002733	Q95LE4_CANFA	14	36474267	36478519	0	0.0475954	0	0	0.103199	0	0	0.0325575	0	0	0	0
ENSCAFG00000002737	ENSCAFG00000002737	14	36540066	36541108	0.111876	0	0	0	0	0	0.0464357	0	0	0	0	0
ENSCAFG00000002740	C2orf73	10	55246468	55271962	0.359468	0.411986	0.395917	0.309699	0.171108	0.105426	1.25184	0.977409	0.889878	0.415033	0.500724	0.194265
ENSCAFG00000002741	MYO6	12	37413569	37504760	73.7995	63.1031	60.2666	67.2955	57.9256	51.1292	37.7876	39.3477	36.5231	37.7792	36.2111	32.5776
ENSCAFG00000002742	FAM126A	14	36623280	36719498	3.35088	3.68128	3.98391	4.92892	4.65884	4.89241	3.25717	3.56287	3.56312	3.30547	3.71568	3.70731
ENSCAFG00000002743	MYEOV2	14	36751968	36752154	77.9139	88.9489	124.849	91.9268	111.812	127.349	271.871	234.059	231.675	244.242	270.906	314.079
ENSCAFG00000002744	Q6V0G7_CANFA	10	55429988	55573257	73.1063	79.554	79.862	90.1592	100.346	121.185	86.9914	91.6858	91.1198	102.792	105.963	118.229
ENSCAFG00000002745	ZNF331	1	103706826	103724523	21.9153	19.1235	17.8081	12.2794	6.96507	5.90595	12.2313	10.8806	11.6267	9.10154	8.41585	5.78573
ENSCAFG00000002746	KLHL7	14	36810199	36858449	54.1835	51.1049	46.1496	51.9845	41.2822	29.8942	38.1694	38.5149	35.9667	30.7794	29.2458	24.6426
ENSCAFG00000002748	ENSCAFG00000002748	1	103746854	103748242	0.307311	0	0.0433328	0.148165	0.0462796	0.170465	0.136249	0.0494964	0.0882882	0.0960798	0.0652033	0.131169
ENSCAFG00000002751	CENPC1	13	58013152	58091147	54.0298	50.5872	48.1885	52.0936	50.276	52.6064	26.9579	28.6747	29.0365	32.9296	30.6949	33.5738
ENSCAFG00000002753	GPNMB	14	36918912	36947518	127.998	111.29	96.0929	114.305	63.8529	59.7382	125.728	103.645	105.051	85.1679	68.8309	46.8488
ENSCAFG00000002755	MALSU1	14	36959324	36968342	9.87214	9.46015	10.8711	7.64498	10.4105	9.59083	17.5062	16.9347	16.4614	15.7729	16.0186	14.5587
ENSCAFG00000002756	STAP1	13	58100495	58133701	0.589672	0.737847	0.350504	0.370833	0.402162	0.165166	0.51552	0.38896	0.346899	0.293622	0.189774	0.320683
ENSCAFG00000002758	SLC44A1	11	61120975	61382355	114.158	124.859	122.388	136.374	117.861	95.091	98.7667	100.024	98.2733	89.3521	90.0824	74.2477
ENSCAFG00000002760	ENSCAFG00000002760	30	18216244	18216837	0.629149	0	0	0.74517	0	0	0.430122	0.468761	0	0	0.411677	0.993797
ENSCAFG00000002762	EML6	10	55612472	55881771	2.68814	1.8529	1.8161	0.755297	0.258624	0.308148	0.940204	0.550894	0.687853	0.459828	0.512837	0.216066
ENSCAFG00000002765	UBA6	13	58149260	58231176	19.3209	21.0538	20.2445	22.6073	27.5762	35.1412	13.7118	16.6293	15.2114	17.7376	19.8119	24.5649
ENSCAFG00000002766	ENSCAFG00000002766	14	36971288	37120193	41.8466	42.4866	41.0505	36.8027	31.7242	22.7361	32.2644	35.8523	34.7655	31.2398	29.7906	23.1789
ENSCAFG00000002767	FSD1L	11	61120975	61382355	4.64838	4.67469	3.43229	4.20902	3.34005	3.5528	2.23984	2.43498	2.3342	2.35777	2.42245	1.49367
ENSCAFG00000002768	IMPG1	12	37506702	37615194	0	0	0	0	0	0	0	0.00978692	0	0.00949893	0	0
ENSCAFG00000002770	FKTN	11	61405033	61456978	7.1409	7.2743	5.89433	8.09551	5.13311	4.45185	5.05546	4.51825	4.55676	3.8487	4.31963	3.39507
ENSCAFG00000002771	RTN4	10	55885418	55955031	44.445	50.8164	50.8687	53.0724	62.1528	69.2652	69.5916	67.6994	68.0467	68.3081	70.6394	76.926
ENSCAFG00000002772	PPP2R1A	1	104975847	105013642	129.048	133.452	136.488	137.882	155.079	181.247	158.306	159.551	157.654	162.018	163.913	182.34
ENSCAFG00000002774	ZNF462	11	62401719	62532582	6.57974	6.94967	7.01926	6.10967	6.62551	7.19936	9.00273	8.68716	8.64641	8.54102	8.41166	8.80447
ENSCAFG00000002777	ENSCAFG00000002777	12	37791019	37791477	0	0	0.176139	0	0	0.72412	0	0	0	0.335888	0.101309	0.122281
ENSCAFG00000002782	LOC612507	12	38848866	39027763	1.08774	0.939275	0.71323	0.754684	0.527975	0.817668	0.535527	0.409146	0.509791	0.648218	0.438584	0.497486
ENSCAFG00000002783	ENSCAFG00000002783	12	38848866	39027763	26.633	24.515	23.7809	25.6237	22.956	21.9206	28.9621	28.8422	26.9843	23.3965	23.0328	25.0283
ENSCAFG00000002784	FAM221A	14	37324057	37346187	7.81861	7.10224	7.85516	7.72516	6.10559	5.4096	5.83417	6.11229	6.78727	5.59928	5.87816	4.75473
ENSCAFG00000002788	TRA2A	14	37160920	37183274	83.2193	72.7305	73.9039	64.4845	54.949	60.2954	62.986	66.4078	61.4656	64.2322	64.173	58.831
ENSCAFG00000002792	RAD23B	11	62733102	62775843	44.2501	45.9109	48.5469	55.2926	67.3302	77.9589	51.7374	60.3035	55.6841	64.3735	72.5448	81.5457
ENSCAFG00000002793	IRAK1BP1	12	39857056	39884499	3.43305	3.35346	3.07252	3.59897	3.22045	1.99408	3.61726	2.81776	3.26815	2.7862	3.18331	2.04735
ENSCAFG00000002794	TMPRSS11D	13	58355865	58406108	0	0	0.0567791	0	0	0	0	0	0	0.0262116	0.0237176	0.0286274
ENSCAFG00000002795	STK31	14	37354137	37440811	0.0426702	0.0202078	0.02024	0.0472456	0	0	0.0357418	0.0292144	0.0347404	0.00945158	0.0427613	0.0206454
ENSCAFG00000002796	CCDC88A	10	56171444	56300908	4.25	4.09468	4.53594	4.99998	3.83291	4.44451	2.38512	2.43289	2.67754	2.4864	2.613	2.51631
ENSCAFG00000002797	KLF4	11	62882766	62886879	0.229833	0.251237	0.25616	0.227387	0.490747	0.56151	0.563864	0.554594	0.360925	0.610982	0.72407	1.03272
ENSCAFG00000002799	ACTL7B	11	64028092	64029457	0	0.0162235	0	0	0	0	0	0	0.0900372	0	0	0
ENSCAFG00000002800	ENSCAFG00000002800	1	105319208	105325271	2.5095	2.63039	2.03849	2.29867	1.41978	0.841984	2.23871	1.86912	2.25992	2.0902	1.11014	0.579495
ENSCAFG00000002802	TMPRSS11A	13	58433250	58463753	0	0	0	0	0	0	0	0	0	0	0.0242998	0
ENSCAFG00000002803	ACTL7A	11	64032465	64033788	0.0509134	0.0254978	0	0	0	0	0.0240273	0	0	0.0254152	0.0459938	0.0277576
ENSCAFG00000002804	PHIP	12	39899672	40032051	18.0427	19.4057	18.3742	17.8539	15.0173	14.0264	12.9287	13.4866	13.8165	13.0344	13.3563	11.2747
ENSCAFG00000002805	TMPRSS11F	13	58551745	58591525	0.0468874	0.0445424	0.0454599	0.105579	0	0	0	0	0	0	0.0205212	0.074308
ENSCAFG00000002808	ENSCAFG00000002808	13	58648661	58658655	0.0514149	0	0.0504976	0.117514	0.0529872	0.0962853	0.101554	0.083008	0.0987092	0.134276	0.0242998	0
ENSCAFG00000002809	HMGN3	12	40136748	40148448	317.747	294.326	307.395	281.11	263.746	194.497	232.362	224.92	224.425	195.012	195.282	158.552
ENSCAFG00000002811	ENSCAFG00000002811	10	55970467	55971629	0.0402278	0.0389178	0.123944	0.043868	0.133542	0.0819313	0.056425	0.0614938	0	0.0298421	0.0810079	0.065185
ENSCAFG00000002813	HAS1	1	105376123	105385714	0.103724	0.0830927	0.0952335	0.0144861	0	0.0947143	0.0964668	0.120152	0.0401846	0.102039	0.03957	0.0477615
ENSCAFG00000002814	KCNQ4	15	2203916	2246385	0.101383	0.116764	0.136661	0.0739183	0.0701841	0.122913	0.0982614	0.113782	0.119386	0.103937	0.158705	0.120611
ENSCAFG00000002816	MPP6	14	38111910	38202247	0.855392	1.31709	1.25052	2.19982	2.97328	4.59989	0.41031	0.72044	0.753316	1.00064	1.6254	2.15938
ENSCAFG00000002818	IKBKAP	11	64037793	64092398	11.7983	12.9313	11.2293	13.4144	13.328	14.9363	7.60427	8.23351	8.06377	9.1115	9.76504	10.8567
ENSCAFG00000002819	CLHC1	10	56100898	56126462	4.96332	3.93406	3.58174	2.6251	1.04521	0.795286	1.86497	1.78785	1.42668	1.05941	0.892496	0.538627
ENSCAFG00000002820	ENSCAFG00000002820	1	105391497	105400071	7.91849	8.20725	8.52143	3.35716	4.01335	3.66187	5.12149	6.00599	5.2689	5.94342	5.41476	4.82054
ENSCAFG00000002821	YTHDC1	13	58818398	58858907	41.8064	41.0171	41.4669	34.2917	36.3815	37.3137	34.7279	34.434	34.4905	34.11	33.8355	33.5624
ENSCAFG00000002822	LCA5	12	40440369	40493703	8.05996	7.68101	7.28497	7.65311	6.10835	5.45309	4.39934	4.53653	4.20915	4.38937	4.14064	3.7496
ENSCAFG00000002823	ENSCAFG00000002823	1	105461203	105474910	0	0	0	0	0.0435109	0	0	0	0	0	0	0
ENSCAFG00000002824	SH3BGRL2	12	40634082	40653395	61.9529	61.5853	61.2465	71.3941	60.1268	47.756	42.2292	47.0967	42.7564	42.5095	45.4032	42.0367
ENSCAFG00000002825	DFNA5	14	38211539	38272077	0.622737	1.29846	0.747665	1.18393	0.532702	0.152462	0.823879	0.91979	0.625012	0.488873	0.288493	0.348215
ENSCAFG00000002827	NFYC	15	2267462	2335490	10.9194	11.1052	11.0085	9.27068	9.8412	10.4461	13.9219	14.6268	12.753	13.2075	12.4195	12.9335
ENSCAFG00000002828	ENSCAFG00000002828	13	58882956	58884085	15.4445	14.1728	16.4478	14.9389	19.9753	21.6167	22.7627	23.9447	22.5098	24.7057	24.8493	27.9736
ENSCAFG00000002829	MTIF2	10	56132923	56157562	23.3744	19.3552	18.4283	20.1374	16.0113	16.6092	13.6286	11.8064	13.6011	12.4645	12.6017	12.2507
ENSCAFG00000002830	RIMS3	15	2353761	2389750	0.306539	0.131364	0.353642	0.286105	0.129459	0.219776	0.548705	0.448498	0.466666	0.314383	0.371999	0.396183
ENSCAFG00000002833	ENSCAFG00000002833	10	56164432	56165788	41.2334	42.8582	49.574	45.9887	70.9552	76.8376	37.0658	36.887	42.2856	54.3005	56.9619	65.7382
ENSCAFG00000002834	ENSCAFG00000002834	1	105567192	105575204	5.01799	3.30696	3.58335	1.63561	0.912695	0.366974	3.9516	2.98296	3.17366	1.45225	1.12875	0.467693
ENSCAFG00000002835	CTNNAL1	11	64101799	64160823	80.9292	77.9575	74.9313	89.5861	90.8065	88.4838	47.7586	52.676	49.8884	55.8832	57.955	61.8582
ENSCAFG00000002837	TMEM245	11	64169755	64267273	2.37319	2.35993	2.80065	2.54545	2.49858	2.82937	3.25807	3.18573	3.45289	2.94168	2.83664	2.59134
ENSCAFG00000002838	CCDC104	10	56374144	56403051	47.0836	46.3031	40.7886	44.5547	32.749	25.8296	38.1654	34.2186	34.6072	30.2774	30.0807	23.2779
ENSCAFG00000002842	TTK	12	40915424	40957357	5.94499	8.51547	10.253	14.0449	13.6554	15.1521	6.5089	8.16961	8.72886	10.0354	9.95347	10.7489
ENSCAFG00000002847	EPB41L4B	11	64281894	64447650	1.81234	2.04974	2.26285	2.11261	2.29823	2.73427	2.73576	2.82267	2.46295	2.72775	2.96185	3.27707
ENSCAFG00000002848	BCKDHB	12	41009766	41225028	47.0266	46.3956	46.5138	50.9259	46.4105	40.8264	42.5476	43.4658	43.5779	40.8048	40.2294	33.9206
ENSCAFG00000002850	OSBPL3	14	38317970	38426298	49.5243	52.3665	51.1183	59.1418	48.7106	46.2529	43.9779	42.6311	46.5708	44.6024	46.0794	35.8983
ENSCAFG00000002852	ETFB	1	105611737	105628082	59.9006	57.179	53.4274	52.4198	46.4247	40.3611	78.4208	72.7386	73.2437	61.4888	58.7868	50.6206
ENSCAFG00000002856	CYC_CANFA	14	38579445	38581983	102.686	139.297	152.988	179.875	311.824	437.898	92.3121	124.338	128.763	199.532	226.528	337.558
ENSCAFG00000002857	UGT2A1	13	59138062	59219532	19.7609	16.0775	15.0145	18.3725	12.5075	12.0983	13.0311	12.167	12.0673	10.9469	10.3951	9.44857
ENSCAFG00000002859	C7orf31	14	38594298	38629246	0.104118	0	0.0506273	0	0	0	0	0.0147098	0	0.0285888	0.0129185	0
ENSCAFG00000002860	SMEK2	10	56406746	56467756	94.497	91.2013	85.0114	90.9971	71.9266	65.8046	59.9939	61.1509	60.0278	55.5345	55.1186	49.6286
ENSCAFG00000002862	IBTK	12	42667347	42760546	27.5798	27.7275	25.8142	30.5628	31.6857	35.3248	14.3406	15.7527	14.944	17.4645	19.115	20.4269
ENSCAFG00000002865	NFE2L3	14	39460365	39495158	13.5381	14.4023	15.5086	15.7716	17.9452	19.0242	19.4755	19.4115	20.113	21.3013	22.0764	22.2143
ENSCAFG00000002868	PTPN3	11	64489931	64592132	14.3436	15.9333	15.5946	16.3994	19.8875	23.3647	15.1999	16.239	15.5307	19.1815	19.1904	23.9702
ENSCAFG00000002873	ENSCAFG00000002873	13	59267858	59306277	0.0161219	0	0.0322439	0	0	0	0.0163944	0	0	0	0	0
ENSCAFG00000002874	ENSCAFG00000002874	1	105795281	105800798	0.049427	0.248883	0.0656259	0.141677	0.158915	0.0828439	0.222815	0.202359	0.144382	0.314248	0.390977	0.557717
ENSCAFG00000002875	ENSCAFG00000002875	13	59313054	59313861	17.9371	18.9973	18.6011	24.7053	27.0922	27.3819	20.4263	24.4427	24.3201	26.1295	30.1746	32.2166
ENSCAFG00000002876	TPBG	12	42873432	42874695	8.7035	10.3077	11.8123	10.1886	18.7019	23.5762	22.2912	25.3451	23.8136	28.1442	31.3711	42.7635
ENSCAFG00000002879	UBE3D	12	43326836	43476431	3.003	3.46872	3.41932	3.31295	3.94423	3.6996	3.02662	3.5976	3.5058	3.45856	3.75987	3.49651
ENSCAFG00000002880	C7T1J3_CANFA	1	105812196	105816625	0.110645	0.0554632	0.0605687	0	0	0	0	0	0	0	0	0
ENSCAFG00000002883	KLK13	1	105826171	105835997	0	0	0	0	0	0	0.0139816	0	0	0.0295785	0	0
ENSCAFG00000002885	HNRNPA2B1	14	39501299	39508911	1637.14	1691.65	1735.62	1838.62	1797.58	1735.96	1084.06	1168.82	1159.42	1245.86	1299.76	1331.3
ENSCAFG00000002886	KLK11	1	105855525	105858482	0.0262402	0.053797	0.0582438	0.105163	0.0327472	0.0323922	0.121918	0.0454278	0	0.0590645	0	0
ENSCAFG00000002891	PNPT1	10	56478897	56520967	27.1308	26.8807	29.7719	29.4874	34.6543	39.4302	19.0556	21.3364	21.506	26.2966	27.3279	29.4526
ENSCAFG00000002894	PALM2	11	64842168	65176658	11.2113	10.8343	11.7792	11.3678	16.0579	22.6479	15.6316	15.3482	14.5684	17.3489	18.4947	24.4485
ENSCAFG00000002897	ENSCAFG00000002897	14	39511325	39519597	1193.91	1096.4	1061.64	1147.02	1059.38	1054.9	498.856	513.106	530.762	557.173	543.127	545.691
ENSCAFG00000002898	DOPEY1	12	43512452	43610825	9.4074	8.45088	7.83462	8.06219	6.97289	5.66689	6.22156	6.20797	6.00018	5.71792	5.50191	4.72197
ENSCAFG00000002913	UTP3	13	59994715	59996146	45.6411	47.2635	49.2386	46.6785	56.3788	70.1912	60.807	63.6187	60.8499	68.6306	76.7603	84.0438
ENSCAFG00000002914	KLK1	1	106005193	106319297	0	0	0	0	0	0	0	0.0101497	0.00905212	0	0	0
ENSCAFG00000002916	ENSCAFG00000002916	1	106005193	106319297	20.9382	33.6988	36.9806	40.7412	81.0928	110.504	31.2014	44.9924	42.9905	64.3397	81.1315	112.067
ENSCAFG00000002918	RUFY3	13	60020274	60079867	89.4248	81.9665	81.4783	66.7769	65.9161	69.454	40.8277	44.0214	43.2198	46.5475	48.666	51.0308
ENSCAFG00000002919	EFEMP1	10	56632530	56694505	3.89145	3.9877	4.25113	4.73213	3.48142	3.14514	5.94672	4.86931	5.90309	3.57171	4.01901	3.53547
ENSCAFG00000002920	ACPT	1	106005193	106319297	0	0	0	0	0	0	0	0	0.0242649	0	0	0
ENSCAFG00000002921	SKAP2	14	39913426	40092188	170.279	156.773	141.671	162.937	119.117	90.5674	111.759	110.193	101.987	91.1019	82.6874	64.7751
ENSCAFG00000002922	GRSF1	13	60091254	60100858	58.2358	62.277	55.5884	65.5144	60.1998	62.6113	44.45	45.3483	46.7944	45.8716	49.3778	46.8757
ENSCAFG00000002923	CLEC11A	1	106005193	106319297	0.232953	0.173746	0.156209	0.127961	0.0660066	0.0871259	0.248293	0.193284	0.20686	0.187597	0.169747	0.204887
ENSCAFG00000002924	SHANK1	1	106005193	106319297	0.0747118	0	0	0.018076	0.0211899	0.0105246	0.0187299	0.0612373	0.0182051	0.0396235	0.00896334	0.0108189
ENSCAFG00000002926	MOB1B	13	60145141	60195345	15.1718	15.9995	19.334	17.936	14.0332	13.4999	11.9079	12.1567	11.6857	11.6652	12.9571	11.1333
ENSCAFG00000002927	CCDC85A	10	56936438	57122395	0.0134811	0	0.0144754	0.0147595	0	0	0	0	0.008752	0	0	0
ENSCAFG00000002928	SVEP1	11	65312561	65493976	0.00768127	0.0228512	0.010009	0.0111597	0.00434577	0	0.0144995	0.0030663	0.0165341	0.00595251	0.00269286	0
ENSCAFG00000002929	PGM3	12	43512452	43610825	81.7851	78.6472	74.3315	84.5889	87.2684	82.8499	55.6182	57.299	56.3549	61.862	63.2836	65.1128
ENSCAFG00000002931	DCK	13	60206635	60238123	8.64022	14.9473	17.451	18.3297	37.7573	45.9275	8.48568	13.3999	12.5477	22.4441	24.1078	33.6842
ENSCAFG00000002932	ENSCAFG00000002932	10	58103081	58104307	0.976233	0.608533	0.322417	0.697313	0	0.310374	0.296784	0.161722	0.721172	0.313927	1.27825	0.685719
ENSCAFG00000002934	ENSCAFG00000002934	13	60206635	60238123	0	0.0422217	0	0.0444972	0	0	0	0	0.041547	0	0	0.0493807
ENSCAFG00000002935	VRK2	10	58432009	58632360	4.45169	4.23758	4.66974	3.67589	5.45195	4.86146	5.73895	6.35907	6.25436	6.53586	5.57233	6.04922
ENSCAFG00000002936	HOXA1	14	40267025	40269681	5.05371	5.25051	5.6418	3.5844	2.6135	2.19734	5.80818	4.68059	5.24788	4.12463	3.75827	2.66191
ENSCAFG00000002937	POLD1	1	106005193	106319297	3.44672	5.47818	6.46526	5.88663	8.21439	10.6309	5.34992	6.62152	7.42812	9.28404	10.0905	11.8733
ENSCAFG00000002939	SLC4A4	13	60328135	60665590	0.591147	0.400319	0.492972	0.41797	0.076771	0.0719889	0.419286	0.228483	0.246222	0.240232	0.183932	0.0403651
ENSCAFG00000002940	FANCL	10	58432009	58632360	7.32847	9.02841	9.24822	8.88677	10.4145	10.6816	7.4182	8.47735	8.18245	10.0233	10.1938	9.92729
ENSCAFG00000002941	Q9GMC0_CANFA	12	43621453	43789839	78.2737	82.306	70.4335	76.2445	69.2135	56.0305	70.8339	73.7805	65.2907	61.4704	61.3491	52.5284
ENSCAFG00000002942	HOXA2	14	40274468	40276831	3.90556	4.5715	4.85272	2.90645	3.03791	2.06132	6.7883	6.42977	6.32175	5.77064	4.40516	3.24363
ENSCAFG00000002945	ENSCAFG00000002945	12	43621453	43789839	4.39279	4.51983	2.58496	3.62877	3.58493	3.21307	1.49844	1.67971	2.03904	1.76614	2.17176	1.87945
ENSCAFG00000002947	PRSS35	12	43904202	43905441	0.174023	0.125319	0.390128	0.422682	0.0449959	0.251403	0.129887	0.226487	0.328244	0.247301	0.0994533	0.180062
ENSCAFG00000002948	HOXA4	14	40302815	40304321	0.528677	1.12294	0.968042	0.603557	0.969	1.19749	2.58109	2.03158	2.16034	1.70637	1.88712	1.73939
ENSCAFG00000002950	HOXA5	14	40315638	40318577	24.4395	23.6821	24.9975	16.3999	14.0342	9.20862	31.401	32.0799	31.7451	24.8665	23.4557	16.1956
ENSCAFG00000002951	SNAP91	12	43919566	44063676	0.384884	0.604988	0.866059	0.751553	1.09829	2.26194	0.36559	0.45873	0.384788	0.867167	0.910394	1.4138
ENSCAFG00000002953	HOXA6	14	40319705	40321800	19.3616	21.2617	20.9151	14.0894	11.4961	9.07187	29.2077	27.2421	26.6052	24.8986	20.6176	15.6549
ENSCAFG00000002956	ENSCAFG00000002956	13	61280358	61280880	2.21408	2.76004	3.70671	2.14442	3.25318	4.206	2.28275	1.75069	2.38315	2.14632	2.67039	3.80922
ENSCAFG00000002957	HOXA7	14	40329126	40330842	14.8251	17.3115	18.0131	11.4303	14.2986	10.9817	27.6157	27.3139	28.9184	25.2977	21.594	17.6971
ENSCAFG00000002959	ENSCAFG00000002959	13	61866223	61867201	0.480632	0.780487	0.447063	0.59835	0.556452	0.692901	0.34737	0.45429	0.472692	0.404178	0.531957	0.481559
ENSCAFG00000002960	SYT3	1	106005193	106319297	0.283741	0.19999	0.171302	0.164513	0.0751354	0.0600278	0.21151	0.311868	0.229771	0.197407	0.154807	0.100614
ENSCAFG00000002961	HOXA9	14	40337998	40339923	14.1516	15.3098	18.8856	12.9187	13.8978	15.2702	26.0119	25.8235	26.473	24.6937	24.1014	23.6362
ENSCAFG00000002962	COX18	13	61877193	61888387	6.12523	7.73634	8.8878	6.91613	13.6087	16.117	11.0249	11.8086	11.4304	14.0944	15.0907	19.1459
ENSCAFG00000002963	B8PZS7_CANFA	14	40346461	40348900	5.23364	5.89268	6.59152	6.03634	6.58514	5.92297	13.2878	14.2557	13.1422	13.3704	12.1726	11.1615
ENSCAFG00000002964	LRRC4B	1	106005193	106319297	0	0	0.008585	0	0	0	0.00999135	0	0.00971143	0	0.00956289	0
ENSCAFG00000002966	HOXA11	14	40355913	40359991	0.139979	0.249938	0.464786	0.473936	0.61451	0.760476	0.401128	0.412876	0.519853	0.495015	0.789181	0.926807
ENSCAFG00000002967	CYB5R4	12	44170554	44247669	23.6335	23.9672	23.7692	26.21	30.3416	31.8641	24.7308	23.9142	25.3145	28.7674	28.2952	31.1611
ENSCAFG00000002968	JOSD2	1	106005193	106319297	30.8753	34.5823	31.6423	30.9673	38.1966	33.8267	55.806	55.5547	50.8446	47.3312	54.5687	52.5746
ENSCAFG00000002970	HOXA13	14	40371986	40374898	2.89089	3.0274	2.94694	2.50789	2.37347	1.61632	4.31598	4.25996	4.36656	3.33065	3.35148	2.25783
ENSCAFG00000002971	EVX1	14	40418588	40422046	0.0271359	0.0306728	0.0355224	0.0455458	0	0.0453563	0.13141	0.057286	0.0510914	0	0.0754649	0.121449
ENSCAFG00000002973	EMC10	1	106005193	106319297	20.731	22.7643	25.431	24.1719	31.5979	34.8912	32.815	34.4606	33.7272	34.6133	35.6307	46.2455
ENSCAFG00000002974	FAM71E1	1	106005193	106319297	1.89524	1.25695	1.63963	1.59979	1.31174	0.669063	3.42299	3.45918	3.62956	2.23826	1.78702	1.65367
ENSCAFG00000002975	PAPOLG	10	60879125	60911162	10.712	9.59774	9.56954	9.51415	5.78581	3.51241	7.66852	7.26196	5.76575	5.70528	4.73501	4.7042
ENSCAFG00000002977	HIBADH	14	40673083	40781243	82.7715	79.7336	82.1642	74.3511	72.4163	55.983	91.6405	89.0831	87.5808	74.1032	70.1646	56.2969
ENSCAFG00000002979	KIAA1009	12	44387488	44483803	7.85182	7.68638	6.70661	6.51427	4.72294	3.97312	4.56486	4.19084	4.17774	3.96255	3.41336	2.80158
ENSCAFG00000002981	REL	10	60990206	61023654	5.37316	5.37682	5.82786	5.83214	4.85765	4.58833	6.44249	6.44394	6.35941	5.63343	5.0837	5.17681
ENSCAFG00000002982	MYBPC2	1	106005193	106319297	0.0804943	0.0894211	0.0538132	0.0540761	0.0463082	0.0779049	0.150205	0.0636606	0.105442	0.0882676	0.0638951	0.0482014
ENSCAFG00000002986	PUS10	10	61033633	61100479	8.54426	9.16684	8.07098	7.98121	5.03402	5.07946	4.26946	4.58015	4.63711	4.22443	3.67054	3.74507
ENSCAFG00000002988	PEX13	10	61113124	61127582	42.2373	39.1193	37.5182	41.8863	35.4242	32.3621	30.987	30.6398	30.5723	28.5175	27.5431	25.7846
ENSCAFG00000002989	KIAA1841	10	61143970	61195414	8.87056	10.3125	9.31824	13.2175	10.7846	8.67494	5.12377	5.94545	6.31375	6.74028	6.19851	5.02534
ENSCAFG00000002990	KIAA0368	11	66048584	66141802	25.0646	25.2888	24.751	26.2458	23.3188	22.0622	19.9549	19.6446	20.9674	19.0877	19.4841	18.4271
ENSCAFG00000002993	SMAP2	15	2569521	2585050	34.3928	31.3877	30.6168	28.3622	26.5955	27.1214	29.9909	31.8319	29.3868	29.3247	28.7823	26.9754
ENSCAFG00000002994	NT5E	12	45491214	45518139	0	0	0	0.0311637	0	0.0548475	0	0.0170559	0	0	0	0.0180797
[truncated: 15,634 more rows]

## Sheet: Sheet2_High expressing
	ENSEMBL_ID	Stable identities based on ENSEMBL annotation
	Gene_name	Common gene name					12685
	HGF_0_1	FPKM values for 0 ng/ml HGF and replicate 1
	HGF_1_1	FPKM values for 1 ng/ml HGF and replicate 1
	HGF_2_1	FPKM values for 2.1 ng/ml HGF and replicate 1
	HGF_4_1	FPKM values for 4.2 ng/ml HGF and replicate 1
	HGF_8_1	FPKM values for 8.3 ng/ml HGF and replicate 1
	HGF_16_1	FPKM values for 16.7 ng/ml HGF and replicate 1
	HGF_0_2	FPKM values for 0 ng/ml HGF and replicate 2
	HGF_1_2	FPKM values for 1 ng/ml HGF and replicate 2
	HGF_2_2	FPKM values for 2.1 ng/ml HGF and replicate 2
	HGF_4_2	FPKM values for 4.2 ng/ml HGF and replicate 2
	HGF_8_2	FPKM values for 8.3 ng/ml HGF and replicate 2
	HGF_16_2	FPKM values for 16.7 ng/ml HGF and replicate 2
ENSEMBL_ID	Gene_name	HGF_0_1	HGF_1_1	HGF_2_1	HGF_4_1	HGF_8_1	HGF_16_1	HGF_0_2	HGF_1_2	HGF_2_2	HGF_4_2	HGF_8_2	HGF_16_2
ENSCAFG00000000007	ADNP2	7.4455	8.10252	8.40654	8.30076	9.67897	10.2698	7.25291	7.6579	7.54556	8.09417	8.11372	8.99391
ENSCAFG00000000008	TXNL4A	13.7459	15.4574	18.4136	17.6977	30.1459	36.613	19.8112	22.2298	23.0681	29.8937	31.7317	42.0138
ENSCAFG00000000009	PQLC1	42.3479	40.4128	37.2941	40.2319	28.6445	27.7855	50.6043	48.4842	45.2516	37.9812	34.9147	32.3821
ENSCAFG00000000010	CTDP1	7.50005	6.95238	7.96672	7.93208	10.224	12.9273	10.9596	13.0043	11.2259	13.1581	14.63	16.6663
ENSCAFG00000000011	NFATC1	3.41512	3.41098	3.23355	2.77967	2.41528	1.99733	5.53792	5.03638	5.19934	3.86009	3.24823	2.19443
ENSCAFG00000000012	ATP9B	10.6957	10.4543	9.95324	8.89084	8.97635	9.63103	9.10818	8.46707	8.55724	7.927	8.87161	8.89303
ENSCAFG00000000014	ENSCAFG00000000014	2.46433	1.35728	2.57068	2.84393	3.47879	4.22917	1.80575	1.96796	3.02277	2.22839	3.16857	2.20198
ENSCAFG00000000016	MBP	9.48802	8.24571	9.74369	8.70694	6.62227	5.88574	16.6587	16.4846	13.9678	11.98	11.5468	9.04716
ENSCAFG00000000017	ZNF236	4.87862	4.542	4.74731	4.26786	4.34179	4.7088	4.05036	4.22521	3.91513	4.19556	4.06943	3.87131
ENSCAFG00000000019	ZNF516	2.05035	2.41254	2.06561	2.3551	2.56068	2.83286	3.72715	3.5876	3.43886	3.38499	3.13243	3.70831
ENSCAFG00000000020	TSHZ1	10.8251	10.7057	9.8996	9.00099	7.12693	5.69422	14.5959	14.9954	13.8756	10.5061	9.99195	7.09436
ENSCAFG00000000021	ZADH2	11.6059	13.1568	13.6566	11.6511	14.4952	14.6123	23.269	23.2227	22.2768	22.0703	21.7797	20.5454
ENSCAFG00000000022	ZNF407	1.72772	1.72864	1.81878	1.93164	2.00622	2.33058	1.68426	1.79775	1.74085	1.84084	1.84963	2.18627
ENSCAFG00000000026	CYB5A	60.7514	73.3056	71.6501	84.0386	87.8157	91.4543	92.0923	89.5201	93.5848	96.8579	91.3179	98.2215
ENSCAFG00000000027	RPL34	1591.08	1465.61	1465.26	1643.85	1610.84	1577.4	1562.22	1384.34	1598.96	1508.94	1495.6	1541.83
ENSCAFG00000000028	TIMM21	24.2651	27.3684	28.203	28.3702	32.4833	29.9902	26.5298	26.3602	26.9743	30.486	30.8019	29.825
ENSCAFG00000000029	FBXO15	1.46833	1.08786	1.18649	1.02808	0.612509	0.391347	1.11521	0.906016	1.1825	0.621983	0.601615	0.163971
ENSCAFG00000000033	ENSCAFG00000000033	35.3021	33.6658	32.1855	36.1026	33.1436	31.516	34.4551	32.9004	34.4901	30.39	32.6492	30.7883
ENSCAFG00000000036	ENSCAFG00000000036	14.723	15.9343	15.8798	18.2935	20.9834	23.9285	19.4373	19.8685	19.7117	21.4513	24.9638	28.0078
ENSCAFG00000000037	RTTN	1.69121	2.33949	2.52367	2.7581	3.39291	4.74979	1.32921	1.57443	1.87123	2.38292	2.60414	3.1973
ENSCAFG00000000041	ENSCAFG00000000041	0.406278	1.06751	0.84886	0.588369	0.609508	0.594141	1.116	0.663413	0.295837	0.965837	0.679729	0.937647
ENSCAFG00000000043	TMX3	20.9053	23.432	23.9649	25.1344	27.9034	25.7836	23.4503	23.4007	22.3479	24.3642	23.6406	25.5511
ENSCAFG00000000044	ENSCAFG00000000044	0.258479	1.22987	0.519427	1.48025	0.854574	1.29097	0.213377	0.697635	0.622196	1.01566	1.12325	0.986015
ENSCAFG00000000049	ENSCAFG00000000049	0.58823	0.551524	0.515554	0.887476	1.01886	1.57402	0.328096	0.319931	0.486749	0.566237	0.611525	0.897711
ENSCAFG00000000058	SERPINB8	20.6203	21.1718	22.3546	21.0504	23.019	28.1372	20.7327	20.0783	22.3714	22.4761	23.8691	26.5746
ENSCAFG00000000061	ENSCAFG00000000061	105.227	108.248	103.613	94.8874	87.3747	69.579	96.895	89.625	79.6334	75.7266	69.9979	63.0989
ENSCAFG00000000063	RDH5	20.9712	19.7408	20.9931	6.6966	5.88642	6.56377	10.0333	10.2731	10.5504	9.78196	9.50052	6.68235
ENSCAFG00000000064	CD63	823.127	844.958	807.372	903.541	956.95	1060.75	887.772	859.38	857.499	903.829	866.869	977.609
ENSCAFG00000000065	GDF11	8.923	8.06002	7.4044	6.94347	5.14267	3.7667	10.4413	8.59837	7.81377	7.21918	6.28834	5.45932
ENSCAFG00000000066	VPS4B	31.1699	34.3251	33.1152	33.9919	34.9029	40.9397	38.1986	40.3027	41.3434	39.351	42.6009	42.6153
ENSCAFG00000000067	KDSR	21.3337	22.3718	20.636	24.8264	20.0246	20.2953	13.2155	13.3799	13.3779	13.5944	12.9344	12.2589
ENSCAFG00000000068	BCL2	6.0139	6.15961	5.47925	5.65821	4.15276	3.08861	6.31564	6.16134	6.25407	5.23996	4.51417	3.26198
ENSCAFG00000000069	ENSCAFG00000000069	22.6324	24.5338	21.6347	23.9615	19.6419	20.7863	26.1037	24.9234	24.8116	23.144	22.7954	22.1829
ENSCAFG00000000070	PHLPP1	9.73034	11.0419	11.7366	10.4119	13.0794	13.2529	15.5825	16.3047	14.7792	16.2859	16.013	15.4967
ENSCAFG00000000071	ENSCAFG00000000071	115.638	112.287	109.049	125.445	115.314	130.845	136.929	135.033	130.256	135.358	143.324	151.325
ENSCAFG00000000072	TMEM198	1.13731	0.983194	0.883548	0.632547	0.571291	0.621633	1.00856	0.793543	0.84641	0.686928	0.800502	0.613831
ENSCAFG00000000073	ZCCHC2	9.39006	9.78872	10.1054	8.93247	10.8132	10.4451	14.0181	13.0502	13.6668	13.4205	14.1301	11.4972
ENSCAFG00000000075	TNFRSF11A	2.84479	2.42141	2.98965	1.14894	1.13758	0.744655	2.6886	2.39377	2.50552	1.62803	1.76467	0.977413
ENSCAFG00000000076	WIBG	53.0909	48.7002	50.5406	45.4235	47.9121	46.7782	55.6529	59.319	52.0344	51.2921	52.3809	51.2966
ENSCAFG00000000078	DGKA	45.5616	45.9496	47.6987	38.7061	38.5384	39.6746	39.6025	41.4278	41.0989	40.4113	40.5023	40.4191
ENSCAFG00000000079	KIAA1468	16.255	16.4866	16.3631	15.412	15.069	13.4817	14.8771	15.8239	15.1622	14.2829	14.4539	13.0966
ENSCAFG00000000080	A0T3B6_CANFA	0.957304	0.917695	0.956964	0.634778	0.708695	0.398447	0.944408	0.921286	1.01884	0.917413	0.894685	0.712509
ENSCAFG00000000081	PPIAP1	0.990099	1.2878	2.11817	2.22397	2.22782	3.8991	2.9244	3.28992	2.84247	3.29289	2.52812	3.26944
ENSCAFG00000000082	CDK2	31.7445	41.6012	44.567	38.1317	50.7537	59.9353	30.2229	38.7306	37.2576	49.0405	52.5065	59.9696
ENSCAFG00000000083	PIGN	33.7878	33.1003	29.6391	33.8047	30.2225	26.6816	21.9264	22.8023	21.4294	21.736	21.1494	20.7634
ENSCAFG00000000087	RAB5B	371.295	377.972	371.925	397.946	298.271	249.795	319.847	320.335	312.005	266.777	267.995	213.364
ENSCAFG00000000088	SUOX	45.8825	44.2229	44.7556	32.8746	27.5323	19.8802	53.4434	51.0507	45.926	38.7498	36.7474	26.0027
ENSCAFG00000000094	LMAN1	17.7465	21.0936	20.5538	18.7091	26.2461	33.3957	31.0621	32.0485	32.9313	33.9447	35.2678	41.0527
ENSCAFG00000000096	CPLX4	1.50003	1.17578	0	1.07209	0.585672	0.764154	0.463546	0.505187	0.270335	0.0980643	0.0887335	0.214205
ENSCAFG00000000097	ERBB3	155.346	139.958	136.186	128.23	99.4749	61.7578	164.116	160.855	147.671	122.629	108.35	74.7674
ENSCAFG00000000100	SC11C_CANFA	52.5924	55.2261	51.4759	56.1675	62.6885	55.7862	49.8024	55.6981	55.1885	55.9491	57.2218	57.7964
ENSCAFG00000000102	ENSCAFG00000000102	45.267	57.9199	61.5246	70.1641	104.529	137.953	40.7867	51.0906	54.8756	76.0804	87.356	114.21
ENSCAFG00000000104	ZC3H10	3.55926	4.61023	3.91044	3.85428	4.76569	2.93869	5.26041	5.22868	4.75796	4.55961	4.05583	3.71378
ENSCAFG00000000105	MALT1	12.0833	12.8233	11.9275	12.2922	12.6266	13.5598	7.78985	8.0797	8.23408	8.90692	9.26464	9.64591
ENSCAFG00000000108	ESYT1	46.3715	54.4691	54.8899	54.5584	57.1899	61.317	78.6018	79.9669	81.3034	77.3417	79.3306	81.3689
ENSCAFG00000000109	SMARCC2	25.1873	25.4364	27.8499	22.3635	24.1125	23.5417	41.3271	42.7393	40.4569	39.8009	37.9446	34.3362
ENSCAFG00000000110	MYL6B	51.2957	46.8377	45.2244	45.404	45.3586	43.2563	66.5477	56.8708	59.1231	56.4075	50.0669	52.9417
ENSCAFG00000000111	RNF41	7.58672	9.21212	8.89935	8.13366	9.12444	12.4035	14.5546	15.0026	14.8263	14.7697	15.3887	15.9445
ENSCAFG00000000112	SLC39A5	2.41662	2.94306	3.16655	1.4406	2.14504	2.97289	2.33464	2.52736	1.95274	2.327	2.63684	3.2043
ENSCAFG00000000113	ANKRD52	12.3739	13.7987	14.5404	13.7629	18.9097	19.9335	14.4652	15.2729	15.3499	16.4519	17.9603	19.7874
ENSCAFG00000000115	Q0QEK9_CANFA	111.282	119.053	118.3	138.769	143.112	177.236	96.5503	101.521	101.861	110.425	119.705	140.432
ENSCAFG00000000116	NEDD4L	133.568	118.354	117.813	117.207	114.575	114	146.837	145.053	136.035	128.999	131.944	121.448
ENSCAFG00000000118	ENSCAFG00000000118	175.429	177.274	176.27	190.149	212.512	227.295	185.43	192.119	192.897	205.45	221.914	233.11
ENSCAFG00000000119	PAN2	7.37145	8.91744	9.35615	5.80374	5.49268	5.40424	5.73503	6.02418	6.70893	6.58546	6.39579	5.44347
ENSCAFG00000000120	IL23A	1.60315	0.840888	2.35409	1.79964	1.47607	1.41068	1.20916	1.47281	1.17528	0.752353	1.22538	0.410847
ENSCAFG00000000121	ENSCAFG00000000121	38.4439	33.5258	32.9086	27.9707	21.2093	20.2925	37.3483	34.2785	33.8509	27.827	25.1901	22.4263
ENSCAFG00000000123	ATP8B1	64.2628	62.6904	63.214	63.5127	58.8268	49.2554	69.5914	67.7156	68.0876	63.023	62.2675	49.7235
ENSCAFG00000000124	TIMELESS	5.44708	7.70184	9.01784	8.31925	9.86839	10.0176	6.38669	7.39581	7.59223	9.1521	9.7129	10.9192
ENSCAFG00000000125	NARS	46.4957	50.6799	52.0585	54.9456	77.0836	95.1874	41.9419	49.339	47.717	60.4953	66.1897	81.2783
ENSCAFG00000000126	FECH	39.1069	42.8501	40.8246	44.3587	49.1939	45.9909	47.3283	49.6046	47.5929	49.9024	50.5515	51.3898
ENSCAFG00000000130	SPRYD4	12.6364	10.1466	11.6425	10.455	12.9082	13.1482	14.2308	12.6477	12.6581	11.2757	12.2132	14.2562
ENSCAFG00000000132	ENSCAFG00000000132	3.69542	3.55373	6.00551	6.02275	2.95868	6.09182	4.52134	4.13558	4.00228	3.92849	3.16831	3.91746
ENSCAFG00000000133	WDR7	15.2358	14.4761	14.51	14.7821	13.3925	10.6282	13.3972	13.6344	13.2313	12.0936	11.9565	10.1853
ENSCAFG00000000134	RBMS2	30.1028	31.428	31.987	29.815	25.7725	28.2877	37.5543	35.1938	34.8131	32.0903	31.4393	32.6221
ENSCAFG00000000135	BAZ2A	20.3159	20.6032	20.3833	17.6122	17.6726	17.7305	27.0221	26.7592	25.4344	24.5734	23.6359	22.5379
ENSCAFG00000000136	Q0QEN2_CANFA	553.169	614.025	637.046	677.973	804.248	873.233	727.711	751.849	762.923	792.601	835.746	923.811
ENSCAFG00000000137	TXNL1	122.778	125.996	129.272	136.035	151.092	158.429	116.43	118.412	125.277	127.119	128.64	129.33
ENSCAFG00000000141	NACA	764.023	674.134	674.497	785.672	723.557	748.926	617.844	595.491	680.607	649.595	650.323	684.915
ENSCAFG00000000142	PRIM1	9.88336	11.9834	13.2171	12.4036	17.2184	19.5243	13.9355	16.9207	16.0111	16.8634	19.4631	21.2174
ENSCAFG00000000143	HSD17B6	13.587	11.4515	11.6858	12.5401	8.53627	5.7908	13.5237	11.2645	10.4846	8.58293	6.9958	6.02613
ENSCAFG00000000144	CCDC68	11.3706	11.9994	12.5519	9.38166	8.4222	7.92366	5.27299	7.46045	7.1837	6.64472	6.25478	6.20769
ENSCAFG00000000145	RAB27B	0.670858	0.850553	0.944707	0.603116	0.921139	1.07748	1.72745	1.68955	1.5499	1.59298	1.52619	1.73979
ENSCAFG00000000147	C18orf54	4.40596	6.59524	6.13029	5.19004	6.46044	8.37328	3.75853	4.50937	4.6146	5.12647	5.79047	5.52277
ENSCAFG00000000149	STARD6	1.34457	1.40085	1.85118	1.09258	1.37162	1.15749	2.49661	2.48542	2.05333	2.41229	2.11383	2.07996
ENSCAFG00000000150	POLI	18.8085	15.5193	15.3605	10.8334	7.31183	7.8233	6.87339	6.8602	6.99634	6.31496	5.80865	4.94039
ENSCAFG00000000153	ENSCAFG00000000153	2.87673	2.61339	2.98774	2.43893	2.40973	2.42061	4.10324	3.532	3.55566	3.25152	3.30158	2.95665
ENSCAFG00000000158	HSD17B4	54.2556	54.9508	50.7759	58.6149	50.805	46.1744	55.3305	56.0008	55.0262	51.3195	52.0089	47.0711
ENSCAFG00000000159	TMEM194A	8.12174	11.1857	12.1927	13.3451	16.5373	18.8647	8.17962	10.1106	10.0842	13.0791	14.2783	15.8613
ENSCAFG00000000160	NAB2	2.01462	2.30547	2.36874	2.20632	3.52465	5.51142	4.84332	4.43251	4.81325	4.86037	6.09169	7.81901
ENSCAFG00000000162	MEX3C	57.0858	56.2047	56.9775	66.7174	73.0886	79.4114	41.3551	42.7663	41.8441	47.4895	49.4092	54.9962
ENSCAFG00000000163	STAT6	47.0472	48.1029	45.6111	46.012	43.608	42.5924	57.7443	56.2916	54.1034	51.2044	49.4463	47.6711
ENSCAFG00000000164	SMAD4	39.5038	38.3843	39.1616	38.2124	36.258	34.5641	31.5825	29.9486	29.9562	28.6369	27.9079	26.2822
ENSCAFG00000000165	TNFAIP8	17.6911	16.4276	20.8043	24.919	25.8261	34.5547	18.3098	20.5661	20.1357	24.6563	24.3905	31.4284
ENSCAFG00000000166	ELAC1	12.3025	12.3357	13.9634	12.9302	16.2384	19.5807	13.5933	12.0346	13.5916	16.0607	15.9973	18.9276
ENSCAFG00000000167	DMXL1	12.1731	11.7502	11.1907	11.8626	10.8036	10.7681	7.74592	7.94053	7.83771	7.65886	7.83946	7.01897
ENSCAFG00000000168	ME2	106.073	106.595	101.417	112.194	119.063	136.145	75.7562	80.4237	75.302	83.5827	85.3233	96.7174
ENSCAFG00000000172	ENSCAFG00000000172	36.6963	35.2492	32.2791	40.7572	32.7516	28.3114	18.6658	18.584	20.1351	21.2663	20.9959	17.9109
ENSCAFG00000000173	FAM210A	23.2845	21.6041	21.3165	22.534	21.7388	24.528	15.5114	18.2918	16.3138	16.7439	16.8257	17.46
ENSCAFG00000000175	DTWD2	0.508796	0.764943	0.727731	0.38851	0.63181	0.693668	1.22595	0.645002	1.23219	0.447158	1.57752	0.879069
ENSCAFG00000000177	ENSCAFG00000000177	0.741171	0.637357	2.51307	1.60587	1.94464	1.83094	1.4565	1.73165	0.772199	1.26052	0.887119	0.917797
ENSCAFG00000000178	LRP1	3.53003	3.60436	3.49446	2.95593	3.07521	2.50327	5.49304	5.39312	4.53051	4.17378	3.66528	3.20799
ENSCAFG00000000185	STX7	89.7223	78.3762	70.6292	80.5517	55.1883	43.9315	54.6257	51.9598	49.8918	44.3797	39.1254	30.8511
ENSCAFG00000000190	RPS12	3420.23	3302.35	3468.2	3716.62	4185.63	4230.2	2908.61	2789.3	3183.04	3194.41	3188.96	3514.13
ENSCAFG00000000195	SHMT2	25.6958	34.9274	38.0451	38.3313	73.7508	88.7151	43.2107	58.8307	53.7757	81.2563	90.4201	118.604
ENSCAFG00000000197	COMMD10	8.47144	10.5129	9.71961	10.2341	10.9002	13.2505	16.111	15.0215	15.8884	15.7967	15.7205	17.2224
ENSCAFG00000000201	STAC3	9.54804	6.81868	8.67256	4.53043	3.98507	4.52349	5.34677	5.29746	6.08288	4.49879	5.00118	4.17635
ENSCAFG00000000203	AP3S1	129.213	119.744	119.436	147.73	127.047	131.567	77.8729	76.4547	84.618	86.9072	88.3322	84.0962
ENSCAFG00000000204	ATG12	31.2088	31.305	30.3623	29.7959	26.0619	28.9201	92.8997	100.751	104.088	90.9689	70.0406	89.6798
ENSCAFG00000000207	TBPL1	4.01578	3.82604	4.84172	3.86142	3.52883	3.97207	4.45973	3.93857	4.38461	4.55467	4.4402	3.9381
ENSCAFG00000000209	TMED7	11.9532	12.8909	13.7052	13.1974	17.5249	22.1231	23.9533	24.6457	25.152	24.1137	25.3543	30.3355
ENSCAFG00000000210	FEM1C	2.74551	3.02934	3.03329	2.8589	2.20551	2.36453	3.54351	3.66406	3.18429	3.11171	2.76992	2.4937
ENSCAFG00000000212	SLC2A12	1.22306	1.40528	0.989562	0.878279	0.466367	0.202122	1.3658	1.34673	1.47925	0.839296	0.460642	0.270487
ENSCAFG00000000213	ENSCAFG00000000213	2.90524	1.49317	1.56503	2.10649	2.02087	2.04439	1.54797	1.86461	2.61326	2.49917	1.94946	3.29423
ENSCAFG00000000214	CCDC112	24.065	22.597	20.7356	23.8436	18.6213	18.1867	12.8305	12.9904	14.1433	12.7509	12.8507	11.9645
ENSCAFG00000000215	R3HDM2	40.1145	37.4782	36.4812	33.1528	29.5878	30.2401	39.0341	37.3444	38.1437	35.3413	32.465	32.422
ENSCAFG00000000216	PGGT1B	5.10921	5.46828	6.37294	5.42697	7.53526	9.03216	6.51085	8.29538	7.60324	8.44765	8.29392	8.79332
ENSCAFG00000000217	SGK1	91.2211	87.4176	89.7027	80.2187	87.988	91.5011	111.855	113.424	111.439	112.037	115.078	124.151
ENSCAFG00000000219	TRIM36	2.39087	2.7389	2.40516	2.27419	2.61579	2.26287	1.31267	1.47452	1.53891	1.63209	1.63109	1.45661
ENSCAFG00000000224	YTHDC2	11.6543	13.6299	12.7034	11.4331	12.7894	13.8384	10.8559	11.2626	11.3035	11.2247	11.6415	10.8604
ENSCAFG00000000225	ENSCAFG00000000225	0.722945	0.796699	0.852599	0.501747	0.876592	1.16833	0.606114	0.928805	0.854283	1.16068	1.4651	1.70298
ENSCAFG00000000226	HBS1L	30.8619	29.4381	27.7111	31.9634	30.7097	28.6426	19.6518	20.0863	19.9573	20.2668	20.3864	20.5991
ENSCAFG00000000228	TMED9	58.286	58.8473	61.0278	66.1725	75.8432	87.0116	60.8358	62.9837	62.7764	68.4323	69.642	80.7492
ENSCAFG00000000229	MARS	13.2796	16.1754	18.0278	19.8081	29.8385	37.6181	16.3715	20.4397	18.785	27.0252	29.7698	38.5738
ENSCAFG00000000230	MYB	2.59037	3.94319	3.94364	4.14664	6.15497	5.20404	3.20641	4.36807	4.21655	6.28449	7.55494	6.24269
ENSCAFG00000000231	B4GALT7	12.4298	12.399	13.5435	11.3468	14.4694	15.159	26.0624	24.6218	25.9573	26.402	24.0995	28.8245
ENSCAFG00000000233	DCTN2	132.823	123.794	116.952	120.887	110.511	103.125	130.938	127.498	125.766	116.721	112.329	104.059
ENSCAFG00000000234	AHI1	9.85616	8.29463	8.17358	8.64914	8.49929	8.93497	5.94716	6.21842	5.39466	5.88722	6.61597	6.42082
ENSCAFG00000000235	N4BP3	0.856475	0.809405	0.797613	0.811525	1.01423	1.43393	0.861161	0.904802	1.06258	1.12909	1.27336	1.42378
ENSCAFG00000000236	RMND5B	43.8623	43.9335	44.2719	44.8873	52.8514	57.5061	46.9075	49.8421	47.294	48.7737	54.6044	61.2004
ENSCAFG00000000237	ENSCAFG00000000237	0.705999	0.576214	1.00101	0.671486	0.429326	0.540044	0.408919	0.185689	0.231853	0.180225	0.326152	0.236202
ENSCAFG00000000238	KIF5A	5.4798	5.23287	5.90172	2.49739	1.87276	2.42746	2.68836	2.55417	2.58387	2.31918	2.42223	2.56012
ENSCAFG00000000240	NHP2	38.9707	46.1437	53.2291	53.2902	78.2628	97.6099	65.7269	75.5923	72.7809	90.274	92.707	114.883
ENSCAFG00000000241	HNRNPAB	139.752	163.67	183.13	208.147	315.305	398.704	113.585	152.813	148.524	227.285	255.802	338.219
ENSCAFG00000000242	AGXT2L2	12.2365	11.4972	12.0991	12.1287	13.3527	13.8947	14.9236	14.5834	14.13	13.4786	14.4907	13.9285
ENSCAFG00000000244	FAM54A	14.4513	21.2958	23.9443	26.4224	27.0517	26.7589	19.5235	23.252	23.3299	23.3494	25.2101	25.6486
ENSCAFG00000000245	BCLAF1	79.4298	76.3727	72.9173	74.7131	70.1875	64.1225	60.2179	67.3924	63.57	67.1601	66.2576	60.7453
ENSCAFG00000000247	MAP7	23.6796	22.4374	22.1424	20.7932	20.3084	15.0517	19.0397	21.8543	18.8229	18.1474	17.5843	14.4771
ENSCAFG00000000248	CLK4	9.62175	9.07305	8.16322	5.23552	4.63864	4.4965	3.54824	3.21927	3.34968	3.74851	3.3324	3.38689
ENSCAFG00000000249	PIP4K2C	58.6233	57.745	58.8287	55.0741	45.9095	41.9071	77.441	74.4891	74.6416	65.8762	63.4988	54.5419
ENSCAFG00000000250	ARHGEF25	1.05525	0.932265	0.981197	0.609103	0.409581	0.272163	1.34245	1.00971	0.928089	0.599997	0.561004	0.371335
ENSCAFG00000000251	MAP3K5	10.4709	11.0539	11.7741	11.0308	19.8736	26.4086	8.4423	10.6852	9.56904	15.102	17.2233	23.3957
ENSCAFG00000000253	PEX7	19.9239	17.0634	16.4466	16.1996	14.6444	11.4311	14.6314	13.5198	12.6413	12.3371	11.666	9.12084
ENSCAFG00000000259	OS9	58.6243	54.931	56.1904	51.891	43.7548	45.5064	87.1005	79.7983	78.2579	68.7957	68.2255	62.0219
ENSCAFG00000000260	IFNGR1	85.6851	83.1026	79.8543	86.4887	84.6512	93.377	75.0641	74.4919	74.7569	74.4972	73.4448	77.3286
ENSCAFG00000000261	RPA3	256.21	296.335	298.049	355.898	413.023	443.622	217.638	234.8	258.731	279.782	288.496	328.354
ENSCAFG00000000263	ENSCAFG00000000263	6.56623	7.3876	7.40477	7.94187	8.83469	8.88477	7.43645	7.06545	6.57943	6.85754	6.29629	7.15914
ENSCAFG00000000267	TNFAIP3	1.93213	2.32766	2.36722	2.27843	2.93356	4.51786	3.18738	2.45169	2.67658	2.94146	3.19078	4.16443
ENSCAFG00000000272	KIAA1244	1.71239	1.67426	1.79275	1.64849	1.61696	1.44418	2.45126	2.2846	2.21904	1.81493	1.77488	1.37264
ENSCAFG00000000273	AGAP2	2.99145	2.80995	2.79592	2.14995	1.99976	1.77032	3.85548	3.56184	2.9478	2.62677	2.67598	2.24728
ENSCAFG00000000274	HEBP2	3.19118	3.53949	3.8982	3.40482	4.96704	5.72267	7.58651	6.41599	7.079	7.14736	7.04818	8.99804
ENSCAFG00000000275	NHSL1	10.1444	10.9504	11.2884	11.5623	13.6875	16.487	12.7935	13.7079	13.6687	14.4826	15.7228	17.4908
ENSCAFG00000000277	CCDC28A	19.7803	17.6508	15.8561	17.6286	9.13661	5.53536	20.8871	15.7407	17.8265	12.1497	9.97935	5.66717
ENSCAFG00000000278	Q9XST6_CANFA	46.8745	42.3258	42.8409	41.0186	45.8964	43.6691	67.3941	61.1606	66.7456	63.1923	56.3982	56.109
ENSCAFG00000000279	ENSCAFG00000000279	32.8289	35.2188	32.519	38.9915	33.4155	30.1323	28.6505	28.4364	32.0216	30.0845	29.2015	26.4381
ENSCAFG00000000280	CDK4	88.8213	108.876	113.774	128.731	170.365	200.564	142.521	161.697	162.926	185.057	201.142	235.147
ENSCAFG00000000281	ABRACL	70.2702	72.7902	76.8198	106.436	99.3342	110.378	49.1528	48.7604	56.3179	60.2593	65.9959	72.9963
ENSCAFG00000000282	HECA	9.71948	10.054	9.43783	8.8435	9.33948	7.97383	14.5345	14.6762	12.8861	13.6795	12.489	11.6679
ENSCAFG00000000285	CITED2	29.9351	29.348	27.7201	26.4672	19.2859	13.4561	59.7763	51.7282	52.9426	37.8731	35.5186	24.1749
ENSCAFG00000000287	CYP27B1	0.934925	1.38708	1.57163	0.579279	0.713997	1.18577	0.79079	0.673302	0.94878	0.927954	0.934268	1.48453
ENSCAFG00000000288	ENSCAFG00000000288	1.40524	2.10176	1.99566	2.24629	2.04829	2.09834	2.22729	1.98153	2.42998	1.68282	1.67497	1.28654
ENSCAFG00000000290	METTL1	10.8748	12.4775	14.6175	11.1262	19.8698	26.8889	8.46959	11.6264	12.7163	19.8619	24.6296	32.726
ENSCAFG00000000293	METTL21B	38.4038	40.8981	45.9862	42.3905	56.3283	59.2439	60.684	63.0822	62.1307	67.1811	66.3768	73.9102
ENSCAFG00000000295	VTA1	35.9719	36.0881	34.4447	41.0025	34.4544	35.7766	27.8777	27.9609	27.9222	27.357	26.2444	24.8211
ENSCAFG00000000296	GPR126	11.4176	12.5106	13.2333	14.7008	17.0287	21.5987	11.2914	11.9196	13.3086	14.3063	15.0409	16.2181
ENSCAFG00000000297	AVIL	1.05573	1.37065	1.3745	0.868941	0.63294	0.488625	0.995808	0.955828	0.887989	0.637795	0.682038	0.453831
ENSCAFG00000000300	HIVEP2	4.47932	4.27698	4.23293	4.30472	3.56821	3.47989	4.04383	4.13325	4.19466	4.07344	3.7222	3.39234
ENSCAFG00000000303	AIG1	3.54655	3.46855	3.04636	3.11408	1.72957	1.01469	2.76575	2.15442	2.16824	1.32367	1.51018	0.827593
ENSCAFG00000000305	ADAT2	2.31203	2.45324	2.56171	2.22169	1.90936	3.40535	5.0655	6.36987	5.30232	5.29922	5.43433	5.20886
ENSCAFG00000000307	PEX3	19.3409	19.1235	19.6727	17.9664	17.8929	16.7603	29.1403	27.212	30.2647	25.8048	23.0089	19.9154
ENSCAFG00000000308	CTDSP2	73.3083	73.1664	70.5517	67.3554	47.1447	37.585	101.175	91.3519	93.4298	72.1671	65.2583	48.2655
ENSCAFG00000000309	FUCA2	100.171	82.1707	80.9523	86.1196	61.0115	42.2871	83.0766	76.1551	69.6358	55.1555	53.7804	42.5123
ENSCAFG00000000310	XRCC6BP1	4.67553	4.89246	4.80131	3.68202	3.04129	2.59409	5.12004	4.44133	5.7402	3.86781	3.64947	2.59296
ENSCAFG00000000311	LRIG3	28.3989	26.2096	24.4406	18.4806	13.9909	9.96898	16.8128	16.5741	15.4224	12.4732	12.3388	8.42024
ENSCAFG00000000312	PHACTR2	9.92852	10.6107	9.83994	9.45185	7.76287	7.23562	12.573	13.0443	13.083	11.0719	9.86229	7.88925
ENSCAFG00000000314	LTV1	31.5521	36.6587	35.1134	44.3076	67.0537	80.4208	19.3116	25.5101	26.3045	40.3652	46.5986	60.2899
ENSCAFG00000000318	PLAGL1	5.69714	6.70387	5.67139	5.42066	6.53955	8.12234	5.17271	5.83562	5.20459	5.96454	6.36542	6.56679
ENSCAFG00000000320	SERF2	5.33978	4.76387	3.51622	4.81565	5.55324	5.09674	5.29383	6.65698	5.80519	6.03042	5.32856	8.31274
ENSCAFG00000000322	STX11	9.70527	10.429	12.6501	16.0479	17.7493	23.9768	17.6391	17.6698	21.2628	21.6742	26.1622	25.9308
ENSCAFG00000000323	USP15	25.5733	23.1882	22.6753	24.8991	24.9129	25.6208	16.2076	18.0369	16.4669	17.7196	17.811	17.6092
ENSCAFG00000000326	UTRN	82.0683	79.1903	78.2444	88.0016	82.5103	76.6673	61.3142	69.0671	65.7399	66.512	66.5701	62.3256
ENSCAFG00000000329	EPM2A	2.69946	2.09922	2.36026	2.20941	1.69992	1.10207	1.84218	1.90602	1.58658	1.47994	1.51768	1.1045
ENSCAFG00000000330	FBXO30	15.69	13.1515	13.274	12.8333	12.1454	9.45677	8.59265	8.80354	8.58284	8.26526	8.29997	7.47169
ENSCAFG00000000331	ENSCAFG00000000331	24.2304	20.5038	23.2062	32.794	28.8163	28.5303	13.1437	18.3614	18.0018	22.4975	22.6441	19.3255
ENSCAFG00000000333	MON2	26.9424	26.0707	25.334	28.1176	24.2891	25.4415	17.4144	18.1909	18.1077	18.0872	19.0168	17.7774
ENSCAFG00000000335	SHPRH	6.65481	5.89671	5.95263	5.79472	4.30195	4.21772	4.12376	3.92632	3.97912	3.63022	3.31633	2.90613
ENSCAFG00000000336	ENSCAFG00000000336	164.951	182.182	195.164	162.442	188.327	236.513	91.1184	97.3341	101.159	125.38	139.602	168.243
ENSCAFG00000000337	PPM1H	15.1186	17.7766	18.1584	16.7667	25.3909	26.7704	27.5183	30.8087	28.6587	32.0326	33.228	35.6319
ENSCAFG00000000340	CMC2	229.079	241.242	253.415	269.267	294.869	278.078	211.137	225.004	226.957	244.786	254.844	248.723
ENSCAFG00000000341	TMEM5	25.3652	20.9544	19.2469	21.9855	16.5861	10.4283	16.7139	16.1973	15.4976	13.4312	12.5215	10.6962
ENSCAFG00000000344	RUFY1	29.4764	31.3811	33.3456	25.9179	32.3156	35.9777	25.6166	26.6307	27.3165	30.2701	32.4392	36.0092
ENSCAFG00000000345	SRGAP1	0.892914	1.07453	1.12188	1.25378	0.938465	1.12041	1.1338	1.00059	1.22886	1.0297	0.973343	1.1898
ENSCAFG00000000348	CANX	654.103	701.749	692.051	813.596	899.07	1061.48	549.746	608.927	595.217	697.931	742.245	836.188
ENSCAFG00000000350	MAML1	16.1786	15.5535	15.1102	16.1379	13.7459	13.353	19.2666	18.6059	18.1578	16.2658	15.6883	14.7884
ENSCAFG00000000352	XPOT	105.161	113.007	114.831	121.917	134.132	149.715	69.1744	76.4404	78.0813	90.1298	98.4153	108.462
ENSCAFG00000000353	STXBP5	18.7402	18.5023	17.9546	16.4139	17.1975	16.2607	18.7687	19.4139	17.6422	18.2118	18.5331	17.2953
ENSCAFG00000000355	MGAT4B	91.9796	99.2582	98.3757	90.6902	91.69	89.4372	222.316	206.007	208.424	175.939	171.036	148.965
ENSCAFG00000000356	TBK1	31.3568	28.4256	29.6259	31.9715	32.3595	33.6984	17.7994	18.9977	18.1104	19.5102	20.5985	21.7591
ENSCAFG00000000357	ENSCAFG00000000357	0.669471	0.326035	0.867341	2.08033	1.28978	0.34488	0.58236	0.211558	0.566044	0.307999	0.557386	0.112129
ENSCAFG00000000359	Q32KH4_CANFA	113.048	101.078	97.3177	103.505	87.4077	70.7804	99.3243	96.0258	93.0669	84.9011	80.7305	67.5556
ENSCAFG00000000360	SQSTM1	69.8937	67.0975	63.5916	58.108	44.2186	35.8681	124.287	103.257	105.463	80.3981	71.0954	54.2246
ENSCAFG00000000361	TBC1D30	8.09731	8.0489	7.52415	7.02455	4.04311	2.48201	9.82746	8.64141	8.47265	6.69331	5.21595	2.939
ENSCAFG00000000365	C5orf45	49.2824	44.7546	43.7978	41.5507	28.1211	24.098	56.8904	46.6578	49.8258	39.9562	34.0052	26.214
ENSCAFG00000000370	ENSCAFG00000000370	71.0909	72.5508	76.1426	70.2435	90.0918	87.1816	127.821	128.27	124.426	120.143	120.396	104.085
ENSCAFG00000000373	TAB2	31.0361	30.8472	29.8003	30.5192	25.3238	26.5402	25.4869	27.0926	24.6227	24.5593	22.897	21.4583
ENSCAFG00000000374	IRAK3	11.8872	14.0914	15.0372	15.4913	18.6642	22.0809	10.035	11.2912	11.5465	13.8278	15.2983	16.7733
ENSCAFG00000000376	ENSCAFG00000000376	15.7677	15.8091	15.4845	18.7631	23.9258	18.6139	12.9661	12.4684	14.4562	19.8667	16.6989	20.4862
ENSCAFG00000000377	ENSCAFG00000000377	332.134	336.753	357.817	360.617	401.648	427.966	562.505	510.908	570.106	560.843	541.403	571.865
ENSCAFG00000000378	HELB	3.25405	3.19669	3.31065	2.253	2.66826	2.84334	1.86867	2.08661	2.33373	2.7069	2.5543	2.71957
ENSCAFG00000000379	PPIL4	26.8728	25.859	25.3686	25.6189	22.6267	23.6631	17.3372	17.1742	17.6565	16.5806	16.6522	15.6878
ENSCAFG00000000380	MED23	17.8323	17.0193	16.385	16.7187	15.6569	15.0322	15.2912	15.887	14.5132	13.5996	13.6135	12.2391
ENSCAFG00000000381	TBC1D9B	24.9662	24.5269	24.0328	23.4336	22.2566	22.5342	30.7613	30.9858	30.5816	27.7059	26.9248	27.0681
ENSCAFG00000000384	GRIP1	4.88249	4.57282	4.58583	3.84252	5.46522	4.98607	4.01708	4.82906	4.11879	4.69732	4.94333	5.29096
ENSCAFG00000000385	KATNA1	12.2868	12.9945	13.6613	13.6031	17.0623	19.9989	18.282	18.3436	19.0137	19.222	20.6943	23.1337
ENSCAFG00000000386	ARG1	0.781512	1.13317	0.778938	1.00057	0.984122	0.966666	0.855167	0.521919	0.598487	0.520448	0.840943	1.01504
ENSCAFG00000000387	LATS1	17.9255	17.7058	16.619	19.4214	17.4851	19.7286	10.338	11.8366	11.8838	11.73	11.7176	12.5524
ENSCAFG00000000388	ENSCAFG00000000388	10.6684	8.43511	8.23493	6.40682	4.86397	3.92667	9.4844	8.95207	7.9223	7.09871	6.30169	5.2094
ENSCAFG00000000390	NUP43	11.0153	14.0213	15.0607	16.294	20.9426	26.3597	8.74726	10.4033	11.2606	14.6455	15.2274	19.6429
ENSCAFG00000000393	PCMT1	34.7049	36.0119	36.5438	42.9172	46.9147	49.6874	26.444	28.1723	29.0092	33.0998	32.6581	36.8115
ENSCAFG00000000394	RPP21	10.2335	9.97299	11.2817	10.7622	12.5241	13.1429	12.6947	12.2034	12.8924	12.0004	13.2604	14.6656
ENSCAFG00000000395	MAPK9	21.3222	22.8088	21.7143	23.359	23.4995	25.0223	15.1493	15.3567	16.064	17.0376	17.3238	18.3415
ENSCAFG00000000396	GNL1	35.6186	35.2696	33.4255	30.841	32.0731	32.9757	40.3798	39.2501	40.6035	39.64	39.1882	39.9381
ENSCAFG00000000397	CAND1	88.9712	97.9945	95.679	109.927	113.727	124.8	66.4589	75.2112	72.9035	82.4115	85.719	93.5912
ENSCAFG00000000398	LRP11	13.7139	16.1428	16.6599	17.0369	25.3488	36.2929	14.9788	16.6907	17.5815	20.9794	23.1969	31.2178
ENSCAFG00000000399	ENSCAFG00000000399	279.679	255.451	233.075	276.265	264.641	317.704	235.52	225.235	224.721	236.436	234.231	289.204
ENSCAFG00000000402	ENSCAFG00000000402	26.1479	25.9978	27.7093	19.9137	17.8618	16.7474	78.3498	65.9453	66.7031	46.7719	40.6823	32.754
ENSCAFG00000000405	PLEKHG1	2.94754	3.49355	3.8703	4.41712	4.06877	4.13049	2.996	3.38033	3.95124	3.68936	3.86357	3.66777
ENSCAFG00000000406	PPP1R10	24.1055	23.8748	23.9607	21.2151	23.9449	21.9364	29.0317	29.218	27.6298	27.7667	26.7478	28.1318
ENSCAFG00000000407	DYRK2	5.69216	5.96065	6.83373	5.6774	6.63356	8.24525	11.2783	11.066	10.8807	10.5628	11.6621	12.5639
ENSCAFG00000000411	MRPS18B	52.7144	51.0723	49.706	55.4192	61.7947	61.3728	81.4134	77.4691	78.3531	73.5929	76.1614	81.6833
ENSCAFG00000000412	MDM1	7.42296	7.86209	7.04857	8.24476	7.75064	6.12855	6.22448	7.31727	7.27424	7.05272	6.99771	6.01539
ENSCAFG00000000413	MTHFD1L	25.6865	32.643	34.1801	40.2406	62.4938	80.9418	23.4103	30.341	31.3475	45.4919	53.6233	72.7564
ENSCAFG00000000414	ATAT1	6.2696	7.19496	7.14633	3.63989	3.44696	2.64212	6.98485	5.90514	6.78916	5.32393	4.91567	3.32263
ENSCAFG00000000415	RAP1B	60.3638	60.1713	60.7294	73.2396	77.6387	98.1085	36.4488	38.404	41.012	44.9045	47.5287	58.8685
ENSCAFG00000000416	C6orf136	20.8679	23.107	24.9015	18.3549	23.1472	28.566	34.282	33.6294	32.5779	39.5377	40.2041	44.3181
ENSCAFG00000000417	NUP107	12.2629	15.7829	16.7827	18.558	23.8524	29.1483	11.3126	13.2785	14.0987	17.6122	18.8588	22.8559
ENSCAFG00000000418	MDM2	92.3182	86.0715	85.317	87.7196	97.4292	115.159	56.157	61.1379	56.9008	65.7874	69.9633	83.7693
ENSCAFG00000000419	AKAP12	21.6828	20.1621	20.3157	21.6188	22.4257	26.9674	23.7314	23.8221	23.6807	26.2917	25.9282	26.9726
ENSCAFG00000000420	CPM	14.8318	13.4272	13.1799	11.4278	15.911	23.5143	21.3186	22.2603	19.8531	19.81	20.1479	33.434
ENSCAFG00000000421	ENSCAFG00000000421	0.744193	1.62886	0	4.54702	2.63292	2.13737	1.24023	0	0.330735	0.783124	0.695935	1.43276
ENSCAFG00000000422	ZBTB2	5.79875	6.17694	7.216	6.93034	10.0742	10.8449	8.44957	9.13789	8.76163	10.695	11.224	12.8802
ENSCAFG00000000423	RMND1	10.6752	10.2643	9.56566	9.31934	9.53324	9.07093	10.5863	10.5236	9.83052	9.2925	9.00184	8.2556
ENSCAFG00000000424	CPSF6	31.0344	34.5715	36.135	33.1929	43.8348	48.4175	43.8574	45.9797	43.8432	49.6852	51.0871	54.8756
ENSCAFG00000000425	C6orf211	24.3465	22.7143	22.7485	23.963	21.3146	21.3641	14.0228	13.8553	12.3909	13.2392	14.1424	13.8301
ENSCAFG00000000427	DHX16	20.1012	19.6832	20.3437	13.1413	13.6822	14.8527	17.612	16.5995	16.8684	16.1985	16.4168	16.5658
ENSCAFG00000000428	YEATS4	5.50487	5.71159	6.48461	5.3218	8.36482	11.2321	7.81761	9.28201	9.69859	10.2454	9.95983	12.4678
ENSCAFG00000000431	FRS2	20.618	18.1552	17.0145	18.8783	14.0864	14.0598	16.0547	14.7285	15.1901	13.6717	13.3628	11.9031
ENSCAFG00000000432	CCT2	199.723	219.296	222.727	267.869	338.199	418.101	145.655	166.19	166.237	211.495	234.37	294.569
ENSCAFG00000000436	ENSCAFG00000000436	58.6386	48.5434	44.5602	50.1772	38.0161	23.659	30.6019	29.0074	28.6836	25.1298	24.047	17.6244
ENSCAFG00000000437	NRM	36.6451	42.2916	45.6102	46.7987	53.6301	59.9027	58.4591	57.7084	61.3761	63.2815	68.5321	74.5543
ENSCAFG00000000441	CNOT2	27.2649	27.224	25.8383	28.9078	25.9862	26.2543	17.0949	17.4832	17.6045	18.4283	18.9249	18.391
ENSCAFG00000000442	MDC1	22.8782	24.8806	24.9347	20.9486	18.3031	19.6321	20.8693	20.9418	22.4612	20.8074	20.2432	18.6777
ENSCAFG00000000443	TUBB	135.656	214.927	249.016	300.624	452.463	659.143	203.991	265.504	269.258	389.353	431.805	613.58
ENSCAFG00000000444	FLOT1	100.009	105.898	107.224	118.528	126.006	151.25	100.791	105.245	104.017	115.213	117.113	136.472
ENSCAFG00000000445	SYNE1	3.51477	2.85561	2.56745	2.52269	1.16503	0.765892	2.49307	2.03727	2.07999	1.39585	1.13241	0.607602
ENSCAFG00000000447	IER3	1.38777	2.16332	2.15164	2.52904	5.7743	5.83401	7.61277	6.82636	9.17911	13.251	17.3396	25.1594
ENSCAFG00000000448	DDR1	88.8239	83.2966	83.4479	82.0224	77.0481	73.2906	110.55	103.736	101.101	89.8994	91.0196	86.0633
ENSCAFG00000000450	TSPAN8	124.804	129.778	128.373	140.07	192.965	241.445	78.4206	89.9096	82.5789	112.925	110.542	156.438
ENSCAFG00000000453	ZFC3H1	14.7367	14.4901	14.8556	11.3721	11.6525	13.182	8.88527	9.81796	9.3222	9.86041	9.77019	9.74564
ENSCAFG00000000454	VARS2	38.6193	44.5312	47.6824	38.6193	50.3223	67.9144	42.5427	44.4098	44.5909	49.6435	53.0471	75.158
ENSCAFG00000000456	ENSCAFG00000000456	12.3945	12.9557	10.14	10.882	9.87113	8.14311	8.23043	11.096	9.65907	8.70584	8.461	6.26838
ENSCAFG00000000457	TMEM19	105.499	98.4174	98.8967	111.977	93.0518	89.6804	88.1794	90.8775	91.2007	89.0689	83.8759	77.4262
ENSCAFG00000000458	RAB21	56.026	60.0921	57.3835	58.9075	70.8913	87.8483	44.2862	48.0932	45.134	51.113	53.8742	66.4799
ENSCAFG00000000459	TBC1D15	43.9108	37.025	36.2379	43.5365	37.8284	37.7405	27.0658	29.5588	28.1662	28.7685	27.9079	28.3425
ENSCAFG00000000463	C8orf47	6.58829	6.30132	5.10112	5.00702	2.7713	2.35873	6.58477	4.71859	5.4841	3.58624	3.05305	1.71006
ENSCAFG00000000464	CNOT6	28.0451	26.6359	26.3919	25.0453	21.6561	19.7615	12.1028	13.3388	12.5768	13.2117	12.6204	12.2576
ENSCAFG00000000465	ENSCAFG00000000465	119.107	111.985	99.9309	119.751	111.921	100.201	75.8531	72.2866	73.2651	73.2278	74.3407	73.7248
ENSCAFG00000000469	POP1	7.30306	8.24506	7.99497	8.24891	9.98637	11.225	5.51216	5.91142	5.87338	7.15283	7.76127	9.36357
ENSCAFG00000000475	PSORS1C2	0.60503	0.823263	1.45115	0.662056	0.616596	1.1013	1.0541	1.29239	1.28071	1.95123	1.63946	3.04438
ENSCAFG00000000478	CCHCR1	30.2705	30.794	34.4867	18.2292	19.8527	23.6282	14.9449	16.1076	16.5801	18.9325	17.7112	21.2152
ENSCAFG00000000480	NIPAL2	28.4918	29.945	30.6835	34.0713	37.3665	41.383	22.2859	25.1117	24.0983	28.0078	29.5847	31.9288
ENSCAFG00000000483	TCF19	2.27114	4.45904	5.58291	5.49156	9.67033	13.4514	4.20659	7.37398	7.5501	10.6413	12.7816	18.5645
ENSCAFG00000000484	STK3	9.84024	8.31523	8.73533	8.53676	8.01304	6.48437	7.40009	7.94497	7.50643	6.51649	6.11405	5.96479
ENSCAFG00000000487	dla88	55.054	57.4925	64.958	66.3638	62.417	55.5392	109.972	96.6714	103.002	90.9542	86.9551	77.4404
ENSCAFG00000000489	ENSCAFG00000000489	0.799978	0.679973	1.33891	0.741528	1.04824	1.49602	0.503491	0.658465	0.619888	0.568079	0.674659	0.620436
ENSCAFG00000000491	ENSCAFG00000000491	2.57346	3.38739	2.86282	3.43996	4.1152	3.71917	2.51341	2.7392	3.04814	3.21958	3.77396	3.80933
ENSCAFG00000000492	ENSCAFG00000000492	5.54341	7.69185	6.32627	7.57234	7.65787	7.57793	19.2995	16.5751	18.4529	17.4187	15.7613	16.843
ENSCAFG00000000493	OSR2	4.2462	3.15416	1.85879	1.69689	0.83112	0.455814	4.71055	4.6095	2.77294	1.84218	1.58752	0.938915
ENSCAFG00000000496	ENSCAFG00000000496	3.44712	3.27709	3.23868	3.8954	4.38251	5.92654	2.92124	3.38645	3.38196	4.42832	4.11382	4.66449
ENSCAFG00000000497	ENSCAFG00000000497	0.951104	0.576227	0.790633	1.34772	0.197327	0.168617	1.52113	1.00339	0.972708	0.606903	0.383132	0.231222
ENSCAFG00000000500	DLA-64	56.739	61.8654	65.1585	69.5382	58.3534	58.2625	114.918	103.62	107.526	90.2958	85.2321	78.3783
ENSCAFG00000000502	ENSCAFG00000000502	3.25912	2.47404	2.02384	2.66282	0.704536	0.484475	4.09918	2.27533	3.01918	1.69668	0.804173	0.558857
ENSCAFG00000000506	MCCD1	11.0547	10.7872	11.1029	10.0826	6.57381	3.72157	25.6546	12.889	25.2895	10.5851	12.016	7.56701
ENSCAFG00000000507	VPS13B	11.8796	9.48201	8.78811	8.77016	5.90867	5.40716	7.45591	7.25234	6.36632	5.51459	4.99206	4.28963
ENSCAFG00000000509	DX39B_CANFA	207.634	226.634	234.543	202.586	222.94	251.52	165.232	162.24	177.823	187.303	195.869	216.392
ENSCAFG00000000512	SRFBP1	31.4365	30.7987	27.7563	34.3967	38.8359	47.2047	16.9586	16.983	18.569	23.634	26.2337	29.5895
ENSCAFG00000000513	VATG1_CANFA	1.56466	1.99378	2.42408	1.56336	0.407634	0.64718	1.54074	1.09144	1.12318	0.733381	0.737332	0.889969
ENSCAFG00000000523	ENSCAFG00000000523	0.22859	0.173916	1.08641	1.39789	0.873221	1.02991	0.367365	0.400367	0.223171	0.267153	0.285684	0.2122
ENSCAFG00000000525	GLIPR1	20.7455	22.5015	21.1861	22.0084	26.4228	37.7815	32.4765	32.2027	34.1044	33.091	36.3069	47.6076
ENSCAFG00000000528	ENSCAFG00000000528	17.2725	13.6827	14.3131	16.7197	14.8341	15.2151	11.0692	13.1858	11.899	12.1624	12.7299	13.4486
ENSCAFG00000000529	RGS22	5.82181	4.61597	3.69709	3.3532	2.12132	1.0083	2.90181	2.99572	2.3159	1.5665	1.69989	0.984861
ENSCAFG00000000530	SNX2	49.5541	49.347	48.0188	47.9157	46.4455	40.5166	46.2789	45.5765	45.153	41.3363	40.6446	35.372
ENSCAFG00000000533	PRRC2A	30.7769	33.6283	34.3806	31.9858	34.5396	37.1093	58.0197	59.7302	57.5443	55.4653	54.0729	55.0795
ENSCAFG00000000534	SNX24	22.3152	23.0951	22.5312	19.7803	13.9446	10.3855	18.3541	18.9871	16.3765	15.0157	12.0087	9.11092
ENSCAFG00000000536	ENSCAFG00000000536	0.190143	0.182359	0.772876	1.02586	0.410673	0.3823	0.672135	0.244172	0.435536	0.118493	0.428874	0.388243
ENSCAFG00000000540	ENSCAFG00000000540	0.110505	0	0.924735	0	0.127255	1.19811	0.174583	0.475665	0	0	0.250644	0.30253
ENSCAFG00000000543	CEP120	13.612	13.6161	13.2779	13.6558	13.4707	15.5836	11.3292	11.2912	10.9708	11.6539	11.3754	11.9398
ENSCAFG00000000547	FBXO5	5.028	10.1634	9.68645	10.6585	16.816	22.8447	7.78995	9.91549	11.1154	14.3537	15.8895	19.5469
ENSCAFG00000000548	ENSCAFG00000000548	20.0416	16.8386	16.7557	12.3095	10.6464	6.9874	12.6675	12.0932	12.4844	9.95076	9.56786	6.94273
ENSCAFG00000000549	MTRF1L	11.8919	13.0411	13.0993	8.37856	8.49491	11.5223	7.21437	6.83132	7.51039	8.757	8.07469	8.1067
ENSCAFG00000000550	RGS17	2.50814	3.46151	3.52647	3.77829	6.97644	11.4865	4.63113	5.42102	6.21024	10.1148	11.1224	17.6851
ENSCAFG00000000554	ENSCAFG00000000554	36.7968	34.3242	36.9002	28.1488	21.689	18.228	32.8729	32.0892	31.1585	26.4818	22.8161	22.2578
ENSCAFG00000000555	RNF19A	45.0667	39.5659	37.8869	40.8543	30.1787	32.8018	24.3321	23.23	23.7715	21.2283	20.6646	20.4734
ENSCAFG00000000557	CSNK1G3	30.4653	23.8065	25.9438	28.702	25.6254	27.9253	17.7837	18.6564	19.4242	19.428	20.0139	21.6092
ENSCAFG00000000561	MIOX	25.5209	30.4883	35.0435	8.2914	9.48316	11.2878	15.4582	16.7012	21.3471	22.6796	21.6341	19.8245
ENSCAFG00000000562	ENSCAFG00000000562	22.4803	21.5598	21.4738	19.4671	22.0108	21.8726	23.778	25.629	25.1833	25.3124	26.3162	25.0149
ENSCAFG00000000564	SCO2	8.28412	8.72418	8.82776	8.05915	10.6663	12.0073	11.7093	11.3869	11.2499	12.3856	12.9744	15.8684
ENSCAFG00000000566	Q32KI5_CANFA	23.229	26.4517	26.7882	21.355	21.5568	22.5198	43.8725	42.1546	42.9376	39.617	38.7744	37.8991
ENSCAFG00000000567	PABPC1	804.25	821.899	797.038	845.581	759.986	771.534	837.573	805.503	863.317	748.703	750.993	705.201
ENSCAFG00000000569	ZNF608	6.73072	7.09956	7.89222	7.2413	5.834	5.11871	8.3401	8.15721	9.40164	7.22742	7.2724	5.52438
ENSCAFG00000000570	SCAF8	24.222	24.0106	23.622	24.9984	21.7768	22.589	21.2728	21.5261	22.2267	20.6828	21.5702	19.9659
ENSCAFG00000000572	LMF2	15.686	16.5163	17.8103	14.109	16.8344	17.5941	20.5785	21.7635	20.6035	22.6792	22.4042	24.6328
ENSCAFG00000000575	BAG6	44.9012	49.1522	50.7095	43.847	47.7327	52.0416	64.2537	65.9831	65.2241	61.7257	63.1651	68.047
ENSCAFG00000000576	ENSCAFG00000000576	4.69067	3.99084	4.50525	5.35853	3.41005	5.04836	4.08936	4.22764	4.03051	4.56813	4.04202	3.64252
ENSCAFG00000000579	ENSCAFG00000000579	13.4214	12.5803	13.8702	8.31713	9.37859	7.86663	15.276	16.6252	15.3217	13.357	12.6944	11.504
ENSCAFG00000000580	ENSCAFG00000000580	95.5592	105.655	107.026	110.474	125.523	146.525	110.717	111.057	110.196	117.23	121.113	136.939
ENSCAFG00000000581	TFB1M	5.02511	6.92097	6.978	6.785	8.67757	10.3979	5.94037	6.07513	7.30636	10.0953	9.75448	10.4403
ENSCAFG00000000582	GRAMD3	85.1131	79.6454	78.2164	87.1947	77.0935	72.1498	93.9173	87.8178	88.8368	85.5139	85.0479	73.5256
ENSCAFG00000000584	ZNF706	1163.88	1126.23	1090.06	1154.31	1018.83	1080.35	496.239	455.144	495.469	462.539	479.073	526.453
ENSCAFG00000000586	CPT1B	7.75261	8.29726	9.88687	3.22025	3.21311	3.33488	3.99871	3.86386	4.18045	4.04526	4.27226	4.74038
ENSCAFG00000000587	GRHL2	19.1952	17.3726	18.4265	17.5503	15.3053	12.3084	21.0924	22.0908	21.5345	20.3864	19.0802	14.3588
ENSCAFG00000000588	ALDH7A1	78.5836	76.2486	77.6252	86.1657	67.3941	58.3607	83.0954	77.5785	84.0995	69.2777	69.6064	56.9118
ENSCAFG00000000590	PHAX	30.8229	29.0761	31.7672	38.2425	42.064	45.8527	17.8964	20.2662	20.9345	26.0936	27.5437	30.9558
ENSCAFG00000000593	LMNB1	200.101	231.448	240.875	288.379	310.331	343.506	174.527	191.757	208.456	230.439	255.254	279.349
ENSCAFG00000000594		16.0188	14.9353	15.1784	17.3793	20.5238	26.3507	15.7317	13.9694	15.577	16.9518	18.015	21.3193
ENSCAFG00000000598	APOM	3.08069	4.40263	4.33201	3.93494	2.44346	2.21234	4.36988	3.63237	3.45556	2.97708	3.89893	2.05355
ENSCAFG00000000600	ENSCAFG00000000600	19.413	19.5484	19.7849	18.4294	17.3913	13.3686	22.8258	20.408	18.7377	19.5573	15.1683	14.6194
ENSCAFG00000000601	GPANK1	12.1716	12.4334	12.2511	11.7084	10.8131	10.3127	15.618	14.6003	15.1325	13.4732	12.8314	12.2672
ENSCAFG00000000602	RRM2B	7.22064	6.99689	6.8028	5.96577	4.76308	3.79803	4.84242	4.35275	4.69166	3.78687	3.7187	3.02422
ENSCAFG00000000603	NCAPH2	24.9699	25.3508	25.1969	21.6452	22.1884	26.4042	36.961	34.2448	36.4702	35.6358	34.3033	37.535
ENSCAFG00000000604	ENSCAFG00000000604	96.8904	95.4231	103.231	88.0784	103.27	119.752	138.262	137.275	135.591	138.801	138.627	149.224
ENSCAFG00000000607	ABHD16A	25.5188	25.136	25.2431	19.8681	19.9524	21.2148	26.8321	25.5314	25.7352	24.4912	24.2	23.961
ENSCAFG00000000608	ARID1B	9.92693	10.1629	10.7935	10.2687	10.324	8.97641	15.6606	15.5044	14.4568	13.3263	13.0996	11.5931
ENSCAFG00000000609	ADM2	5.0891	6.55316	7.32365	3.55569	3.75384	3.67815	7.2661	8.31477	8.82816	9.60726	11.359	12.0316
ENSCAFG00000000612	ENSCAFG00000000612	17.6453	20.6934	22.3153	12.6587	16.4657	20.8976	17.0795	18.437	18.2768	20.6031	22.7927	26.0715
ENSCAFG00000000616	TMEM242	48.2139	45.6742	49.0681	46.7525	47.4737	38.8054	92.4005	81.6959	85.9274	73.1433	63.8655	55.2616
ENSCAFG00000000617	DDAH2	7.37307	7.37641	6.92358	5.41795	4.47276	3.00581	12.7741	12.0212	9.38111	7.80689	6.55948	4.68484
ENSCAFG00000000618	ZDHHC14	3.27766	2.88157	2.97632	2.63207	2.70202	3.10167	3.9665	3.58598	3.78966	3.19439	3.04144	3.22844
ENSCAFG00000000619	UBR5	25.3022	26.4129	25.5962	26.4674	23.7585	23.8682	24.5213	25.3706	24.1003	25.097	23.0967	22.5034
ENSCAFG00000000620	PPP6R2	18.2682	18.4381	18.7322	15.8663	18.546	18.5429	24.3827	24.558	23.4615	23.0476	23.6627	24.9442
ENSCAFG00000000621	CLIC1	191.674	212.041	220.727	224.22	273.473	319.966	342.136	351.198	344.294	377.382	371.488	419.511
ENSCAFG00000000622	PRRC1	11.8664	13.6967	13.9965	14.6181	19.3368	22.9433	13.6229	15.4225	13.7877	17.6343	19.2501	20.0734
ENSCAFG00000000626	ENSCAFG00000000626	3.94526	3.39739	2.99964	1.78572	1.0819	0.877435	1.98717	1.77956	1.8339	1.48904	1.47645	1.0558
ENSCAFG00000000627	SNX9	55.7986	55.886	53.6457	60.3069	52.3106	54.8012	53.7047	54.0741	58.4248	50.6886	51.2712	50.0976
ENSCAFG00000000628	SAPCD1	0.821711	1.23369	1.43912	0.456512	0.980429	1.16889	0.760918	1.01356	0.575244	1.25202	1.13289	1.85577
ENSCAFG00000000629	DENND6B	10.7633	10.02	11.1972	4.70645	4.38265	3.71933	8.29858	8.2526	7.75676	6.87907	7.09924	6.01423
ENSCAFG00000000630	VWA7	0.826147	0.950609	1.22943	0.537516	0.860873	1.10926	0.905762	0.860363	0.776296	0.997695	1.07485	1.94546
ENSCAFG00000000636	VARS	28.9798	40.0256	43.5206	41.1119	63.8822	79.564	40.3944	54.093	52.5104	73.802	82.1862	101.143
ENSCAFG00000000637	SLC12A2	207.474	216.725	216.055	245.866	175.378	147.902	217.811	199.788	228.782	195.386	189.203	131.3
ENSCAFG00000000638	KLF10	16.6224	20.4857	21.6308	22.383	34.8247	54.8603	35.3515	31.6297	34.6512	41.5798	47.7245	68.6895
ENSCAFG00000000639	HSPA1L	3.77018	2.99657	2.68085	2.41411	2.07435	0.742362	2.77922	2.63752	2.48889	1.93231	1.50935	1.15441
ENSCAFG00000000641	HSP71_CANFA	6.82609	6.55316	6.14264	6.1948	7.19983	5.76003	11.7174	13.1918	10.0953	11.0026	10.6075	11.4623
ENSCAFG00000000642	NEU1	19.8083	20.0737	19.6491	20.6695	20.8316	21.7576	21.2664	21.6018	20.8839	20.4679	20.7848	21.1794
ENSCAFG00000000643	AZIN1	83.6396	87.7796	88.0043	101.641	101.577	102.364	72.8888	77.3382	80.103	82.732	87.2951	87.6516
ENSCAFG00000000644	SYNJ2	5.23089	5.65415	5.88788	6.14011	8.33307	9.74233	6.30677	6.85914	6.96514	7.68309	9.10743	10.8725
ENSCAFG00000000647	SERAC1	16.0598	15.4689	16.0973	15.1613	14.4384	15.5852	12.4826	13.7376	14.0932	13.8091	13.0429	12.6731
ENSCAFG00000000649	ATP6V1C1	17.1772	16.8411	18.1325	17.9516	17.7763	16.2427	17.2922	16.6253	17.1492	16.5713	15.5805	15.2232
ENSCAFG00000000652	TULP4	2.11204	2.16755	2.0778	1.93949	2.07932	2.01258	2.56764	2.92472	2.16384	2.14259	2.44022	2.04308
ENSCAFG00000000654	B8PZT3_CANFA	91.1081	84.731	81.1127	93.4373	80.3658	74.6178	66.7678	66.6362	67.4427	64.0026	61.589	57.8718
ENSCAFG00000000655	TMEM181	10.0198	11.1072	10.8848	12.1791	16.7468	21.2054	10.0772	11.2909	11.2662	14.2063	14.8308	17.2152
ENSCAFG00000000657	ENSCAFG00000000657	30.5881	30.9984	31.2087	30.442	33.1484	34.6005	45.7376	38.904	41.3287	37.8661	37.5847	38.0281
ENSCAFG00000000658	SLC44A4	136.453	128.407	125.118	100.627	84.7926	68.3655	131.518	121.4	119.699	99.9388	96.3463	76.7946
ENSCAFG00000000661	EZR	407.862	385.37	390.088	380.878	479.901	665.406	605.888	555.15	542.892	556.329	587.435	775.914
ENSCAFG00000000662	ENSCAFG00000000662	1.12396	0.540704	0.560863	0.58455	1.10523	1.60666	0.41987	0.610118	0.544143	0.740206	0.401865	0.808426
ENSCAFG00000000663	DCAF13	52.4716	51.2617	52.1945	58.4898	59.2491	68.507	37.129	37.3379	40.9974	43.2111	45.3401	53.603
ENSCAFG00000000664	RSPH3	2.96237	2.74962	2.12876	2.00771	1.86491	1.29777	2.74104	2.70194	2.49806	1.74075	1.98936	1.54935
ENSCAFG00000000669	EHMT2	26.9096	27.5029	27.7639	24.4657	24.396	21.1893	36.2843	35.9416	33.9461	31.9432	30.7916	28.4246
ENSCAFG00000000670	RIMS2	1.15044	1.25166	1.44889	1.43485	1.42876	1.77002	1.38438	1.50084	1.52323	1.5547	1.56288	1.46494
ENSCAFG00000000671	SOD2	30.3858	30.5738	32.3971	34.4424	36.6153	34.5132	39.3171	36.8467	38.4729	36.6562	37.1439	36.177
ENSCAFG00000000673	PLXNB2	77.0433	77.4696	79.4763	68.7133	63.485	61.6845	102.961	99.8679	99.3667	87.9333	86.5581	80.5719
ENSCAFG00000000674	ZBTB12	16.4369	15.1649	15.6466	16.1879	16.8552	16.7439	22.3369	21.7272	21.9555	21.0879	19.6065	17.9339
ENSCAFG00000000677	LRP12	4.08422	4.20075	4.78616	4.45472	5.38207	7.38531	4.20751	4.38248	3.89744	5.09957	5.50507	6.34236
ENSCAFG00000000678	B3FXQ6_CANFA	0.856542	0.827919	0.869802	1.10619	1.65949	2.20399	0.963854	1.17281	0.970976	1.37336	1.32846	2.0091
ENSCAFG00000000679	SKIV2L	6.91808	7.68776	7.24035	6.01602	5.13259	5.74121	9.11198	8.46194	8.69038	8.05456	8.07294	7.00952
ENSCAFG00000000680	OXR1	30.7001	26.0712	27.7254	30.0954	23.8561	22.1337	17.2767	17.8377	18.2773	17.5895	16.3595	14.1367
ENSCAFG00000000686	ENSCAFG00000000686	26.5068	25.9699	24.6397	25.3177	17.2159	15.4298	30.5894	26.0088	26.4934	21.7727	20.2843	15.5995
ENSCAFG00000000688	HDAC10	9.97961	11.0108	11.5966	8.3313	8.05848	6.80394	11.0631	11.2719	10.8988	8.99967	8.93002	8.46805
ENSCAFG00000000689	TUBGCP6	4.1179	4.67523	5.50535	3.63708	4.06939	4.49371	4.6595	5.25153	4.98238	5.34662	5.44722	5.98522
ENSCAFG00000000690	RDBP	32.6015	27.7959	30.0767	27.8232	25.4724	27.5209	34.2189	33.8347	32.2182	32.2948	30.0017	27.4441
ENSCAFG00000000691	B1H0W0_CANFA	15.3131	15.5322	15.8379	16.1247	14.5702	14.7052	19.4804	19.3407	18.1573	17.6495	16.0035	14.0702
ENSCAFG00000000692	ENSCAFG00000000692	11.8904	12.0815	13.1481	9.64728	11.0266	11.4857	13.8781	14.4931	13.9616	14.3552	14.2539	15.4615
ENSCAFG00000000694	DOM3Z	12.9909	12.4073	11.6871	9.53659	8.22065	9.38503	15.1274	14.4284	14.2268	13.2919	12.0721	11.2481
ENSCAFG00000000698	TRABD	9.73504	12.6958	12.7357	10.1995	16.6173	22.6721	15.9446	18.2544	18.2049	21.6823	25.1905	34.5985
ENSCAFG00000000699	PANX2	0.914222	1.28109	1.65532	1.35443	1.57264	1.44396	2.17104	2.55256	2.26615	2.26251	2.23148	1.87799
ENSCAFG00000000701	ENSCAFG00000000701	9.14787	10.4761	12.2543	6.30804	7.45979	9.83422	6.69437	7.20645	7.21139	7.83056	8.21029	10.2034
ENSCAFG00000000702	EIF3E	188.632	177.846	168.236	181.187	153.339	138.975	152.718	142.471	159.156	135.258	132.452	115.121
ENSCAFG00000000709	CRELD2	18.2607	22.6777	30.0939	33.6534	58.3682	95.2141	19.5	24.5544	28.105	49.5454	53.4422	91.4318
ENSCAFG00000000711	ALG12	6.68656	8.18843	8.28949	7.79586	9.83084	10.3768	10.7446	11.0791	11.8438	11.9509	13.3907	13.5174
ENSCAFG00000000712	CP21A_CANFA	1.32923	1.37073	1.84589	0.882519	1.24003	1.33009	1.53597	1.17333	1.14413	1.21472	1.38767	1.64176
ENSCAFG00000000713	ENSCAFG00000000713	31.2162	26.1498	26.0661	31.9708	22.1317	22.4315	24.6158	21.6817	25.4675	22.1873	20.8351	18.1117
ENSCAFG00000000714	ZBED4	6.56842	7.65117	7.93017	8.24083	11.2123	13.1911	11.7374	12.694	12.3289	15.0401	14.1403	17.7087
ENSCAFG00000000716	TMEM74	2.48781	1.70282	3.01679	2.2791	2.08728	2.03621	2.8242	1.92882	2.15946	1.91189	2.09039	2.0881
ENSCAFG00000000718	BRD1	10.4695	11.0994	11.3788	8.74942	10.473	11.974	12.8727	13.1631	12.8938	12.4594	12.9518	13.5657
ENSCAFG00000000719	NUDCD1	11.0165	12.6022	13.1175	15.3131	20.0175	22.274	9.30965	11.1716	10.659	13.1052	14.5604	17.3409
ENSCAFG00000000720	ACAT2	114.006	120.469	125.087	136.46	189.065	217.716	118.015	126.6	129.073	157.914	167.534	210.248
ENSCAFG00000000721	ISOC1	21.7353	24.0601	28.8089	24.9116	38.6613	44.0457	38.5497	38.835	39.126	45.3028	49.9445	54.2903
ENSCAFG00000000732	TCP1	136.524	151.522	154.583	179.749	227.451	278.424	125.404	139.032	141.392	177.856	192.93	239.872
ENSCAFG00000000736	LYRM7	65.2544	66.375	63.382	84.5703	65.5463	52.9201	36.6193	34.9203	32.4528	35.6016	28.8639	34.2169
ENSCAFG00000000737	CDC42SE2	225.228	252.208	210.381	255.812	318.081	263.327	187.434	219.168	176.203	193.699	202.119	215.014
ENSCAFG00000000738	EBAG9	123.916	118.373	109.457	117.601	98.563	88.1299	77.4672	77.1949	76.9382	71.4625	74.1939	64.9211
ENSCAFG00000000741	SYBU	7.01673	6.988	7.17069	4.97687	4.94946	5.03287	9.91029	9.16998	9.57504	7.97566	7.31602	6.98227
ENSCAFG00000000745	TBC1D22A	9.03988	8.19995	7.5906	7.84314	6.72497	5.53807	12.3341	11.4515	10.8032	8.64844	8.69961	7.44099
ENSCAFG00000000751	TNXB	1.41261	1.40955	1.5159	1.04516	1.59111	1.9681	1.74176	1.69851	1.77995	2.07918	1.86286	2.54222
ENSCAFG00000000752	CERK	39.814	39.3176	40.8853	35.0109	36.1587	37.5954	53.5212	49.9525	50.7845	44.2699	47.2401	46.6321
ENSCAFG00000000755	FNIP1	9.38279	10.3611	9.19545	7.84632	6.0369	5.25446	8.11486	7.96536	8.13611	7.23088	6.06809	4.86195
ENSCAFG00000000756	GRAMD4	11.4839	10.6757	11.3207	11.0478	12.9842	17.633	17.3691	17.3492	16.2599	16.3328	17.8942	21.4379
ENSCAFG00000000757	Q9BDH0_CANFA	9.86038	11.5396	9.96344	8.4246	4.93012	3.06317	12.0586	9.72538	11.1413	7.56764	6.58987	3.26605
ENSCAFG00000000760	MAP3K4	7.75311	7.91903	8.41497	8.22715	8.41661	10.5081	7.54609	7.64829	8.68471	8.56404	9.37026	9.90306
ENSCAFG00000000761	ATF6B	10.9193	11.5558	11.3158	9.31784	9.33592	9.66869	13.0362	13.2997	13.0281	12.5068	12.3131	12.1598
ENSCAFG00000000765	AGPAT4	15.2729	14.2873	15.2968	14.0591	17.5541	27.8748	19.2687	17.696	17.166	20.8278	20.385	27.2847
ENSCAFG00000000766	PPT2	8.15779	6.90102	7.59946	3.93277	3.4089	2.96013	8.07343	7.18058	6.65041	6.21885	5.42321	4.72062
ENSCAFG00000000767	CELSR1	6.44925	6.42333	6.29555	6.44943	5.10755	3.79403	10.6792	9.87765	9.43553	7.26762	6.96357	5.81379
ENSCAFG00000000768	ENSCAFG00000000768	4.17127	3.78216	4.24283	1.41454	0.878416	1.06689	0.871999	1.2671	1.27136	0.999223	1.66919	1.09132
ENSCAFG00000000769	ENSCAFG00000000769	1.47787	0.87529	0.867498	0.436006	0.408068	0.31117	1.46245	1.04211	0.792744	0.684215	0.484522	0.649805
ENSCAFG00000000771	AGPAT1	75.0408	72.6568	69.1183	60.5887	52.7275	44.4037	82.3292	71.8777	69.1735	61.317	60.2394	49.085
ENSCAFG00000000772	QKI	38.1478	36.385	33.806	36.5312	33.2154	40.3886	29.8062	30.6881	32.2507	30.41	31.3893	33.5294
ENSCAFG00000000774	RNF5	66.4969	54.234	57.7202	45.5075	57.8289	41.0567	96.44	106.4	75.6997	85.5682	84.8653	76.4128
ENSCAFG00000000777	C0IP03_CANFA	9.36581	8.68897	9.73608	2.53808	2.22702	2.71265	3.69868	3.5725	4.42466	3.67123	4.56305	3.83666
ENSCAFG00000000779	TRMU	7.94707	8.37433	9.37337	5.5418	6.80929	10.1474	5.96887	5.80601	6.71951	6.89789	8.52672	9.90076
ENSCAFG00000000782	GTSE1	4.72462	7.05752	7.65197	8.95807	8.76086	11.1371	6.84242	7.60215	8.37941	8.71683	10.1812	11.0504
ENSCAFG00000000783	PBX2	17.7358	17.5306	17.2049	14.3167	13.5284	10.6234	26.3135	23.6549	25.0425	20.6099	19.0373	16.1096
ENSCAFG00000000784	TTC38	2.29085	2.00793	2.23478	1.51936	1.78909	1.29048	3.27427	3.03526	2.83886	2.75125	2.31794	2.07036
ENSCAFG00000000787	CDPF1	23.4364	21.203	23.2526	10.0572	12.3654	12.3572	18.5604	13.3503	16.056	13.1538	15.6327	16.9391
ENSCAFG00000000789	WNT7B	1.61232	2.47053	2.98656	3.20404	6.20248	11.2625	4.69413	5.66823	5.44087	8.43864	10.3356	18.5855
ENSCAFG00000000790	GPSM3	1.53414	2.67691	1.96686	1.28382	1.86247	1.52449	3.51621	3.62659	4.05714	3.61599	1.78924	2.07138
ENSCAFG00000000803	DLA-DRA	1389.98	1397.94	1469.24	1795.42	1139.2	1138.76	1887.65	1670.65	1839.51	1497.76	1391.99	1109.21
ENSCAFG00000000804	FBLN1	4.9975	7.85636	8.03887	8.08489	10.3424	11.7977	9.6764	10.5762	8.99697	9.71691	10.3605	11.7772
ENSCAFG00000000806	HLA-DRB1	755.085	789.628	816.143	912.983	666.758	624.146	1179.09	1041.96	1095.19	942.337	861.446	709.043
ENSCAFG00000000811	SFT2D1	20.1037	19.8845	20.3181	17.8654	21.1335	21.1386	24.5763	23.3552	23.2676	23.2032	21.4376	21.7324
ENSCAFG00000000812	Q30429_CANFA	309.729	347.971	350.56	478.082	241.424	224.308	383.387	328.456	395.343	288.646	269.417	179.385
ENSCAFG00000000814	HLA-DQB1	90.4795	103.791	107.108	124.573	79.1641	69.1919	167.834	139.255	156.478	124.071	108.063	74.7203
ENSCAFG00000000816	EIF3H	359.981	331.857	311.303	354.579	335.239	329.876	281.097	274.673	291.162	280.259	283.611	285.021
ENSCAFG00000000820	CSF2_CANFA	10.1524	10.1802	11.4525	11.3048	20.9916	32.4898	12.5679	13.0693	13.3318	18.8308	22.6832	36.3929
ENSCAFG00000000821	UTP23	5.87793	6.06417	5.53113	5.84115	6.54353	8.06823	4.78248	4.48383	4.9032	5.48837	5.68098	6.41804
ENSCAFG00000000822	RAD21	91.1727	95.5686	95.3733	102.228	102.29	92.1869	94.0056	99.03	97.0984	96.3975	92.3546	85.8668
ENSCAFG00000000823	H8ZYZ2_CANFA	13.3595	13.167	12.9319	13.6549	9.5152	7.46537	13.7108	11.2671	12.635	9.91164	9.28583	7.28655
ENSCAFG00000000824	P4HA2	81.1857	86.0557	88.6557	91.3829	110.958	125.345	83.8004	89.341	82.9537	98.4424	100.41	115.277
ENSCAFG00000000826	MED30	13.9119	13.5193	14.1584	14.3144	16.009	14.3904	12.9736	14.6964	14.5866	14.352	15.0578	13.669
ENSCAFG00000000828	RPS6KA2	4.86896	4.77428	4.88787	4.64973	4.25562	3.80734	6.49983	6.27327	5.70673	5.17168	5.04924	4.3905
ENSCAFG00000000829	PSB8_CANFA	1.57512	1.41525	1.75382	2.15916	0.625046	0.93907	3.71899	2.09298	2.99258	1.38651	1.57552	1.23256
ENSCAFG00000000831	EXT1	63.0007	65.2721	62.9777	66.1451	57.723	54.5034	81.4256	82.4397	84.3915	75.8114	74.6744	65.7356
ENSCAFG00000000832	TAP1	28.9175	29.0366	32.1509	29.2591	23.3646	23.072	38.6238	33.4705	34.7595	27.7654	27.1454	22.4978
ENSCAFG00000000838	FAM118A	11.5013	12.2218	12.8674	10.9774	14.3546	14.7043	12.517	14.9393	13.3753	15.0595	17.7045	17.4869
ENSCAFG00000000839	ENSCAFG00000000839	60.2069	67.6697	62.7379	76.7626	73.4979	77.8533	82.5989	82.2203	90.7178	88.8839	95.4943	104.398
ENSCAFG00000000842	ENSCAFG00000000842	35.3033	38.4502	38.9841	39.5161	47.4025	57.4371	56.3086	53.4367	60.2093	63.4922	63.0612	71.2763
ENSCAFG00000000846	ENSCAFG00000000846	6.31408	6.28886	7.66467	8.88882	9.52033	9.45628	5.42795	4.80639	5.60562	4.30611	4.38343	7.05447
ENSCAFG00000000847	FGFR1OP	14.6244	15.1824	12.689	13.5158	10.3999	8.71295	10.517	10.4277	10.2515	9.14891	8.30706	7.16524
ENSCAFG00000000848	HLA-DMA	39.5697	37.0751	39.2696	41.844	20.6117	14.7903	58.4164	46.4996	53.6152	36.0578	32.6679	18.3272
ENSCAFG00000000850	KIAA0930	31.1036	34.5759	37.2779	30.7532	34.9757	41.0784	58.649	60.8378	57.6249	59.8896	57.2197	57.3394
ENSCAFG00000000851	IRF1	16.2788	15.7475	15.4931	14.5053	15.1261	14.9582	26.45	21.5006	21.4561	20.3426	20.6935	19.9423
ENSCAFG00000000855	IL5_CANFA	0.315679	0.611006	0.156139	1.34935	0.307147	0.57866	0.463554	0.505204	0.0691205	0.350237	0.126766	0.246494
ENSCAFG00000000856	NUP50	46.9854	50.992	51.6893	55.5889	57.6887	59.4772	43.665	47.0666	42.8621	49.4864	49.0267	53.6002
ENSCAFG00000000857	ENSCAFG00000000857	0.922497	1.79924	1.02791	1.52179	1.19985	1.95978	1.02056	1.18894	1.29982	1.63787	1.3473	1.30097
ENSCAFG00000000860	MLLT4	16.3752	17.7425	18.7324	17.0237	20.4653	22.6472	19.0832	20.2246	19.5251	21.677	23.1048	24.5816
ENSCAFG00000000867	RAD50	40.5415	39.7412	39.1958	46.3047	42.7087	43.3579	21.6702	24.9954	24.7227	26.9553	27.1852	27.4131
ENSCAFG00000000869	PRR5	6.03303	6.92317	7.15952	6.21361	8.77814	9.23768	9.99198	10.7379	10.8753	11.7468	12.5204	14.7586
ENSCAFG00000000870	LDOC1L	5.79186	6.73767	6.51363	6.73957	8.25945	7.69565	16.3089	15.4457	16.1558	14.1645	14.9612	14.4466
ENSCAFG00000000871	BRD2_CANFA	57.2854	59.3066	60.7653	53.7109	58.9225	63.7046	82.3733	83.5015	82.0104	83.4032	84.4871	85.2265
ENSCAFG00000000875	TAF2	19.9841	20.5471	21.1393	22.0046	21.3472	22.7133	15.5534	15.2682	15.7359	15.5738	15.8145	16.812
ENSCAFG00000000877	ENSCAFG00000000877	1.78346	1.63692	2.0913	2.67252	2.80352	3.01084	1.88913	1.87501	1.67226	2.28372	1.61439	2.33831
ENSCAFG00000000882	DSCC1	1.83429	3.07262	3.52896	3.36352	6.33526	11.5744	5.54704	8.2917	7.95486	11.5105	13.5485	16.1081
ENSCAFG00000000885	DEPTOR	13.2454	13.55	12.1478	9.67157	5.69392	3.07312	12.7895	12.5427	10.7646	6.52082	5.60401	3.39278
ENSCAFG00000000886	DSE	8.82749	8.48952	9.45029	10.7823	8.60455	7.27467	7.67664	7.52424	7.76796	7.54473	6.83868	6.08367
ENSCAFG00000000887	SAMM50	29.6052	32.9171	35.5822	37.9798	41.4609	50.9847	32.0363	32.452	37.0044	37.2719	42.8784	47.66
ENSCAFG00000000898	KIF3A	13.4034	12.801	11.4241	12.9426	9.66161	8.14503	9.07762	8.66963	9.06131	8.1496	7.4906	6.17068
ENSCAFG00000000899	SULT4A1	2.27903	2.37787	2.58157	1.12674	0.91624	1.32302	1.64827	1.43962	1.70435	1.45908	1.29787	1.08038
ENSCAFG00000000901	ZUFSP	9.63898	8.98317	8.66899	9.28007	6.6014	6.10382	6.5844	6.04816	6.18641	5.68675	5.44443	4.49453
ENSCAFG00000000902	EFCAB6	4.86235	3.79661	2.95152	2.60769	2.28324	2.12915	3.36181	2.83751	2.49762	2.205	1.64547	1.48027
ENSCAFG00000000903	COL11A2	9.04523	7.0216	7.26685	2.26124	1.73615	1.42487	3.54683	2.97353	3.7298	2.74068	2.606	1.81128
ENSCAFG00000000905	KPNA5	9.32593	8.6839	7.75004	6.0257	5.7534	6.29348	4.16316	4.46536	3.78929	4.48258	4.27401	3.85587
ENSCAFG00000000906		15.3024	18.7888	18.6589	17.4011	20.54	20.7432	26.3362	25.9822	26.1543	25.8454	24.8372	23.3949
ENSCAFG00000000909	TTLL12	63.7997	72.5869	77.6592	65.9249	110.072	117.202	122.874	148.007	119.312	154.843	157.891	185.517
ENSCAFG00000000912	RXRB	22.3299	20.7132	20.3319	14.1506	11.8444	9.83605	28.2159	25.6439	25.0378	20.3243	18.7689	14.6169
ENSCAFG00000000913	TSPO	34.2636	41.6622	44.3785	49.6593	58.6653	60.1972	99.1335	90.087	96.2101	91.6729	99.0993	115.97
ENSCAFG00000000914	SHROOM1	3.48479	3.71947	4.25616	1.78251	2.41181	3.3343	1.88895	2.12804	2.08359	2.85117	3.23399	4.0653
ENSCAFG00000000916	D0F1P5_CANFA	5.08019	3.49917	4.33571	1.89664	1.25495	1.12377	2.00857	1.84337	1.67829	1.84504	1.53457	1.11949
ENSCAFG00000000917	S39A7_CANFA	78.8507	77.4677	79.6845	74.4489	89.8349	102.469	87.6316	94.8815	90.1141	102.282	106.897	119.942
ENSCAFG00000000918	MCAT	15.8791	17.2953	17.8183	17.1689	18.2492	16.8467	24.7796	23.6332	22.7512	20.8236	22.4147	20.4059
ENSCAFG00000000919	UQCRQ	259.537	285.788	318.196	317.706	385.661	497.236	556.058	512.157	551.28	586.219	589.821	748.828
ENSCAFG00000000922	LEAP2	1.25653	1.23105	2.55731	1.38811	0	0	0	0	0	0	0	0
ENSCAFG00000000926	TTLL1	4.62567	4.65679	4.94937	4.77168	5.02464	5.13039	5.87215	5.93804	6.33453	6.2928	6.2745	5.8274
ENSCAFG00000000927	HSD17B8	52.1006	53.11	53.8276	50.9771	41.0556	37.0119	72.6769	62.2149	70.1417	53.1755	58.7934	47.8308
ENSCAFG00000000928	GOPC	14.3276	14.1998	14.7701	13.3366	14.505	14.4828	14.7426	16.5796	14.7369	16.7109	16.3552	16.3806
ENSCAFG00000000930	AFF4	31.2273	29.2883	28.275	28.2364	25.6488	24.2125	23.5838	24.9112	22.725	23.253	21.9537	20.1959
ENSCAFG00000000931	NUS1	38.7677	41.662	41.7957	43.0981	53.1316	61.2918	31.0986	33.8049	31.8457	36.3391	39.2912	43.9271
ENSCAFG00000000933	RING1_CANFA	38.8413	35.9339	38.9457	24.1743	26.2245	28.1402	47.3657	46.1923	47.1221	42.642	41.3672	41.9052
ENSCAFG00000000935	CEP85L	3.37945	2.9949	2.72075	2.30038	2.28487	1.76768	1.62375	2.30969	1.71148	1.82907	1.52384	1.24244
ENSCAFG00000000936	PACSIN2	29.3694	28.3269	27.1368	30.073	31.3695	33.0944	30.7552	30.7315	29.3322	30.1835	30.375	32.4789
ENSCAFG00000000938	MCM9	10.202	9.51122	10.0768	9.23958	8.43771	8.59508	8.89802	8.72962	9.35271	8.99069	9.14972	8.35762
ENSCAFG00000000939	ASF1A	9.83232	10.2353	10.8062	9.24035	10.163	8.20267	16.9239	16.6909	14.9762	13.6798	12.9408	11.2948
ENSCAFG00000000940	MRPL13	43.3	41.3194	40.618	49.728	44.8096	53.7755	45.9592	51.0899	52.474	51.7985	54.9219	55.4296
ENSCAFG00000000941	VPS52_CANFA	24.6668	23.8828	25.2575	17.754	18.2222	17.3144	23.7242	24.1054	23.8589	22.1843	21.9571	20.417
ENSCAFG00000000942	FAM184A	6.04336	5.38067	5.74468	4.55084	3.72864	2.69387	3.56149	3.99988	3.64861	3.29852	3.44077	2.32764
ENSCAFG00000000943	ARFGAP3	69.2206	58.5602	58.0491	59.6528	55.1491	51.7224	63.3585	63.7833	62.9146	56.8583	55.2361	54.5963
ENSCAFG00000000945	MAN1A1	22.9724	24.4014	24.8028	26.1483	25.5689	31.5115	32.5414	28.1906	30.7034	29.4954	30.8935	31.934
ENSCAFG00000000946	A4GALT	9.78379	8.6481	8.88305	8.68026	5.68828	4.29936	16.5696	12.635	13.801	10.5822	8.92694	6.29039
ENSCAFG00000000948	HSPA4	128.044	134.612	136.964	143.949	170.38	192.615	87.6934	101.001	94.2529	117.581	125.721	144.732
ENSCAFG00000000950	RS18_CANFA	1665.63	1599.62	1592.65	1711.62	1743.4	1866.39	1638.7	1560.47	1751.49	1741.49	1712.62	1886.96
ENSCAFG00000000951	MTBP	5.15966	6.74415	7.06109	7.89193	8.70897	10.4875	3.43307	4.12953	4.28375	5.53589	5.47212	6.52731
ENSCAFG00000000952	B3GT4_CANFA	2.88863	2.84642	2.52354	2.67772	1.90883	1.09444	6.58485	5.36738	5.19476	4.05179	3.92813	2.12832
ENSCAFG00000000953	CYB5R3	73.4261	87.314	89.9525	95.9271	113.273	129.934	153.349	158.065	153.434	155.494	170.011	190.78
ENSCAFG00000000954	WDR46	19.3946	22.3808	25.0952	25.3042	47.2378	60.1142	21.8146	25.921	26.5322	38.6835	47.4454	61.6286
ENSCAFG00000000955	C6orf170	4.23552	6.17889	5.10329	6.60608	4.69418	6.30097	5.52936	4.43188	3.87874	5.39598	3.6639	3.78216
ENSCAFG00000000956	PFD6_CANFA	51.6964	54.6169	54.5662	52.7935	65.6859	76.2525	100.448	106.35	105.037	109.005	109.35	120.179
ENSCAFG00000000959	POLDIP3	26.2195	30.2757	29.8267	30.3902	30.3531	35.1686	38.2434	38.6028	37.1233	36.1383	37.569	36.4844
ENSCAFG00000000963	RGL2	37.3816	37.4486	38.9989	20.7211	20.8821	22.1281	32.0445	32.0586	30.6655	29.5347	30.541	29.0228
ENSCAFG00000000965	RRP7A	4.65344	5.74821	6.24254	6.78135	12.0613	18.1683	7.3157	9.42066	9.23851	13.6558	16.1171	21.1611
ENSCAFG00000000967	ZHX2	2.05538	2.43672	2.03757	2.05153	1.52904	1.00219	2.99904	2.86306	2.2936	2.39765	2.06938	1.71889
ENSCAFG00000000969	HSF2	6.28877	6.06355	6.28673	6.30236	6.34345	5.69349	5.66034	6.20941	5.79132	5.5934	6.30866	5.31303
ENSCAFG00000000970	SERHL2	5.40432	4.86489	5.23249	4.27009	5.35214	6.69483	5.05666	5.14608	5.73701	6.39241	6.99833	7.6329
ENSCAFG00000000972	TPSN_CANFA	132.804	139.783	140.765	144.123	125.554	116.15	244.517	216.055	231.079	190.63	186.673	159.17
ENSCAFG00000000974	DERL1	29.1332	28.9324	29.4338	31.7942	33.4286	37.523	26.6021	26.6375	27.7367	29.7522	30.0437	35.2598
ENSCAFG00000000976	ENSCAFG00000000976	1.43741	2.03069	0.714475	0.787154	1.13632	0.344886	0.310343	1.18378	1.05577	0.328269	0.742585	0.179262
ENSCAFG00000000977	ZBTB22	7.56221	7.59879	7.86627	6.00772	6.85242	5.20811	9.77554	10.0741	8.51349	8.12327	8.26351	7.22765
ENSCAFG00000000978	TCF20	6.98116	7.40809	7.20007	7.73197	8.08435	8.91497	8.90992	9.13266	9.34451	9.40975	9.49953	10.034
ENSCAFG00000000981	DAXX_CANFA	6.51119	6.55613	6.71346	5.89938	6.37798	7.15651	8.72191	8.23804	8.64334	8.83209	8.43693	9.03706
ENSCAFG00000000982	NDUFA6	82.3021	84.0412	83.6325	83.2191	92.1344	87.8603	139.268	140.536	146.845	129.939	134.465	123.882
ENSCAFG00000000983	C22orf32	48.4539	54.9163	55.6825	57.2721	65.5011	60.6326	153.733	143.925	136.919	132.287	120.348	131.701
ENSCAFG00000000985	VDAC1	279.128	327.619	336.893	406.48	526.534	592.518	232.058	279.421	269.628	346.932	380.282	467.643
ENSCAFG00000000986	WDR67	4.21522	4.8073	5.49362	5.07804	6.01432	6.8894	4.08151	4.00775	4.72655	4.78747	4.78318	5.50881
ENSCAFG00000000987	KIFC1	16.891	28.5796	35.4842	30.2131	49.3426	66.0653	24.7303	32.7059	31.8471	43.2616	48.9568	65.007
ENSCAFG00000000988	NAGA	10.8799	10.9114	10.3172	10.778	9.26531	7.65226	11.9065	11.7249	11.4529	10.3156	9.38727	8.54961
ENSCAFG00000000989	SERINC1	188.58	177.888	177.252	202.156	181.88	199.684	137.948	123.766	126.463	125.645	129.264	145.273
ENSCAFG00000000990	TCF7	13.6115	17.7853	20.2351	17.6674	34.7755	40.7737	30.7612	40.6312	37.4546	51.3562	56.3967	77.1059
ENSCAFG00000000992	ATAD2	12.0928	17.0426	19.3903	18.9556	29.9227	37.3185	11.1859	15.5307	15.3962	21.8881	24.3599	29.6896
ENSCAFG00000000994	SKP1	561.24	550.185	560.165	632.364	619.183	557.418	503.018	516.919	524.897	529.637	544.857	519.424
ENSCAFG00000000998	PHF1	14.614	12.7455	12.1092	7.65275	7.44114	5.75756	15.0282	14.5167	13.589	12.1827	11.402	10.6482
ENSCAFG00000001000	ENSCAFG00000001000	6.38858	8.09312	8.81507	7.48248	10.6487	14.8718	5.87528	6.56897	6.26727	9.48989	11.1598	13.8616
ENSCAFG00000001001	ZHX1	12.4365	10.8382	8.75892	9.3008	6.99548	4.98641	9.67388	9.33108	8.38691	7.25696	6.39618	4.7786
ENSCAFG00000001003	CENPM	2.24072	4.04134	4.55508	5.48467	7.80616	9.76868	4.63076	5.93376	7.44715	8.31218	9.5359	12.4178
ENSCAFG00000001004	WDYHV1	15.048	7.64373	8.69388	9.87152	14.4348	19.0021	11.5373	13.0487	15.8488	15.2432	16.4192	19.7135
ENSCAFG00000001007	FBXO32	1.20234	1.34316	1.24014	1.22217	0.741341	0.46695	4.09313	3.19881	3.54478	1.92881	1.94952	0.851594
ENSCAFG00000001008	CUTA	64.487	67.3134	73.0836	74.048	79.3607	78.8051	147.765	141.957	144.383	138.574	130.75	136.873
ENSCAFG00000001010	PPP2CA	252.785	248.593	244.966	291.748	294.101	299.063	194.357	200.068	197.62	209.104	215.281	231.513
ENSCAFG00000001013	SREBF2	30.8605	38.4027	39.3359	38.7362	50.7405	53.8082	65.2588	69.6169	67.2262	75.6576	72.2877	75.0857
ENSCAFG00000001014	SYNGAP1	2.74745	2.25226	2.33081	1.66136	0.829161	0.58947	2.90808	2.2777	2.1543	1.40036	1.53762	0.747525
ENSCAFG00000001015	ANXA13	236.071	252.935	257.067	289.959	187.56	150.128	242.622	231.46	246.945	196.398	181.772	126.1
ENSCAFG00000001017	ENSCAFG00000001017	11.3429	10.7996	10.6987	10.5441	9.33509	8.847	15.1137	14.9358	14.1601	14.3761	14.1828	10.4761
ENSCAFG00000001018	CCDC134	5.38135	5.67118	6.92461	6.08053	9.67593	12.7568	9.73711	10.1965	9.92733	12.9399	14.4444	18.5352
ENSCAFG00000001019	ENSCAFG00000001019	153.063	148.966	149.888	152.657	143.169	141.039	128.523	120.075	131.994	124.906	113.122	107.673
ENSCAFG00000001020	CDKN2AIPNL	7.16135	8.04597	10.1333	10.122	11.3033	15.3584	22.9028	21.3023	23.2207	19.4224	23.8104	23.2653
ENSCAFG00000001021	PHF15	12.2488	14.4433	14.9492	13.4372	14.2068	15.9051	19.6377	19.6396	21.2383	21.6259	20.3331	21.4538
ENSCAFG00000001022	BAK1	31.9508	35.2013	36.5773	40.6589	43.2363	46.5272	53.7044	52.7333	52.5785	51.2543	53.8145	57.6729
ENSCAFG00000001027	FAM91A1	36.0992	37.381	35.3167	38.5245	40.3586	46.7504	26.2804	29.0708	27.3664	30.7189	32.5847	34.1549
ENSCAFG00000001028	RNF217	22.9206	26.3374	25.9334	22.1694	25.4285	25.173	21.3509	21.5906	20.6718	21.6597	21.9092	22.4058
ENSCAFG00000001030	HDDC2	15.9637	16.5667	15.8861	19.2676	18.2319	17.2074	18.2391	18.8485	19.0324	18.0047	18.4321	17.3963
ENSCAFG00000001034	SEC24A	16.3055	15.6788	15.4098	17.2834	15.6214	15.3884	13.4101	13.5188	13.2298	13.7682	13.7988	12.8148
ENSCAFG00000001038	ENSCAFG00000001038	76.8029	87.782	108.023	127.887	185.683	228.16	70.0167	81.5856	89.3134	120.951	134.871	184.666
ENSCAFG00000001040	TRMT12	2.72313	3.37631	4.04797	3.33438	5.03543	5.07183	3.78243	3.38704	3.27837	4.02639	4.54257	5.26028
ENSCAFG00000001043	XRCC6	48.6666	43.2251	45.5411	45.1546	41.9923	40.9102	42.5218	40.8441	42.7278	42.7263	43.723	38.8172
ENSCAFG00000001044	TATDN1	71.8331	63.5703	66.4372	71.9319	75.4309	77.9731	27.3867	28.9545	33.2964	34.8393	36.4881	43.0956
ENSCAFG00000001045	NDUFB9	23.7118	26.147	26.4514	23.2879	34.019	40.6345	68.7239	66.0413	69.4211	70.0746	68.6023	75.5429
ENSCAFG00000001046	DESI1	29.0708	32.9186	29.5099	32.6623	40.7206	43.2663	37.3126	40.8523	36.6022	42.2935	42.9705	51.2686
ENSCAFG00000001047	NCOA7	18.5816	14.8228	14.0211	14.8383	10.7294	7.17139	12.7445	12.6282	11.7082	9.78463	8.91116	6.97092
ENSCAFG00000001048	DDX46	40.5682	45.3738	46.55	45.8525	55.4707	67.9763	31.3515	35.0534	35.4908	44.2484	46.9036	55.2384
ENSCAFG00000001049	PMM1	47.583	46.1083	42.5311	38.5059	31.4646	24.1448	60.5023	52.4735	53.5241	42.0719	42.3981	32.7058
ENSCAFG00000001050	MTSS1	5.14011	4.59214	5.22294	3.68769	3.71416	4.78055	6.01059	6.04442	5.02427	4.85982	5.18127	5.89257
ENSCAFG00000001052	HINT3	41.1377	28.3105	20.0877	30.2427	19.1975	16.2176	15.2195	15.3731	13.7107	11.5832	10.481	10.5065
ENSCAFG00000001053	POLR3H	6.44956	7.17168	8.44354	8.37103	11.2017	13.3876	11.1432	11.5514	11.3144	13.3321	15.0832	17.8106
ENSCAFG00000001056	SQLE	103.857	113.642	116.563	118.235	178.706	199.123	149.783	158.209	155.871	199.985	206.942	225.994
ENSCAFG00000001057	TRMT11	17.6417	18.4645	18.9296	18.6091	24.5854	25.4532	11.6052	13.5559	13.792	15.473	17.0021	19.8949
ENSCAFG00000001058	TXNDC15	20.7459	20.5674	20.9493	22.6	22.6212	20.991	22.4979	21.8114	22.4569	22.0757	21.9557	21.6133
ENSCAFG00000001065	PITX1	1.00636	1.11575	1.42985	0.919534	0.669029	0.500561	2.62182	2.29708	2.29853	2.2023	2.14036	1.60352
ENSCAFG00000001068	RNF146	11.2646	11.8849	13.0505	10.9148	14.3789	16.1987	23.6112	22.8303	24.2552	23.0807	22.8693	25.8068
ENSCAFG00000001069	ECHDC1	39.337	33.9681	33.6068	37.8235	35.8636	34.249	40.3785	37.3996	39.2789	35.0581	34.748	31.8512
ENSCAFG00000001070	KIAA0196	67.5816	63.4201	62.7453	63.0729	57.8088	53.9593	53.4752	55.0115	51.716	51.5861	50.875	47.13
ENSCAFG00000001075	ACO2	101.24	100.09	96.3418	101.864	94.8112	99.6983	115.229	110.327	110.646	98.0919	99.5829	97.939
ENSCAFG00000001076	H2AFY	150.675	164.079	162.487	170.987	177.458	201.792	194.101	204.942	195.754	207.718	212.784	215.453
ENSCAFG00000001077	TRIB1	31.5019	32.6107	33.9335	32.3461	49.8509	74.1601	52.298	51.3977	52.0899	59.5579	65.5112	96.2658
ENSCAFG00000001082	FAM84B	8.68327	9.82083	9.89064	9.14103	10.7221	9.26013	13.6244	15.5823	15.005	14.1374	13.9326	11.7299
ENSCAFG00000001086	MYC	6.03689	10.577	13.1081	12.2093	37.1203	59.3797	17.7119	26.7346	28.4758	57.1196	73.7776	112.496
ENSCAFG00000001090	PHF5A	231.467	240.593	241.773	273.113	283.492	301.444	227.028	215.644	220.463	236.792	241.113	282.808
ENSCAFG00000001091	TGFBI	126.702	142.222	153.182	158.513	154.611	93.928	153.678	179.563	155.292	132.197	146.758	120.843
ENSCAFG00000001092	TOB2	21.1617	21.1896	18.373	20.4275	15.6024	13.4323	33.4881	29.4222	29.6462	23.524	20.4032	17.6393
ENSCAFG00000001093	FAM49B	44.6457	56.1472	54.4826	67.1741	90.3209	109.55	43.0262	51.4342	52.1991	68.9038	78.9112	100.836
ENSCAFG00000001094	SMAD5	16.1598	16.1558	16.5094	16.1842	12.5291	14.8032	17.7477	17.3044	17.4268	15.6441	15.3708	12.7016
ENSCAFG00000001095	TEF	7.21225	5.57958	5.72103	5.28662	2.48741	1.40359	10.5776	10.1261	8.94909	6.49067	4.67999	3.1265
ENSCAFG00000001096	ASAP1	8.05706	7.8523	9.07001	8.34605	10.8697	15.4231	12.8373	12.0935	11.9942	13.7103	13.8189	18.852
ENSCAFG00000001098	LDHB	56.5996	55.3976	52.4165	56.8489	65.0748	62.3527	43.0676	46.0801	46.658	46.6461	47.3074	50.775
ENSCAFG00000001100	EFR3A	42.1997	45.564	45.5243	47.0928	49.8693	53.7973	54.8179	57.0756	56.4146	55.5959	56.3324	54.2733
ENSCAFG00000001104	RANGAP1	21.9339	25.8696	30.1551	26.1545	36.1139	37.8628	21.9178	27.2297	27.1423	32.0217	36.1765	40.0483
ENSCAFG00000001114	ARHGAP18	49.7658	42.1656	41.7246	38.668	35.6584	28.3317	37.7888	38.4228	35.6548	33.8495	31.8103	27.3565
ENSCAFG00000001115	ENSCAFG00000001115	8.50839	8.4246	7.40934	7.41043	7.29681	9.03438	7.35499	7.14878	7.05376	6.36885	6.21966	6.82859
ENSCAFG00000001117	TMEM200A	6.37392	7.53876	8.40133	9.55576	13.5498	20.4622	10.2727	10.9652	10.6423	12.923	14.8292	22.1479
ENSCAFG00000001120	L3MBTL2	12.0341	12.761	14.0137	12.4706	14.6288	14.3577	17.1614	17.3205	17.4725	16.2218	16.9585	17.4547
ENSCAFG00000001124	PHF20L1	12.1466	11.5388	12.0293	9.3851	8.50492	9.35272	8.80329	8.6866	8.08994	8.03263	7.94496	7.72271
ENSCAFG00000001125	EP300	50.797	50.5875	50.2269	50.1402	46.4467	43.4724	64.1995	64.4839	61.8658	55.2107	53.2295	48.9409
ENSCAFG00000001126	KLHL3	10.3242	10.7174	10.8677	6.28023	4.53544	3.61408	5.30667	5.73193	5.48914	4.69203	4.84005	3.07203
ENSCAFG00000001130	ITPR3	31.9359	36.0273	39.1099	33.9191	44.9227	55.3085	40.5921	44.5986	42.1723	49.1796	51.6879	60.9542
ENSCAFG00000001132	HNRNPA0	30.4853	37.8823	38.6779	42.6677	56.1333	65.474	75.3114	81.2327	78.8654	88.5952	98.8741	111.63
ENSCAFG00000001134	XPNPEP3	5.70948	5.26185	5.18268	4.8008	4.50971	4.28667	4.10697	4.37958	4.56463	4.35043	4.07748	3.94133
ENSCAFG00000001136	EPB41L2	3.33037	4.07814	4.66509	4.8257	5.73045	5.75237	4.98811	5.25249	4.93773	5.26813	5.99892	6.25822
ENSCAFG00000001137	DNAJB7	2.35568	2.78279	2.6784	1.13104	1.41892	0.349139	0.51847	0.766848	0.647928	0.470073	0.638018	0.128349
ENSCAFG00000001139	ST13	190.074	201.901	193.868	197.165	204.213	203.938	234.779	241.574	237.881	229.611	229.809	222.047
ENSCAFG00000001141	NDRG1	221.242	214.661	219.973	211.152	360.873	571.302	394.623	371.038	367.791	442.212	513.471	793.486
ENSCAFG00000001142	SLC25A17	32.2788	33.0006	30.4263	30.6515	32.2516	33.5002	36.3061	34.4006	37.593	34.3451	33.5849	33.2947
ENSCAFG00000001145	TRIM11	3.90358	4.55712	4.28519	3.93621	4.80561	5.36474	4.99611	4.90493	4.95647	5.26286	5.63153	6.96427
ENSCAFG00000001147	AKAP7	9.51059	8.72754	9.64442	10.3168	8.35595	8.39773	8.01334	7.77146	7.56748	7.48255	7.46535	6.88962
ENSCAFG00000001148	ST3GAL1	7.66767	9.37002	9.15485	8.42713	17.451	22.2597	10.5838	14.5149	11.2329	17.4811	18.9385	29.056
ENSCAFG00000001149	CATL1_CANFA	16.8597	14.7351	13.9355	13.9312	11.3376	7.94385	21.8774	18.3073	19.9283	14.0966	13.3128	10.847
ENSCAFG00000001152	FAM13B	31.3537	28.3702	27.4241	29.3443	25.4208	26.1493	19.5679	19.5224	18.9394	18.9969	19.6472	19.606
ENSCAFG00000001154	MKL1	16.4404	18.1051	18.722	16.6195	18.6063	18.7399	28.9055	27.8207	28.893	27.0531	27.5581	28.543
ENSCAFG00000001159	ZFAT	2.22172	1.95777	2.01504	1.68047	1.99339	1.58209	2.34881	2.26003	2.26776	2.10649	2.10937	1.9281
ENSCAFG00000001167	IBA57	14.4114	17.4575	16.5189	14.0637	14.536	14.0773	22.8635	23.6964	21.9754	19.6597	19.4461	19.648
ENSCAFG00000001168	ENSCAFG00000001168	190.65	183.879	164.909	171.101	146.13	154.663	119.814	101.632	127.479	93.1176	101.109	118.937
ENSCAFG00000001172	SGSM3	24.6797	25.8044	26.2039	20.4665	21.3955	19.4856	24.1063	24.8717	23.859	22.0433	21.9132	21.6791
ENSCAFG00000001174	GUK1	43.7134	47.6606	51.4953	44.1098	60.2547	66.4814	79.9831	81.399	82.2687	81.0035	77.6199	88.5382
ENSCAFG00000001176	MRPL55	81.1177	104.643	108.565	122.939	170.782	194.908	110.814	125.73	125.254	157.726	187.336	239.354
ENSCAFG00000001177	C1orf35	18.8966	19.0092	19.3507	14.908	16.6795	15.4736	23.7793	22.5526	21.0577	20.7933	20.3432	21.6378
ENSCAFG00000001181	TRAPPC9	9.64587	10.0597	9.66924	10.2379	10.1513	8.49938	12.8504	13.8212	12.4841	12.2835	12.4978	11.252
ENSCAFG00000001186	BRD8	71.8496	63.3512	60.365	47.4957	35.1797	25.275	52.2686	47.7008	46.966	36.3245	32.217	24.9777
ENSCAFG00000001187	JMJD4	22.154	23.7744	23.3775	20.8192	21.5109	24.8019	30.6632	31.3597	33.912	29.4541	33.1064	36.2547
ENSCAFG00000001191	LEMD2	8.3737	9.17679	10.1429	7.43868	9.3051	10.6324	14.9694	14.0868	13.8437	14.3256	14.2579	14.733
ENSCAFG00000001196	EIF2C2	5.26215	6.0212	6.43078	5.79591	8.87593	10.7358	7.87705	8.16665	7.7382	9.28202	10.3418	12.4395
ENSCAFG00000001198	AAED1	7.0804	7.79464	9.08872	8.84597	10.7959	13.1376	20.93	18.4423	23.0489	21.6679	25.7332	25.144
ENSCAFG00000001201	CDC14B	21.4527	20.511	18.0568	19.6437	13.8478	12.7989	15.1692	14.331	14.3105	12.5184	10.7204	8.70785
ENSCAFG00000001204	KIF20A	7.60676	11.5042	13.3188	15.4821	13.5549	11.9118	10.8017	13.5368	12.4913	11.8921	12.5577	11.9577
ENSCAFG00000001205	HABP4	9.2993	8.54119	8.28841	8.23361	6.58711	6.61107	9.99476	9.68232	9.28865	9.64471	8.67107	7.08993
ENSCAFG00000001207	ENSCAFG00000001207	0.693441	0.228312	0.97997	1.02099	0.794151	1.01375	0.308583	1.51337	1.04978	0.489611	0.29535	0.178245
ENSCAFG00000001208	ENSCAFG00000001208	146.739	151.574	138.297	143.635	139.524	136.762	214.896	190.353	202.139	182.648	175.955	178.132
ENSCAFG00000001209	CDC23	10.4184	12.5717	13.0391	14.7439	14.493	16.5486	9.80077	11.4051	11.4974	12.385	12.1872	13.2081
ENSCAFG00000001210	ENSCAFG00000001210	3.215	2.45581	2.11588	2.15537	1.24675	1.15703	1.92639	1.64305	1.79101	2.03767	1.28263	0.870836
ENSCAFG00000001211	HMGA1_CANFA	75.2273	113.1	127.607	136.729	256.952	450.369	192.174	238.86	256.329	381.779	433.445	700.03
ENSCAFG00000001212	NUDT3	28.2307	33.1248	34.7287	32.6543	38.0673	43.7275	60.2246	55.5255	59.4524	58.7829	57.112	61.0657
ENSCAFG00000001213	ZNF367	1.94018	3.65444	3.61736	3.74011	6.5927	7.6252	7.22859	8.76913	8.67926	12.8012	12.6476	17.9864
ENSCAFG00000001214	RPS10	627.696	622.147	619.833	645.877	712.659	811.275	1095.47	1068.32	1161.99	1156.05	1158.69	1190.45
ENSCAFG00000001216	SLC35D2	1.86059	2.39477	2.904	2.97943	3.69517	4.59166	6.03833	5.88805	6.23984	7.05945	7.11777	7.85694
ENSCAFG00000001217	PTK2	34.9569	33.5526	34.3294	34.7608	36.5361	39.473	34.6904	35.1728	33.6334	35.3466	35.0896	38.4759
ENSCAFG00000001219	ERCC6L2	37.7273	34.0746	37.4675	43.578	32.6959	30.6717	22.4962	23.9155	23.3943	23.8237	22.5378	20.2145
ENSCAFG00000001220	CDC25C	2.76597	3.65107	4.7862	3.61299	3.34565	3.40387	2.71714	3.20004	2.79011	3.43037	3.22981	3.13898
ENSCAFG00000001225	FAM53C	7.37986	7.69046	7.53631	6.38835	5.86299	5.47681	7.08095	7.06361	6.22754	6.44693	5.89041	5.1921
ENSCAFG00000001228	DENND3	5.11096	5.70445	5.48745	5.51913	7.50404	9.8381	7.09254	7.25815	6.96526	8.19257	7.81954	10.7464
ENSCAFG00000001229	C6orf106	35.3267	34.6375	32.8245	33.7661	27.2182	23.4687	40.0968	38.7642	36.5363	31.5645	29.4419	26.0074
ENSCAFG00000001230	ENSCAFG00000001230	820.899	867.978	817.618	940.433	1024.75	1160.16	1129.14	979.939	1083.76	981.012	1032.91	1192.29
ENSCAFG00000001231	RU1C_CANFA	99.3445	109.759	106.945	138.148	135.715	165.322	103.162	97.2181	100.124	97.7272	105.708	124.786
ENSCAFG00000001232	SLC45A4	10.5839	12.6295	12.1646	13.5418	17.4603	23.7733	16.08	16.1069	17.351	18.9352	19.7863	25.8475
ENSCAFG00000001233	KDM3B	30.0207	28.2226	26.7062	25.9001	20.4425	17.286	30.1207	28.9036	27.6301	24.5379	22.1448	17.7787
ENSCAFG00000001234	UHRF1BP1	11.3185	12.9502	12.7132	13.53	13.9028	13.7084	11.9036	13.1451	12.6638	12.9949	13.207	13.1663
ENSCAFG00000001237	PTP4A3	2.68154	3.20413	2.12286	2.36422	2.86673	1.40629	3.12434	2.86738	3.67614	3.13088	3.85599	2.37461
ENSCAFG00000001239	TAF11	29.328	31.6252	31.8475	32.5215	36.2053	42.9629	47.8597	48.2929	53.7779	57.6681	57.0655	60.3947
ENSCAFG00000001246	C9DRQ1_CANFA	6.33349	6.78897	6.62522	6.36951	5.20768	4.06875	7.22902	7.16477	7.058	6.08298	6.41017	4.90594
ENSCAFG00000001254	EGR1	36.9626	43.7778	47.504	50.2764	57.1248	63.5944	71.5983	66.5835	82.2594	76.9062	89.0304	84.2377
ENSCAFG00000001255	TNRC6B	37.5351	44.0614	48.6917	54.4349	69.4245	81.4645	40.206	45.0391	47.8252	56.5626	62.8185	79.1411
ENSCAFG00000001264	TSNARE1	0.701518	0.883137	0.909681	0.523911	0.643299	0.651294	1.06219	1.1757	0.967903	0.94799	0.730708	0.881974
ENSCAFG00000001277	ANKS1A	9.16175	8.93905	9.00641	7.99227	8.4135	7.85052	11.6921	11.4059	11.1196	9.73759	9.58283	9.393
ENSCAFG00000001282	ETF1	57.5327	61.4234	60.0236	70.291	86.7308	108.453	37.4958	41.8145	40.1652	50.782	57.0079	67.1583
ENSCAFG00000001286	FANCC	2.70676	3.47943	4.06054	6.11493	4.67843	6.00552	2.50255	3.34204	3.45873	4.06758	4.27807	4.496
ENSCAFG00000001287	TCP11	5.34267	4.77704	5.17895	4.49342	4.36006	3.76756	9.31159	8.67844	8.24001	6.50958	7.43578	5.65488
ENSCAFG00000001288	FAM83F	6.91649	7.83078	7.599	7.59788	12.7403	13.2985	13.6045	13.9131	12.5131	14.5495	16.2712	19.3416
ENSCAFG00000001289	LY6E	401.257	360.584	316.17	306.549	296.454	247.193	596.09	560.242	501.18	450.072	427.25	398.268
ENSCAFG00000001290	AKR1B1	6.49667	11.2972	12.5801	13.9922	25.6163	37.23	10.5098	15.2981	17.0023	27.3734	29.7295	43.1188
ENSCAFG00000001293	HSPA9	123.195	134.929	142.414	154.865	208.068	250.925	108.572	125.092	126.468	159.393	172.399	214.364
ENSCAFG00000001296	GRAP2	0.0474041	0.164054	0.237823	0.419988	1.04204	2.28782	0.0447963	0.253866	0.287372	0.701281	0.81463	2.33914
ENSCAFG00000001297	RHPN1	5.53691	5.40929	5.21474	3.22259	2.99363	2.14622	5.96894	5.84116	6.14501	5.23965	5.07069	4.31487
ENSCAFG00000001299	ZC3H3	3.59886	3.91755	3.72675	3.66278	3.25524	3.10319	6.36791	6.17752	6.42132	5.56687	5.06762	4.62884
ENSCAFG00000001300	SLC35B4	15.2342	17.3283	17.8271	18.8599	21.7605	25.1531	17.8319	19.1589	18.7542	22.0634	22.8367	23.077
ENSCAFG00000001301	GSDMD	27.4341	28.1968	27.8284	26.6322	23.0502	19.3392	35.6073	31.3532	33.9848	30.1956	27.7141	24.6056
ENSCAFG00000001302	ENSCAFG00000001302	4.2972	6.90023	9.49719	9.49507	8.5024	5.38163	5.70103	5.76937	3.29839	3.30233	3.6377	6.74293
ENSCAFG00000001304	ZNF76	20.7077	23.5235	23.3692	19.3543	20.4382	18.9445	23.017	22.693	19.9949	20.5191	20.0899	20.7846
ENSCAFG00000001305	FBP1	11.55	10.8881	10.8428	9.28286	7.25188	4.44441	17.7641	16.1677	16.3316	12.0079	10.5027	6.34685
ENSCAFG00000001306	LRGUK	1.44332	1.1744	1.10672	0.925498	0.655461	0.350799	1.08292	1.06441	0.958958	0.710619	0.553575	0.340376
ENSCAFG00000001307	DEF6	1.35673	0.979777	1.40723	0.634717	0.534436	0.566415	0.507894	0.605412	0.647935	0.621174	0.759553	0.440059
ENSCAFG00000001308	EXOC4	26.5033	25.8318	24.3766	24.1484	19.8901	16.8069	25.7781	24.5523	24.5965	20.4807	19.623	15.7032
ENSCAFG00000001310	PPARD_CANFA	23.0618	26.3926	26.8033	26.4836	29.5388	30.3779	37.213	38.8847	36.6423	37.8709	38.3535	40.1683
ENSCAFG00000001312	CHCHD3	142.325	148.089	152.607	161.86	200.823	226.767	165.406	167.018	177.431	193.801	206.133	252.3
ENSCAFG00000001313	FANCE	8.0927	8.25059	8.49349	8.2153	10.7246	13.0638	10.6136	10.3591	11.3446	11.2977	12.4409	14.8999
ENSCAFG00000001315	CTNNA1	266.111	278.768	290.257	271.408	339.136	390.105	343.587	362.705	345.212	380.388	395.025	427.545
ENSCAFG00000001316	E2JE41_CANFA	4.01223	4.43387	4.55505	4.05925	4.71948	4.91093	4.18847	4.62225	4.01982	4.56235	4.6747	4.50617
ENSCAFG00000001317	EEF1D	80.7775	82.3958	83.2574	81.6418	100.272	114.147	124.209	123.842	128.433	128.755	126.95	140.95
ENSCAFG00000001318	RPL10A	355.749	362.516	345.256	347.743	348.851	358.553	516.452	498.383	520.392	475.312	469.429	463.763
ENSCAFG00000001319	TIGD5	1.0053	1.18101	1.14295	1.03117	1.20931	0.82968	2.5211	2.68057	2.65966	1.82118	2.47184	1.70488
ENSCAFG00000001324	ATF4	292.508	285.501	280.893	285.688	353.879	380.098	313.972	332.095	328.714	376.537	405.224	457.94
ENSCAFG00000001325	PYCRL	6.62381	8.44229	9.03291	11.0536	15.0486	19.0022	12.1415	13.6145	14.791	16.767	18.929	24.7957
ENSCAFG00000001326	TEAD3	6.63435	6.26691	6.48006	5.44409	5.56756	5.23401	9.60819	8.74089	8.73747	8.54782	7.39779	7.48743
ENSCAFG00000001330	SIL1	35.0504	33.9376	34.2601	36.6586	27.9576	25.4381	39.9582	36.3685	37.3935	31.6943	29.5877	24.4287
ENSCAFG00000001331	ZCCHC6	14.7441	14.3142	14.9178	13.6389	15.3778	21.185	9.72146	9.94214	9.95262	11.9473	11.5264	15.4007
ENSCAFG00000001332	TAB1	15.0892	14.905	14.7202	14.8467	14.0578	15.9922	20.4601	20.8427	21.3143	18.8577	19.0166	19.7176
ENSCAFG00000001333	TSTA3	41.917	45.2872	48.8627	38.4171	45.9825	46.9967	67.9449	69.2565	66.9668	68.6405	68.6097	69.5958
ENSCAFG00000001336	ISCA1	40.6709	46.1224	49.5818	43.2401	57.99	57.4401	109.885	107.877	106.021	109.998	102.159	104.186
ENSCAFG00000001337	SYNGR1	26.0427	31.7099	29.7702	31.6681	37.3381	51.6405	42.5698	40.0907	40.4655	45.4146	46.3297	60.9167
ENSCAFG00000001338	MAPK15	5.74797	4.57138	4.69508	1.98071	1.34068	0.770722	6.49252	4.39529	4.45455	2.34304	2.51488	1.5001
ENSCAFG00000001343	FKBP5	68.8421	74.3712	72.4365	85.0828	78.9839	72.9555	48.9452	55.4286	53.1162	57.0114	56.4068	55.3901
ENSCAFG00000001344	NAA35	35.599	32.217	31.4258	34.2171	34.9417	34.4288	25.7838	25.6824	25.8254	26.4687	26.9591	26.5065
ENSCAFG00000001345	MATR3	165.001	158.106	153.223	167.84	151.642	151.246	108.976	109.866	111.231	111.297	111.187	110.619
ENSCAFG00000001346	RPL3	789.851	787.031	814.79	863.691	906.608	1005.66	801.714	796.701	846.479	821.559	846.194	907.785
ENSCAFG00000001347	ENSCAFG00000001347	1.63827	1.39061	0.884461	0.360628	0.38471	0.277914	0.488838	0.399563	1.12846	0.646343	0.526359	0.141183
ENSCAFG00000001350	GOLM1	379.113	382.203	381.575	369.795	338.645	269.228	442.915	464.421	422.744	388.254	371.039	299.105
ENSCAFG00000001352	ENSCAFG00000001352	0.689771	0.913977	1.02483	1.20862	1.10251	0.720719	0.856682	0.96955	0.848694	0.627346	0.883017	0.913554
ENSCAFG00000001355	KIAA2026	6.87925	6.61205	6.26299	5.22045	4.9278	4.29844	5.13091	5.51136	4.75804	4.76203	4.4128	3.95808
ENSCAFG00000001356	PDGFB_CANFA	0.534494	0.850866	0.940175	1.19972	1.45601	3.19196	1.48069	1.00311	1.38364	1.73554	2.04645	3.91647
ENSCAFG00000001358	AGTPBP1	8.56684	7.34858	7.32596	7.42342	5.85953	4.34861	6.75786	6.77998	5.67831	5.67594	4.9426	4.27906
ENSCAFG00000001360	CBX7	5.51734	5.42295	5.06076	4.43967	3.43869	2.72375	6.86628	6.14164	6.60184	5.20795	4.69112	4.13746
ENSCAFG00000001364	SRPK1	24.2866	29.536	30.8161	28.7529	38.5716	42.0769	26.5911	30.2217	28.8464	35.771	36.6679	38.5596
ENSCAFG00000001367	NPTXR	3.53718	4.68973	5.22829	5.22218	7.23793	8.50504	6.09337	6.61807	6.67626	7.29848	8.23262	10.4899
ENSCAFG00000001369	ENSCAFG00000001369	2.31233	3.20166	1.43074	3.02726	2.74481	1.4911	1.79869	1.54758	2.11636	1.4019	0.543648	1.96857
ENSCAFG00000001370	DNAL4	155.766	141.914	121.463	119.477	81.6479	51.0227	105.65	90.4495	87.4098	67.7361	54.4317	39.7937
ENSCAFG00000001371	SUN2	45.4392	43.0919	44.8355	41.3926	35.7695	36.2005	52.2802	49.6308	49.1115	43.8289	41.6946	41.7225
ENSCAFG00000001372	SCRIB	18.5278	19.6681	20.6805	17.1959	20.7761	22.6537	23.4037	25.1467	24.6432	25.2819	26.4814	29.3632
ENSCAFG00000001377	GTPBP1	10.9785	10.6773	10.4629	8.73308	7.35113	7.88481	13.0264	12.6129	13.1796	11.3414	11.2415	9.49609
ENSCAFG00000001378	MK14_CANFA	47.0852	47.1895	47.0096	53.1818	46.6978	45.6887	42.4555	45.7694	43.1391	44.2608	42.5378	40.5308
ENSCAFG00000001379	JOSD1	16.9957	18.8803	19.7428	17.8532	19.1225	19.4126	29.8337	27.9494	28.2691	28.2755	28.2574	26.9093
ENSCAFG00000001381	UHRF2	31.1803	29.2556	29.6722	23.9035	19.0137	17.964	18.8621	17.7166	18.2034	16.9119	17.0859	15.3476
ENSCAFG00000001382	MAPK13	9.09867	9.09981	9.48264	9.13863	9.94429	9.77326	11.4602	11.793	11.8952	12.0488	11.2857	11.7268
ENSCAFG00000001383	ENSCAFG00000001383	20.7499	23.129	23.2918	23.0342	32.768	42.1021	57.666	57.5922	59.0541	64.8542	65.6046	77.7575
ENSCAFG00000001384	CBY1	38.6514	29.0643	32.6666	33.1188	27.5398	15.6526	46.9945	42.1621	44.8504	38.0904	34.7586	24.8128
ENSCAFG00000001385	FAM227A	1.26951	0.710702	0.368139	0.808849	0.377833	0.0654853	0.643028	0.503695	0.468759	0.403852	0.288493	0.1625
ENSCAFG00000001386	BRPF3	8.72233	7.17123	7.78945	6.23735	7.04513	6.04175	8.66056	9.21748	7.99324	7.74956	7.17648	6.63403
ENSCAFG00000001390	RMI1	22.9405	22.2852	23.1849	25.9994	26.0566	28.8034	11.694	15.2342	14.5341	15.766	17.4463	19.2492
ENSCAFG00000001395	DDX17	173.212	171.147	166.469	136.645	130.265	137.422	139.768	135.886	136.135	130.869	137.401	138.869
ENSCAFG00000001397	ENSCAFG00000001397	6.57859	8.76295	7.58823	7.51115	8.89317	8.77343	7.91021	8.9418	7.97487	8.63417	9.98727	9.38132
ENSCAFG00000001398	KCTD20	4.12221	4.81109	4.3325	4.0736	4.7171	4.66968	5.31079	5.64281	5.87355	5.63163	4.94291	4.70526
ENSCAFG00000001399	ENSCAFG00000001399	424.013	463.455	469.108	525.422	572.739	625.996	420.846	449.445	463.966	495.553	534.818	569.015
ENSCAFG00000001400	PUF60	80.1335	84.9142	89.3428	85.2141	109.849	120.94	106.573	109.28	107.889	116.009	123.186	139.211
ENSCAFG00000001401	ENSCAFG00000001401	0.627697	1.10678	0.836228	1.05881	1.52372	1.22063	0.692197	0.754379	0.849858	0.963395	0.697382	0.968011
ENSCAFG00000001402	KDELR3	11.3827	13.6265	14.5808	14.2568	17.6352	21.6232	30.3314	31.2605	29.4452	32.5984	28.8515	33.7426
ENSCAFG00000001403	PODXL	101.052	97.3504	97.6725	94.829	84.747	72.0968	130.567	123.798	122.2	108.373	110.012	88.4072
ENSCAFG00000001404	C9orf64	59.6314	62.62	66.7815	67.2867	81.325	93.5478	61.1486	64.3025	65.7256	74.2061	78.0042	91.0012
ENSCAFG00000001405	NRBP2	14.0976	14.053	15.6466	10.0746	9.01031	7.62727	15.8421	15.7078	14.6243	14.0147	12.603	9.81115
ENSCAFG00000001406	MKLN1	42.1929	38.9178	39.5501	41.505	39.7702	40.5016	33.6117	34.9195	33.3354	33.6932	32.6071	32.9528
ENSCAFG00000001411	STK38	39.1293	35.6084	36.9941	34.4787	32.6819	29.3575	26.897	27.3781	26.3164	26.2605	25.2836	23.355
ENSCAFG00000001413	CSNK1E	15.1642	15.1472	16.7436	13.4194	15.9482	21.5442	21.2526	21.479	19.2255	19.8763	20.2942	24.747
ENSCAFG00000001414	SRSF3	41.6633	54.3418	63.5135	59.9364	95.5331	123.828	83.6418	96.0306	98.736	123.547	135.328	175.181
ENSCAFG00000001417	KIF27	3.62969	3.09065	2.56239	3.08852	1.93811	1.61047	1.84789	1.82689	1.6999	1.55672	1.56651	1.09026
ENSCAFG00000001420	TMEM184B	22.5826	24.7875	23.8291	21.5614	27.3737	25.7315	34.8298	38.422	33.8689	36.2857	34.4681	35.1595
ENSCAFG00000001422	ENSCAFG00000001422	9.14713	10.3316	10.7369	10.4142	15.3356	18.9721	8.71314	9.64952	9.4146	12.1693	14.6009	15.9132
ENSCAFG00000001424	PLA2G6	9.43724	8.36878	7.63607	5.49381	3.61176	2.06707	10.7935	9.37047	8.25722	5.25224	5.16246	2.87898
ENSCAFG00000001425	GKAP1	26.3947	20.8523	21.0619	22.8689	16.8846	12.4903	16.5043	13.7567	14.0933	13.2485	10.7196	8.82156
ENSCAFG00000001426	COPG2	18.6944	18.2018	18.1715	14.2325	15.6289	13.7441	11.1354	13.3536	11.2164	12.6162	12.2972	12.7345
ENSCAFG00000001428	PPIL1	37.3771	39.8247	42.5445	43.7948	48.4692	49.0554	45.8176	46.834	47.8341	48.7823	48.9132	51.9611
ENSCAFG00000001431	PICK1	10.9921	11.3381	11.7433	8.41844	8.45665	8.4773	11.1527	10.5931	10.2299	9.60779	10.0734	9.49198
ENSCAFG00000001432	C6orf89	13.6788	14.6591	15.1212	14.2682	13.675	12.2619	20.8132	21.0378	19.9884	17.9016	17.677	14.9765
ENSCAFG00000001433	PLEC	26.158	32.6517	35.8601	39.4292	60.5936	88.7805	37.6574	41.8222	43.1587	54.4581	66.7767	95.4659
ENSCAFG00000001434	KDM4C	10.4259	9.65707	8.8378	8.85592	6.86266	5.59914	8.65614	8.91479	7.96732	7.13244	6.33171	5.37329
ENSCAFG00000001435	UBQLN1	99.5223	108.744	110.533	108.449	132.126	152.872	115.052	122.21	115.434	129.151	133.011	149.913
ENSCAFG00000001436	SOX10	1.01783	1.07978	1.11222	1.20048	1.04184	1.20103	1.41509	1.8347	1.56516	1.48393	2.05496	2.01529
ENSCAFG00000001437	POLR2F	194.445	186.277	199.056	229.476	241.301	260.91	216.488	202.042	217.943	229.795	226.081	251.325
ENSCAFG00000001439	C22orf23	8.81068	7.8178	7.02121	5.86858	5.14104	4.13052	13.9747	12.3258	11.3168	8.64097	8.51716	6.15719
ENSCAFG00000001441	MTCH1	318.618	322.281	318.501	326.73	325.519	324.67	340.156	336.262	327.169	316.934	328.287	333.45
ENSCAFG00000001442	MICALL1	11.8733	11.9489	13.0421	9.89623	13.3481	16.1463	20.6747	19.6924	18.9935	19.6488	20.55	24.2189
ENSCAFG00000001443	EIF3L	70.2952	67.9051	65.5087	72.5643	61.21	62.6918	75.8293	68.8621	75.2199	65.6379	67.5099	66.9607
ENSCAFG00000001445	GRINA	22.348	22.9369	21.9304	19.5968	18.6637	18.5537	45.1854	43.9011	41.9329	36.7174	35.2711	34.0581
ENSCAFG00000001446	FRMD3	0.794327	2.13486	2.10274	2.80893	4.71743	6.28257	1.04117	1.81886	1.65194	2.83425	3.31196	4.08602
ENSCAFG00000001448	PIM1	11.0619	10.9405	11.3426	8.94825	11.8809	11.8171	14.0707	15.1709	13.4355	14.7086	15.7394	13.9553
ENSCAFG00000001453	RASEF	33.0455	31.3878	31.873	26.2213	29.9225	24.2483	33.3608	33.9501	31.0969	32.3669	29.606	25.344
ENSCAFG00000001456	GCAT	1.81645	2.30187	2.29961	2.54294	3.78713	4.33266	2.83486	3.23842	3.24013	4.54488	4.95584	5.87917
ENSCAFG00000001458	TBC1D22B	12.1859	10.8476	9.80351	11.3448	9.68872	9.00263	13.7358	13.83	13.5576	12.0545	11.637	9.93045
ENSCAFG00000001459	CEP41	9.56772	12.044	13.0172	13.2591	19.3289	22.924	10.8427	11.6886	12.8238	15.261	17.1275	18.7382
ENSCAFG00000001460	PTPRD	59.729	48.4451	45.868	42.9844	34.8615	31.7889	38.3418	35.8001	32.7187	29.7354	28.6216	24.7057
ENSCAFG00000001462	TLE1	4.1768	4.48535	5.01219	5.11532	7.77721	7.93449	7.29406	8.34677	7.93653	9.31205	10.8597	12.511
ENSCAFG00000001468	ENSCAFG00000001468	26.5974	24.7391	22.2879	24.1673	28.2344	23.6427	23.6879	21.0186	23.3321	22.2759	24.9454	25.9387
ENSCAFG00000001469	ENSCAFG00000001469	3.40445	4.93654	6.54169	5.09166	10.5778	8.30159	2.48069	2.55334	2.94701	5.53952	6.85912	7.32377
ENSCAFG00000001473	ENSCAFG00000001473	18.0216	17.353	18.778	12.3843	15.4337	15.5369	13.6664	13.3366	13.5874	14.1252	14.0208	16.2525
ENSCAFG00000001477	FTSJD2	18.7889	17.462	17.4069	15.1725	13.4725	12.8702	17.5099	16.5526	16.6963	14.7447	14.1415	12.5001
ENSCAFG00000001480	TRIOBP	8.99403	8.88414	10.4519	9.8543	13.5412	17.7691	10.5614	11.2936	11.4297	13.2625	15.2035	19.6606
ENSCAFG00000001484	LGALS2	26.6406	17.2727	20.4279	18.8654	16.6639	7.34552	16.235	15.4055	15.1	12.5835	10.5824	8.731
ENSCAFG00000001487	E2RJL1_CANFA	12.8158	11.3766	11.9785	13.2406	11.3422	15.9939	24.1081	23.5943	24.0321	16.8885	18.893	19.2935
ENSCAFG00000001489	ZFAND3	68.0106	64.4403	64.351	58.8432	57.8644	56.3487	90.7407	82.5933	79.8686	70.0314	68.3537	60.3086
ENSCAFG00000001490	SH3BP1	6.78028	7.29508	8.03389	7.76099	10.6135	12.1408	10.3882	10.7884	11.306	11.9705	13.466	15.5736
ENSCAFG00000001492	BTBD9	7.04746	7.78354	7.72459	7.45386	6.13596	5.87376	11.3586	10.6803	10.4344	8.16095	7.36578	6.43723
ENSCAFG00000001495	TMEM209	12.0287	12.9741	13.489	15.0125	17.1653	22.1508	9.95167	10.9085	11.895	13.0311	15.2205	16.9898
ENSCAFG00000001496	GGA1	13.1831	13.7169	13.7407	9.2305	11.0113	12.3163	17.0383	16.5112	15.3864	16.5366	16.8136	19.16
ENSCAFG00000001497	KLHDC10	28.1226	25.9037	24.8404	27.0202	17.6575	18.0445	19.5665	21.1118	19.9381	17.0755	16.9159	13.1509
ENSCAFG00000001499	ENSCAFG00000001499	6.85487	7.75129	8.10848	5.9988	6.63775	7.97335	7.47186	7.76994	6.94931	7.66912	7.59479	8.8878
ENSCAFG00000001500	ENSCAFG00000001500	19.5609	21.3879	22.4343	16.5263	17.5128	17.2604	22.0991	23.2626	22.5763	21.4369	22.454	21.9112
ENSCAFG00000001501	CDC42EP1	11.9685	13.5673	12.6468	13.0651	13.6878	12.87	31.0963	27.8759	26.8708	25.0064	25.9576	25.0411
ENSCAFG00000001502	CARD10	10.1327	12.0873	13.4363	12.346	15.6885	18.6458	12.1293	13.2526	12.9458	15.6841	16.4448	20.4769
ENSCAFG00000001505	UBE2H	18.928	17.999	18.984	16.7934	14.5315	14.9775	37.4676	34.9101	34.3666	28.5924	24.9034	24.7483
ENSCAFG00000001507	NRF1	3.83787	3.76435	3.97848	3.7354	3.62265	3.94231	3.75466	3.53609	3.76387	3.85534	3.83773	3.84807
ENSCAFG00000001513	KCTD17	20.0047	15.7605	18.9174	14.5661	13.1196	10.0929	22.7043	17.2074	23.4119	16.1052	14.374	12.8993
ENSCAFG00000001514	MPST	9.5185	10.231	11.1349	9.93783	12.5427	11.8143	29.5992	29.1047	31.2016	28.854	29.9166	28.1008
ENSCAFG00000001515	STRIP2	5.14797	5.56093	5.7411	4.20507	4.08085	4.08819	5.01945	4.67311	4.62723	4.2737	4.67494	4.30354
ENSCAFG00000001516	TST	2.17377	2.1807	2.1021	2.07491	2.44642	1.89595	5.24298	4.45324	5.16863	4.14457	4.55383	3.68591
ENSCAFG00000001520	NFIB	19.7592	18.9109	18.8486	21.6392	17.181	14.3296	24.0123	23.2509	22.3678	19.0542	17.5488	15.6954
ENSCAFG00000001521	EXOSC4	16.0522	19.4814	21.8024	20.8744	31.5175	42.0572	27.6918	31.2768	30.2437	39.6765	42.7441	58.8634
ENSCAFG00000001523	GPAA1	56.6192	66.1582	66.9185	59.1235	72.3239	74.9263	82.4369	82.0994	81.213	82.6618	84.2524	95.8462
ENSCAFG00000001524	AHCYL2	12.9641	11.8975	11.1841	10.5263	8.70373	6.01931	11.6376	11.9524	10.9569	8.54739	8.3888	6.92235
ENSCAFG00000001526	IFT27	34.8729	28.544	29.1453	25.9229	21.6424	16.4988	34.6127	30.2263	26.5237	21.2114	23.083	20.9993
ENSCAFG00000001529	CYC1	36.2318	47.1078	50.498	47.9341	79.0116	96.7464	82.0834	91.0851	90.6894	106.556	118.726	157.55
ENSCAFG00000001530	ENSCAFG00000001530	61.9591	67.6556	62.8136	72.2177	72.5853	78.0528	91.9766	90.8798	88.1899	98.211	89.9383	96.9101
ENSCAFG00000001531	SMO	53.9555	53.411	49.6845	43.4904	33.1429	23.7525	59.2476	54.3551	52.1643	40.9142	37.2486	26.3637
ENSCAFG00000001532	ZDHHC21	5.38844	6.31534	4.37484	6.24779	4.39366	4.25967	3.38672	3.72862	3.93005	2.74159	3.17533	3.51328
ENSCAFG00000001533	TSPAN33	21.8444	22.1786	20.955	17.3559	11.9517	6.15028	36.9119	32.6233	30.5595	23.4861	19.0891	10.9155
ENSCAFG00000001534	TLE4	15.7602	14.9581	15.0069	13.0224	11.9409	9.9869	18.6171	18.7817	16.8765	15.2775	14.7152	12.3351
ENSCAFG00000001536	SHARPIN	21.2214	24.741	23.0579	19.7622	25.9033	24.0496	42.4757	44.7369	41.4486	42.6004	44.2117	42.041
ENSCAFG00000001540	ENSCAFG00000001540	6.9735	6.54836	6.42718	4.90281	4.43464	3.38725	7.43239	6.72688	6.56364	5.65321	5.57422	4.24112
ENSCAFG00000001541	ENSCAFG00000001541	3.43004	4.54896	5.93891	5.28281	8.38945	12.0932	8.04748	9.17299	10.4636	12.4755	14.4451	15.5151
ENSCAFG00000001543	TNPO3	57.2411	58.566	55.8194	63.2464	58.9676	58.3572	48.6261	51.2024	50.0763	48.9768	49.5878	49.8593
ENSCAFG00000001544	EIF3D	145.667	138.49	132.89	145.405	138.063	158.008	138.919	135.417	142.023	138.486	143.744	147.88
ENSCAFG00000001545	TTC39B	2.76896	2.40279	3.0758	4.05417	1.84331	1.40385	2.05555	1.88177	2.1578	1.77422	1.19618	0.911876
ENSCAFG00000001546	HEATR7A	21.9809	21.9924	23.1812	11.7051	13.3852	13.5567	15.1969	15.4575	14.6321	15.0815	15.7652	16.0764
ENSCAFG00000001548	SNAPC3	4.22294	4.67762	4.52561	4.26555	5.51169	6.84361	4.93086	5.01289	5.10269	6.18876	5.77599	6.68829
ENSCAFG00000001549	SAYSD1	7.47118	6.7465	6.73764	6.38782	6.95464	5.27355	14.6657	13.4458	12.7072	11.9295	12.2103	11.0594
ENSCAFG00000001551	PSIP1	33.727	40.8316	38.4843	37.8366	47.2029	45.6303	59.837	64.8053	65.126	66.3593	68.1294	59.2251
ENSCAFG00000001553	TXN2	63.524	64.002	64.9312	67.2974	77.6069	87.4922	104.612	100.372	106.685	107.554	112.787	124.075
ENSCAFG00000001554	ENSCAFG00000001554	18.5235	22.9918	24.7157	23.1298	39.5662	51.8716	26.4725	34.1852	31.7756	42.6781	48.7011	62.6766
ENSCAFG00000001557	CCDC171	2.05504	2.06833	1.33986	1.74655	0.809857	0.471436	1.13527	1.13415	1.24894	0.864547	0.673305	0.337552
ENSCAFG00000001559	ENSCAFG00000001559	0.809812	0.81205	1.08783	0.41737	0.293829	0.190772	0.66799	0.768442	0.955878	0.785084	0.81694	0.535901
ENSCAFG00000001562	BNC2	6.71564	5.45234	5.72949	5.5409	4.52607	4.845	6.27469	5.41495	5.2164	4.92475	4.55934	4.60915
ENSCAFG00000001563	HSF1	11.6938	13.4052	13.8473	11.3447	14.4475	16.143	25.0248	24.828	24.5856	24.1984	26.3332	29.7428
ENSCAFG00000001564	ENSCAFG00000001564	6.41499	8.09127	6.16283	11.2016	8.50174	8.53093	5.53823	3.84092	6.06818	5.96464	7.71015	6.51437
ENSCAFG00000001568	MOCS1	17.5141	16.9278	15.571	14.782	8.84155	4.24986	24.9583	23.29	22.4	16.2011	13.0257	6.75633
ENSCAFG00000001569	ENSCAFG00000001569	1.23533	2.36198	2.99735	2.11439	4.70495	6.62985	1.75811	2.73593	2.50366	4.56698	5.35337	7.85026
ENSCAFG00000001570	PSAT1	47.0778	65.6342	72.2965	73.6952	114.232	116.454	90.1248	119.256	111.149	135.891	155.627	160.695
ENSCAFG00000001572	UNC5CL	3.37583	3.46899	3.36899	2.12624	1.13922	0.603255	2.86955	2.46395	2.82296	1.88863	1.47589	0.716586
ENSCAFG00000001576	FBXL6	8.01506	9.18648	9.79093	7.16121	12.5039	14.7162	12.582	14.0801	12.6141	16.2266	16.543	21.3392
ENSCAFG00000001577	CEP78	8.49755	9.7822	9.48934	9.04824	9.90703	10.8006	6.68033	6.8801	7.3974	7.48822	8.37005	8.45016
ENSCAFG00000001578	OARD1	84.5984	85.5814	83.3585	81.3795	74.3536	69.5576	62.2806	64.6198	68.1907	60.2287	66.2813	59.6096
ENSCAFG00000001579	GNAQ	21.6946	20.2761	20.3323	21.908	17.7876	19.0032	24.7033	22.2242	23.1025	22.4187	20.7326	18.3926
ENSCAFG00000001580	NFYA	19.8542	22.9333	25.4515	26.6526	30.1276	37.4564	17.9342	18.5148	18.6666	21.1578	19.2577	24.712
ENSCAFG00000001588	ENSCAFG00000001588	27.2914	31.6082	34.0194	30.7703	38.0618	41.2692	35.7516	37.3558	36.4374	38.938	42.262	49.2181
ENSCAFG00000001589	TREML2	5.36487	6.25903	6.76598	6.81715	9.06469	7.9017	5.49015	8.08817	6.25989	8.19447	8.20401	8.67394
ENSCAFG00000001595	ADCK5	4.34833	4.97636	5.01375	3.459	4.10142	4.13573	4.1511	4.44829	3.83222	4.20716	4.50505	5.09654
ENSCAFG00000001596	FOXP4	7.81262	8.56065	9.046	8.9031	10.8501	12.9738	13.2845	14.0601	13.5393	14.4177	14.9249	17.8633
ENSCAFG00000001597	MDFI	2.35731	3.06197	4.07161	3.35267	7.35286	10.4932	5.78416	6.81652	6.63086	9.71898	11.2047	19.1513
ENSCAFG00000001598	HAUS6	11.3748	12.4636	13.4601	14.9347	16.39	18.9379	7.29508	8.01649	8.171	9.91812	10.483	12.3497
ENSCAFG00000001599	TFEB	4.30451	3.7093	4.0751	3.44976	3.22825	3.61858	6.16973	4.97706	5.40895	4.90525	4.50606	4.55374
ENSCAFG00000001600	CPSF1	23.6402	29.3094	31.7365	27.3847	39.6819	45.8646	33.2496	38.1237	36.8407	44.6826	48.1499	58.8941
ENSCAFG00000001601	PLIN2	42.7522	38.7813	35.814	35.2873	32.9283	30.7714	44.9143	39.8358	40.0913	35.9411	32.3945	30.8567
ENSCAFG00000001604	PRICKLE4	0.974794	0.890438	1.29048	0.755996	0.704431	1.39719	1.23063	1.31202	1.32616	1.24512	1.10104	1.54531
ENSCAFG00000001605	TOMM6	130.977	167.954	191.769	190.684	277.921	336.68	278.434	321.727	305.848	361.227	417.4	475.129
ENSCAFG00000001606	ENSCAFG00000001606	0.717904	0.506281	0.826785	0.909569	1.56845	1.09827	1.3401	1.09536	1.13974	1.24032	1.1223	1.25787
ENSCAFG00000001607	SLC39A4	24.6765	23.6439	22.6476	20.6253	21.5149	15.1476	36.8426	34.709	32.453	27.276	28.3569	24.821
ENSCAFG00000001608	RPS19	2.86018	3.35345	3.56269	3.86131	2.73388	2.33257	3.72437	2.53684	3.16752	3.07773	3.34186	2.4202
ENSCAFG00000001609	USP49	1.44529	1.43712	1.59482	0.821198	0.806421	0.974002	1.42211	1.69516	1.44706	1.516	1.35049	1.21933
ENSCAFG00000001610	VPS28	170.846	161.267	160.892	159.819	133.135	139.956	272.438	249.252	242.009	205.397	203.359	187.686
ENSCAFG00000001611	IRF5	4.86512	4.28858	4.84655	2.95174	2.93438	2.92587	5.58055	5.21044	4.95465	4.66946	4.25705	4.06061
ENSCAFG00000001612	DENND4C	31.7904	32.3616	31.3482	31.578	26.1693	25.6698	21.432	22.3497	21.7758	21.8565	21.4246	19.787
ENSCAFG00000001613	MED20	18.7106	15.7395	18.3482	21.1163	20.5053	20.9049	24.0429	24.3841	22.6484	22.5551	22.8344	24.9195
ENSCAFG00000001614	BYSL	11.3546	15.7987	16.0947	16.8661	29.172	41.5659	18.3709	20.5165	22.1807	29.4517	35.853	52.9469
ENSCAFG00000001615	RPS6	908.084	880.892	902.743	967.889	1031.82	1043.2	928.631	931.485	1002.61	1006.65	1004.83	994.65
ENSCAFG00000001616	ENSCAFG00000001616	2.52285	2.25258	2.20096	1.1266	0.983337	0.732103	1.70122	1.63442	1.82666	1.32359	1.24251	0.779638
ENSCAFG00000001617	VPS13A	15.9176	15.1907	14.8357	15.3607	15.4068	13.218	11.6335	12.4861	12.133	12.2117	11.9112	10.6962
ENSCAFG00000001618	CCND3	9.92219	12.6384	14.0421	12.512	23.1789	31.4894	30.7783	32.5874	32.1537	38.1803	41.735	53.0343
ENSCAFG00000001620	ATP6V1F	357.03	315.116	305.622	311.291	280.971	247.034	509.74	448.281	445.713	381.68	371.5	357.93
ENSCAFG00000001621	TONSL	2.1177	4.04464	5.00432	3.83645	7.4786	9.86667	2.98742	5.13622	4.89267	7.43614	8.1753	11.0703
ENSCAFG00000001622	TAF8	7.86397	7.84659	7.25413	6.8273	6.19314	6.71787	6.0808	6.76767	6.01949	6.77026	6.58244	5.98797
ENSCAFG00000001624	CYHR1	22.1277	20.7232	21.5814	16.6043	16.1772	15.4654	21.898	24.3551	22.6897	20.7019	20.1295	18.2593
ENSCAFG00000001627	KIFC2	22.0868	20.9584	21.3245	10.6654	12.0122	10.0034	21.0903	19.4845	19.6092	17.5177	17.7962	15.2913
ENSCAFG00000001630	MYH9	67.1029	71.4916	73.3478	86.2222	89.4725	123.673	93.9047	88.3502	90.7267	96.2978	98.5875	120.314
ENSCAFG00000001632	FOXH1	2.23231	2.23571	2.30239	1.23304	1.17106	1.16754	1.96049	1.90181	1.91603	1.61797	1.94859	1.64264
ENSCAFG00000001634	ENSCAFG00000001634	1.38391	1.24341	1.44018	1.29016	1.63101	2.09261	1.00472	0.963581	1.52345	1.2328	1.53862	1.8107
ENSCAFG00000001635	MLLT3	16.7641	15.2238	13.4573	15.7456	9.2195	6.08643	11.5059	11.3092	11.163	8.76765	8.05121	5.13352
ENSCAFG00000001636	PPP1R16A	13.6962	13.9067	13.1846	7.74039	8.76602	7.90985	10.2744	9.99053	10.2212	10.341	10.8918	11.8255
ENSCAFG00000001638	MRPS10	52.0723	56.2408	60.4142	67.8048	83.3048	96.0057	35.62	40.7236	39.6419	44.3454	52.7743	63.5237
ENSCAFG00000001640	CALU	63.9563	70.889	72.3259	81.6617	95.9154	120.818	63.5967	68.8873	69.0521	81.5927	83.1655	98.2215
ENSCAFG00000001645	FAM71F2	0.814198	0.710697	0.845391	0.846678	0.904399	1.04595	0.788848	0.811951	0.617658	1.25162	1.06961	1.72138
ENSCAFG00000001648	GPT	8.97638	9.12746	9.22721	3.72012	3.85803	3.9936	6.49867	6.61437	5.98246	5.53611	6.19537	6.77559
ENSCAFG00000001649	GCNT1	1.3743	1.37063	2.40532	1.68541	2.23997	3.02443	1.41508	1.5422	1.47196	2.15332	1.42568	1.8929
ENSCAFG00000001651	IMPDH1	38.4188	44.8635	46.9888	47.1992	54.6366	69.7683	69.9119	69.9226	74.2075	76.0218	81.1851	89.3685
ENSCAFG00000001652	PTPLAD2	9.3925	10.9316	11.1887	10.5634	11.6909	9.87035	20.5772	16.7194	19.2373	15.0921	15.7608	13.6401
ENSCAFG00000001655	MFSD3	3.78225	4.29442	3.87522	3.219	2.99381	2.40606	6.09928	4.84311	4.56589	4.2691	3.3371	3.67861
ENSCAFG00000001660	LRRC14	7.10643	9.07434	9.75734	7.49332	10.1158	11.9513	9.00311	9.4257	9.45132	10.7793	10.2271	12.5604
ENSCAFG00000001667	RBM28	11.8476	17.0797	18.3091	21.3171	38.6398	55.8955	13.4563	18.5244	18.6788	30.3857	36.3811	53.7305
ENSCAFG00000001669	ARHGAP39	3.46195	3.69951	4.03299	3.2574	4.47598	4.84648	5.87015	5.51882	5.56481	5.17436	5.8005	5.77683
ENSCAFG00000001671	MTAP	6.2575	5.21362	7.21001	6.36486	5.8791	7.21139	4.43384	3.23731	3.25267	4.3386	4.84659	4.92798
ENSCAFG00000001673	COMMD5	6.30319	7.35429	6.71437	8.25218	9.439	7.31706	11.702	11.9445	12.7613	13.646	13.331	12.5955
ENSCAFG00000001677	RPL8	454.38	480.591	509.791	506.399	634.766	745.13	1033.35	1026.57	1129.46	1069.71	1133.23	1253.95
ENSCAFG00000001681	DMRTA1	0.701647	0.83808	0.703735	0.825534	0.544359	0.663693	1.07464	0.855858	1.00436	0.919164	0.534056	0.429742
ENSCAFG00000001685	ZNF16	5.1197	5.01476	5.18271	5.6219	5.06162	3.98926	3.53105	3.84825	4.07853	3.26604	3.69789	3.7134
ENSCAFG00000001686	C8orf33	4.46879	5.26782	5.17863	4.76012	8.05709	7.0056	6.30375	10.8431	10.1135	9.6403	12.0668	16.4074
ENSCAFG00000001690	PCSK5	18.0734	17.6072	17.4818	18.721	14.9693	12.239	18.6459	17.4107	17.7642	15.5815	15.0969	12.5897
ENSCAFG00000001697	UBR2	20.2798	18.3698	18.1942	16.5694	14.2271	14.9634	13.8915	13.9573	13.82	13.857	13.1547	11.9232
ENSCAFG00000001698	PLAA	42.5648	41.408	43.6116	48.5815	44.893	41.3365	31.0789	32.2877	32.9446	33.5503	32.1348	33.0776
ENSCAFG00000001699	OSTF1	224.367	230.176	232.801	283.833	275.902	362.065	182.087	172.029	192.094	208.477	218.086	264.595
ENSCAFG00000001700	SND1	39.0512	43.0266	43.6068	45.4862	54.0517	66.303	46.5322	51.2933	50.2223	57.4853	59.2717	68.7269
ENSCAFG00000001701	RBFOX2	18.858	21.4491	22.7349	22.5173	22.6403	29.2408	29.2868	28.7719	30.0279	31.5641	30.4324	33.5895
ENSCAFG00000001702	NMRK1	5.4776	6.3775	7.11551	6.34989	6.89473	8.43787	14.4774	14.0808	15.2779	12.8943	13.2277	11.5529
ENSCAFG00000001703	C9orf41	45.188	49.6521	50.8771	52.51	58.2809	55.5708	62.631	65.9859	70.2458	66.7448	68.6976	65.8535
ENSCAFG00000001704	APOL6	11.1706	12.3277	12.2219	12.0651	9.02157	5.6826	16.6546	13.7931	14.107	11.5224	9.46179	6.54675
ENSCAFG00000001706	IFT74	23.4832	23.9283	22.7349	24.1285	18.2378	16.0352	26.3782	25.3304	25.7628	21.5708	19.9948	14.8941
ENSCAFG00000001709	MCM5	14.3619	29.7106	33.8681	39.9655	65.4499	79.3206	26.0871	40.6317	40.2097	58.1587	66.7472	86.9864
ENSCAFG00000001711	Q6Q2K4_CANFA	2.89481	3.01281	3.38991	3.2185	3.84146	4.37054	5.70323	6.31423	5.45545	5.98479	5.84856	6.97213
ENSCAFG00000001712	LRRC19	32.7935	27.671	23.9615	22.8373	10.5788	6.00837	14.8331	13.7376	12.7317	9.81001	7.45967	3.48755
ENSCAFG00000001715	MOB3B	85.9358	84.0422	83.9145	86.3676	74.7834	62.1646	88.2365	86.2281	81.8388	76.2859	73.9604	68.5642
ENSCAFG00000001716	IFNK	3.82992	4.86028	4.78426	2.37165	2.81166	2.01449	2.35841	1.71351	2.44515	2.07886	2.18203	1.72555
ENSCAFG00000001717	TOM1	11.7422	11.2941	10.973	11.0677	9.85011	7.87465	16.3896	14.9865	13.8849	12.5056	11.1473	9.96419
ENSCAFG00000001720	C9orf72	16.1767	16.5871	15.9252	16.1656	13.316	15.4602	9.67686	9.91382	10.8013	10.8392	10.1843	10.0658
ENSCAFG00000001723	TBCC	9.92933	10.4276	11.2154	11.9215	15.3616	18.4538	18.8592	18.3751	18.9889	19.0279	19.7475	23.2023
ENSCAFG00000001725	KIAA0240	3.51519	3.53168	3.55196	3.58805	3.58485	3.88765	5.22602	4.97636	4.92568	4.74617	4.66508	4.0554
ENSCAFG00000001726	ARF5	103.557	89.8875	89.7509	95.2178	67.4822	46.055	125.45	109.91	110.773	85.1633	79.4472	58.3974
ENSCAFG00000001728	ENSCAFG00000001728	71.1787	73.9962	73.3385	81.3061	95.2818	109.568	55.0172	64.5175	62.09	79.8932	83.2518	100.601
ENSCAFG00000001730	GCC1	16.0116	15.8985	15.2169	15.4697	13.9958	14.6556	16.8991	16.1961	16.8932	15.2241	14.0057	13.6586
ENSCAFG00000001732	HMGXB4	14.9252	16.3569	15.3855	15.681	15.4913	17.2411	14.2488	14.9548	15.5117	15.5146	15.9203	16.1372
ENSCAFG00000001733	ZNF800	32.4947	28.5953	28.8015	31.1592	31.369	31.8066	18.9197	19.9368	18.9842	20.2745	20.6734	22.9507
ENSCAFG00000001736	CNPY3	19.4197	20.9398	22.1376	20.0287	22.431	23.0643	31.5095	30.0476	30.3212	31.9017	31.4148	30.2063
ENSCAFG00000001738	GRM8	1.23073	1.05714	1.09248	1.17422	1.25793	1.14754	0.723724	0.949879	0.771524	1.11948	1.05765	1.05185
ENSCAFG00000001740	LARGE	10.1437	8.82622	8.654	7.63759	8.70663	5.59996	12.0739	12.4508	9.68274	9.15141	9.02115	8.02458
ENSCAFG00000001741	GNMT	4.93384	5.16035	4.16989	4.67332	3.84582	3.47577	6.07897	5.18647	6.58393	4.73991	4.58813	4.41429
ENSCAFG00000001745	CHRNA5	0.51903	0.530063	0.663208	0.84605	0.954822	0.612801	0.704448	0.844504	1.04989	0.819647	0.831556	1.22072
ENSCAFG00000001748	PEX6	11.2362	11.0926	11.5139	8.34785	7.27621	7.25817	13.2407	12.2131	11.6454	10.0313	9.56182	9.01554
ENSCAFG00000001751	TRPM6	3.36679	3.2667	2.76533	3.02278	1.60876	0.797281	2.77302	2.45898	2.75133	1.97259	1.63529	1.05451
ENSCAFG00000001753	PPP2R5D	12.4087	12.3974	12.718	13.0094	14.4635	14.1297	20.9066	21.5758	21.0474	20.52	20.939	20.1548
ENSCAFG00000001754	POT1	9.24206	9.32662	8.92728	9.26415	7.60994	6.8674	6.97283	6.89203	6.92001	6.18899	6.00713	5.48883
ENSCAFG00000001756	MEA1	44.3819	44.4788	48.4967	45.2883	52.6707	55.7151	97.4202	94.6095	91.5831	91.2618	90.5069	92.5654
ENSCAFG00000001758	FBXO7	35.9318	35.2761	33.3665	35.5196	36.2114	35.5644	47.3267	47.1658	45.5041	44.6137	42.8329	43.3443
ENSCAFG00000001759	ENSCAFG00000001759	0.888308	1.19933	1.03459	0.960661	1.20866	1.34973	1.75533	1.72638	1.93503	2.76245	2.25374	2.67083
ENSCAFG00000001760	LSM3	183.804	204.918	202.176	259.791	288.584	338.257	143.037	167.299	183.469	197.229	217.578	251.111
ENSCAFG00000001762	TMEM229A	9.01097	11.878	11.7764	7.02925	14.0986	11.4327	26.8865	30.6601	24.7487	30.3857	28.7442	27.5295
ENSCAFG00000001763	KLHDC3	35.3567	39.3314	37.4215	32.7458	37.1862	40.2514	48.3895	49.7915	49.6409	48.5766	49.5478	51.4725
ENSCAFG00000001766	IREB2	13.8215	15.1234	15.9473	13.6997	16.5371	18.2634	17.926	18.2501	18.5792	19.1839	20.0243	19.7868
ENSCAFG00000001767	PWP1	33.3156	38.3618	40.8586	50.832	68.7531	87.741	29.8878	32.911	34.8444	46.9834	53.785	75.4879
ENSCAFG00000001771	WASL	109.186	102.437	93.4285	100.732	80.3532	67.5979	94.1253	91.3366	92.6557	79.6967	74.2772	58.8842
ENSCAFG00000001772	ENSCAFG00000001772	1.43664	1.53034	1.9654	0.599729	3.85344	2.10773	1.90743	1.97979	1.14771	1.53723	1.47789	1.15425
ENSCAFG00000001773	ENSCAFG00000001773	0.594846	1.10272	1.95641	3.46105	2.48817	2.45512	0.527171	0.574528	0.939403	1.20818	0.672752	0.609015
ENSCAFG00000001774	CUL7	14.4816	13.6129	13.4578	8.97883	6.60913	5.75568	11.3969	9.75916	10.1782	7.80987	7.87112	5.97147
ENSCAFG00000001776	ENSCAFG00000001776	0.751273	0.835758	0.87652	1.09996	0.802074	1.93751	1.08084	1.10432	0.656601	0.714548	0.905181	0.624323
ENSCAFG00000001778	ANXA1	1089.65	1299.73	1389.3	1798.75	1931.72	2583.75	811.304	868.445	1017.27	1230.48	1321.97	1581.67
ENSCAFG00000001779	ASB15	24.2482	20.4003	18.1103	19.4125	9.6766	4.35165	16.1973	12.6331	13.6868	8.90387	7.72903	3.93653
ENSCAFG00000001781	WFS1	6.82815	6.99881	7.40117	5.22213	6.00952	5.90126	8.1535	7.44556	7.62098	7.18594	7.88941	8.51208
ENSCAFG00000001782	MRPL2	19.4907	20.1008	17.4632	18.1473	19.2437	18.3457	23.8778	22.8631	23.8735	22.2482	21.5449	20.6966
ENSCAFG00000001784	ZNF300	6.61958	6.88415	6.53137	3.77945	2.7252	2.28451	3.51002	3.10398	3.11925	2.76866	2.85077	1.98113
ENSCAFG00000001785	ENSCAFG00000001785	86.3803	88.6661	94.9726	102.191	109.274	111.045	74.4804	81.1488	77.2663	82.3105	85.5828	90.9367
ENSCAFG00000001786	ACO1	89.9927	90.7792	92.328	93.2732	98.9864	100.793	98.8744	104.658	99.936	100.792	103.654	103.986
ENSCAFG00000001787	KLC4	34.6562	26.9692	27.2784	18.4702	15.4054	10.4167	24.8233	23.5915	22.3289	18.2411	15.7873	11.7309
ENSCAFG00000001788	PRDM4	11.3075	12.1359	12.1668	12.458	12.46	15.1916	12.1814	12.1553	13.7332	12.9265	13.2808	15.0398
ENSCAFG00000001791	ALDH1A1	2283.66	2168.43	2015.88	2084.81	1854.98	1087.89	1754.26	1837.78	1533.56	1349.25	1373.89	1027.9
ENSCAFG00000001793	BTBD11	0.73482	0.901415	1.01988	1.08221	1.01082	1.09062	0.94321	0.929767	1.15371	1.04253	1.19692	0.875389
ENSCAFG00000001796	TMEM33	32.1499	39.8615	41.5177	44.6508	56.3128	64.0015	49.8177	54.8318	53.9296	59.413	62.4954	70.8636
ENSCAFG00000001797	CRY1	13.7107	13.3478	12.9363	14.5939	16.0272	15.9313	12.6677	13.2986	12.6479	15.8788	17.0568	17.9197
ENSCAFG00000001798	SLC30A9	31.5907	34.1957	32.4149	35.6524	43.4481	55.7176	22.7176	26.1265	25.4674	30.3647	33.6099	41.6453
ENSCAFG00000001799	MTERFD3	22.8828	23.7903	22.8552	22.96	17.1067	14.8316	13.1051	12.6544	12.6283	11.6262	10.6009	8.85587
ENSCAFG00000001800	C12orf23	6.57569	7.75971	8.62858	7.39156	10.4359	9.22111	25.4775	24.1619	24.4065	24.5522	24.7366	25.2585
ENSCAFG00000001805	RIC8B	6.1824	6.76724	6.5438	5.47339	5.45236	5.1462	5.34339	5.18612	4.69833	4.53887	4.39242	4.42021
ENSCAFG00000001807	DDX58	33.3746	27.9966	28.2187	30.5465	13.2714	9.61088	22.0625	17.8804	19.302	12.6802	10.4985	5.84945
ENSCAFG00000001809	TOPORS	19.6784	20.3159	18.2987	19.7649	20.9632	20.0123	19.9171	19.2145	18.538	21.359	21.0141	20.9195
ENSCAFG00000001811	ZFAND5	332.219	329.266	336.351	351.624	379.902	382.181	266.756	264.761	267.233	296.67	314.439	333.324
ENSCAFG00000001812	APTX	17.0584	17.3464	18.1941	16.9249	13.6177	15.4096	12.7965	12.2788	12.0624	11.3583	11.7281	10.2852
ENSCAFG00000001814	PTK7	40.2067	40.9769	40.7111	44.3711	41.6646	49.1172	49.1063	47.9471	48.2665	47.7053	46.8361	50.8442
ENSCAFG00000001816	ATP8A1	10.5977	10.651	9.83161	9.11016	7.40322	5.78807	9.06888	8.0205	8.05547	7.20264	6.5215	4.84973
ENSCAFG00000001818	LOC474739	89.0926	89.6488	93.7089	94.3539	110.417	122.547	114.237	121.782	119.357	131.495	134.296	138.837
ENSCAFG00000001819	DMTF1	22.0293	18.3539	20.1501	15.8111	13.7335	14.06	12.6902	12.9222	12.5121	11.5763	12.2333	11.7731
ENSCAFG00000001820	C9orf85	41.0205	45.4323	39.7588	52.5449	40.5322	44.1277	17.2108	18.6459	19.1043	17.8818	19.1045	18.1181
ENSCAFG00000001821	FAM108B1	8.78594	8.76762	8.83505	8.29072	9.14016	8.81385	13.5741	12.682	12.5815	12.9752	11.8202	11.5757
ENSCAFG00000001825	TMEM2	15.0296	14.0287	13.1786	13.2126	12.6357	12.218	12.2598	12.3763	11.3372	11.8387	11.0184	10.4122
ENSCAFG00000001827	CROT	62.2017	54.8599	54.9107	63.0516	55.447	55.5541	42.2596	44.3081	43.4081	46.2627	43.8657	42.7441
ENSCAFG00000001829	SRF	7.921	8.4853	8.3782	7.61001	10.0008	13.6074	11.2174	10.4412	10.2172	11.4652	11.7529	15.8582
ENSCAFG00000001830	ENSCAFG00000001830	0.308529	0.300975	0.811542	1.68276	0.712781	2.05398	0.736551	0.401359	1.31251	2.33729	0.822459	0.850902
ENSCAFG00000001833	ABCB4	2.11395	2.84512	3.00658	3.45857	5.03149	10.427	1.66158	2.15539	2.52259	3.7251	3.89841	5.33396
ENSCAFG00000001834	CUL9	8.27613	8.32291	9.01414	6.45938	6.68467	6.43622	8.22066	8.53266	8.2191	8.08474	7.92575	7.7866
ENSCAFG00000001835	Q4PLA8_CANFA	7.55941	7.88203	8.13734	9.57689	12.0241	17.7606	7.05886	7.17716	7.48933	8.4356	8.97249	12.2233
ENSCAFG00000001836	SMU1	86.0371	88.2186	90.2532	102.249	103.686	108.05	68.7367	73.6447	71.7336	76.2893	82.0944	86.0742
ENSCAFG00000001837	C6orf108	8.02847	14.2087	15.4386	17.4549	36.4995	37.8661	24.7024	34.3092	34.9545	43.6298	56.3034	69.1535
ENSCAFG00000001838	RUNDC3B	1.98486	1.42082	1.31772	1.86995	1.97278	3.43374	1.90997	1.20089	2.11827	1.73538	1.94525	2.17821
ENSCAFG00000001840	B4GALT1	61.782	70.1647	73.5294	73.4418	88.968	99.3296	91.6397	97.9728	94.5137	98.7832	99.5626	107.113
ENSCAFG00000001841	SLC25A40	5.06859	5.19335	5.44044	4.55472	5.10303	5.03287	4.97256	4.94615	5.173	4.77079	4.85105	4.37681
ENSCAFG00000001843	SPINK4	0	0.528156	0.568689	1.83574	0.65032	2.43403	0	1.80923	1.61359	1.31699	0.794453	3.3562
ENSCAFG00000001844	BAG1	22.1422	27.0888	29.4041	28.8279	54.271	72.699	44.0316	52.4086	52.0661	68.3714	75.3798	98.4781
ENSCAFG00000001845	DBF4	8.38108	11.0586	12.0482	12.4896	18.7536	24.2357	10.8026	14.0663	14.9247	17.2225	19.552	22.4683
ENSCAFG00000001846	CHMP5	150.421	135.981	136.926	147.182	131.557	145.878	139.673	125.159	132.921	123.194	113.941	120.492
ENSCAFG00000001847	ZNF318	6.22681	5.99155	6.26878	5.79993	5.06039	4.82237	6.88997	7.8957	7.24808	6.81331	6.52422	5.71172
ENSCAFG00000001848	NFX1	16.0702	17.8419	16.9026	14.4589	16.1716	18.0691	11.8108	12.6679	12.3808	13.4464	13.99	14.6759
ENSCAFG00000001849	TRPM3	17.7356	16.2679	15.9309	10.4216	6.12226	3.42509	13.3232	11.8995	11.5051	8.82676	7.354	3.71217
ENSCAFG00000001850	GUF1	8.08935	7.79509	8.051	6.63225	8.39424	8.18134	3.82969	4.41419	3.4773	4.66771	4.72136	5.24356
ENSCAFG00000001851	POLR3B	4.61341	5.00457	5.18371	5.38531	6.24734	7.06257	3.76159	4.15456	4.04524	5.09279	5.14379	5.97068
ENSCAFG00000001852	ADAM22	1.79298	1.63671	1.53892	1.48284	0.767023	0.845061	1.78065	1.29649	1.53452	0.97416	0.893123	0.55731
ENSCAFG00000001853	ABCC10	12.9527	10.5341	14.1268	7.38204	10.4961	14.5056	9.57165	12.556	11.7622	13.1134	13.3172	19.1301
ENSCAFG00000001855	SRI	97.8951	110.327	110.217	100.405	112.547	111.69	292.9	279.545	290.2	258.993	244.319	228.09
ENSCAFG00000001858	DLK2	1.8319	1.97102	2.03147	1.30536	1.4286	1.89273	1.23541	1.58103	1.44494	1.76766	1.85951	2.27406
ENSCAFG00000001861	ENSCAFG00000001861	4.36036	4.08761	4.93891	5.35125	3.21015	2.67474	2.27461	2.63388	3.03997	4.51125	3.80987	1.64234
ENSCAFG00000001865	TJAP1	10.8961	10.6062	10.5813	9.05328	9.79437	12.5751	13.6197	13.2207	12.8192	12.7607	12.8669	14.1051
ENSCAFG00000001866	ENSCAFG00000001866	2.93846	2.34072	2.38256	2.30465	1.89154	0.9229	3.2509	3.01182	2.43196	1.95508	1.59841	1.27704
ENSCAFG00000001868	YIPF3	95.0888	94.3064	92.0402	87.6886	87.0165	87.2392	120.573	109.881	107.986	104.617	98.9513	97.1383
ENSCAFG00000001869	NOL6	3.20056	4.62397	5.25422	5.2869	11.0291	17.041	3.60677	4.77134	5.14268	8.56428	11.6294	16.3139
ENSCAFG00000001870	STEAP2	1.48593	1.34898	1.37294	1.40212	1.82757	1.73593	1.63852	1.47727	1.41888	1.18171	1.68231	2.0994
ENSCAFG00000001871	GNPDA2	17.5237	16.6834	17.9776	20.3011	17.8039	18.1546	13.4327	14.0649	14.2452	14.2087	13.0585	12.9603
ENSCAFG00000001872	POLR1C	36.0053	37.4825	40.8802	39.4366	59.3455	62.045	36.4178	42.7684	43.0322	51.1648	57.5586	64.3091
[truncated: 11,720 more rows]

## Sheet: Sheet3_Responsive
	ENSEMBL_ID	Stable identities based on ENSEMBL annotation
[truncated: 12,217 more rows]

## Sheet: Sheet4_Correlated
	ENSEMBL_ID	Stable identities based on ENSEMBL annotation
[truncated: 6,925 more rows]

[truncated: 9 more sheets: Sheet5_Increasing, Sheet6_Decreasing, Sheet7_Stripe, Sheet8_Antistripe, Sheet9_n>1, Sheet10_fc>0.7, Sheet11_OHGF<50FPKM, Sheet12_candidates, Sheet13_16.7HGF>1FPKM]
