# Supplementary material for: Identifying ultrasensitive HGF dose-response functions in a 3D mammalian system for synthetic morphogenesis
Source: Sci Rep. 2016 Dec 16;6:39178. doi: 10.1038/srep39178 (PMC5159920; doi:10.1038/srep39178)
Supplement: Supplementary File 2 [file srep39178-s3.xls]

## Sheet: Supplementary File 2.csv
	ENSEMBL_ID	Stable identities based on ENSEMBL annotation
	Gene_name	Common gene name
	Response	Response behaviour (inc: monotonously increasing, dec: monotonously decreasing, stripe: transient increase, anti_stripe: transient decrease)
	HGF_0	Mean FPKM values for 0 ng/ml HGF normalised to the maximum FPKM value of the gene for the six conditions
	HGF_1	Mean FPKM values for 1 ng/ml HGF normalised to the maximum FPKM value of the gene for the six conditions
	HGF_2	Mean FPKM values for 2.1 ng/ml HGF normalised to the maximum FPKM value of the gene for the six conditions
	HGF_4	Mean FPKM values for 4.2 ng/ml HGF normalised to the maximum FPKM value of the gene for the six conditions
	HGF_8	Mean FPKM values for 8.3 ng/ml HGF normalised to the maximum FPKM value of the gene for the six conditions
	HGF_16	Mean FPKM values for 16.7 ng/ml HGF normalised to the maximum FPKM value of the gene for the six conditions
ENSEMBL_ID	Gene_name	Response	HGF_0	HGF_1	HGF_2	HGF_4	HGF_8	HGF_16
ENSCAFG00000032010	HAVCR2	stripe	0.842775	1	0.846332	0.932302	0.902864	0.970636
ENSCAFG00000031934	DUSP23	stripe	0.67735	1	0.755965	0.985059	0.765771	0.907633
ENSCAFG00000032647	ENSCAFG00000032647	stripe	0.149475	1	0.39264	0.368267	0.0715324	0.0863406
ENSCAFG00000015358	MPC2	stripe	0.952542	1	0.973596	0.958563	0.946993	0.940744
ENSCAFG00000008303	ENSCAFG00000008303	stripe	0	1	0.345166	0	0.072689	0
ENSCAFG00000003663	GSN	stripe	0.977592	1	0.988623	0.977844	0.980018	0.980081
ENSCAFG00000002116	PLGRKT	stripe	0.944224	1	0.985185	0.969741	0.952833	0.971428
ENSCAFG00000025364	INTS6	stripe	0.966267	1	0.983965	0.99264	0.970768	0.967892
ENSCAFG00000018736	KIAA0100	stripe	0.931971	0.983747	0.987088	1	0.969993	0.92326
ENSCAFG00000007178	KIF20B	stripe	0.802019	0.936504	0.949649	1	0.908207	0.827171
ENSCAFG00000016473	NSD1	stripe	0.920921	0.945218	0.955683	1	0.927665	0.886361
ENSCAFG00000001909	KIF24	stripe	0.805528	0.957994	1	0.986543	0.849527	0.6782
ENSCAFG00000019069	SMAD7	inc	0.948294	0.983319	0.995698	0.985746	0.958182	1
ENSCAFG00000024681	ENSCAFG00000024681	stripe	0.666386	0.894435	1	0.966284	0.846337	0.825856
ENSCAFG00000008345	ENSCAFG00000008345	stripe	0.36627	0.791046	1	0.789022	0.746665	0.613443
ENSCAFG00000011899	HJURP	stripe	0.827449	0.959194	1	0.901291	0.920722	0.918376
ENSCAFG00000002610	PRKCE	stripe	0.9455	0.989739	1	0.971472	0.957062	0.960203
ENSCAFG00000010707	CCDC150	stripe	0.6044	0.944533	0.932408	0.975538	1	0.946011
ENSCAFG00000012136	NEK2	stripe	0.636624	0.890679	0.935056	1	0.976749	0.946814
ENSCAFG00000010114	CIT	stripe	0.662778	0.893765	0.971278	1	0.99597	0.947987
ENSCAFG00000010836	CENPE	stripe	0.673519	0.86663	0.890682	1	0.931743	0.917396
ENSCAFG00000029191	STMN1	stripe	0.715663	0.899754	0.908135	1	0.970089	0.911331
ENSCAFG00000009202	CASC5	stripe	0.688399	0.874924	0.918516	1	0.971621	0.905369
ENSCAFG00000029787	SAAL1	stripe	0.894413	0.974133	0.977622	1	0.991488	0.949306
ENSCAFG00000008504	CYP2R1	stripe	0.847361	0.949221	0.963104	0.990863	1	0.896997
ENSCAFG00000018675	WDR70	stripe	0.982771	0.998517	0.99576	1	0.992561	0.993701
ENSCAFG00000001302	ENSCAFG00000001302	stripe	0.78127	0.990014	0.999858	1	0.948638	0.947424
ENSCAFG00000008852	DDB2	stripe	0.759763	1	0.908957	0.876791	0.975873	0.828141
ENSCAFG00000000906		stripe	0.917611	0.986641	0.987571	0.953045	1	0.972693
ENSCAFG00000011611	MSL3	stripe	0.940257	0.972033	0.959291	1	0.944525	0.960672
ENSCAFG00000008294	RNF34	stripe	0.951871	0.980673	0.969286	1	0.934331	0.9721
ENSCAFG00000031433	ENSCAFG00000031433	stripe	0	0	0	1	0	0
ENSCAFG00000029225	ENSCAFG00000029225	stripe	0.27218	0	0	1	0	0.272947
ENSCAFG00000003759	ZFYVE9	stripe	0.950892	0.939687	0.933835	1	0.916634	0.950407
ENSCAFG00000003703	SETD7	stripe	0.959339	0.974514	0.871292	1	0.873553	0.940793
ENSCAFG00000003603	CA212_CANFA	stripe	0.859691	0.910741	0.782631	1	0.8519	0.953032
ENSCAFG00000025798	SNORND104	stripe	0.512707	1	0.759506	0.815914	0.227947	0.550269
ENSCAFG00000015231	ANKFY1	stripe	0.974296	1	0.995071	0.9809	0.925482	0.945934
ENSCAFG00000018574	THOC2	stripe	0.995799	0.994925	0.980647	1	0.962188	0.97235
ENSCAFG00000017792	LOC403555	stripe	0.950913	0.971062	0.907729	1	0.761966	0.781089
ENSCAFG00000017263	Q6J3Q8_CANFA	stripe	0.993621	1	0.929045	0.998054	0.872784	0.874145
ENSCAFG00000013324	LRP6	stripe	0.956608	0.962887	0.961326	1	0.896135	0.916274
ENSCAFG00000020250	ENSCAFG00000020250	stripe	0.975239	1	0.918966	0.910786	0.764013	0.814227
ENSCAFG00000012767	KIAA0226	stripe	0.982794	1	0.911463	0.906499	0.828352	0.859928
ENSCAFG00000016962	KIAA0317	dec	1	0.98915	0.909087	0.923229	0.851167	0.895739
ENSCAFG00000016121	SYT7	dec	1	0.914453	0.724228	0.708255	0.476319	0.54808
ENSCAFG00000011891	ENO4	dec	1	0.878179	0.492864	0.589913	0.180784	0.262101
ENSCAFG00000014550	ENSCAFG00000014550	stripe	0.907115	1	0.545991	0.737127	0.604731	0.528693
ENSCAFG00000004436	RB1	stripe	0.987945	1	0.90417	0.974173	0.888614	0.870593
ENSCAFG00000019223	SLC35E2B	stripe	0.908467	1	0.787485	0.696193	0.553969	0.522423
ENSCAFG00000013371	ETV6	stripe	0.923911	1	0.873655	0.832323	0.783326	0.72758
ENSCAFG00000029121	FAM78A	stripe	0.882412	1	0.714332	0.700544	0.56217	0.456297
ENSCAFG00000008491	DLGAP4	stripe	0.963211	1	0.868723	0.865797	0.799272	0.779293
ENSCAFG00000002228	ENSCAFG00000002228	stripe	0.644199	1	0.397102	0.43464	0.118906	0.0253626
ENSCAFG00000030024	ENSCAFG00000030024	stripe	0.924202	1	0.766577	0.66518	0.438383	0.229724
ENSCAFG00000009971	C10orf76	stripe	0.983592	1	0.901228	0.862851	0.790397	0.690511
ENSCAFG00000010876	TET2	stripe	0.977816	1	0.876601	0.851667	0.764415	0.669165
ENSCAFG00000009247	WDFY3	stripe	0.984702	1	0.898405	0.885463	0.804297	0.739424
ENSCAFG00000004379	FNDC3A	stripe	0.984941	1	0.919929	0.903529	0.806986	0.758289
ENSCAFG00000016890	FBXW11	stripe	0.992359	1	0.952373	0.964306	0.930112	0.906868
ENSCAFG00000016055	ITPKB	stripe	0.964312	1	0.870037	0.874915	0.812695	0.726399
ENSCAFG00000006262	DNAJC13	stripe	0.98631	1	0.923411	0.928511	0.875414	0.80908
ENSCAFG00000000967	ZHX2	stripe	0.953704	1	0.817236	0.839503	0.678975	0.513433
ENSCAFG00000029233	ENSCAFG00000029233	stripe	0.977469	0.946441	0.94207	1	0.960985	0.853584
ENSCAFG00000020284	TTLL11	stripe	0.97229	0.978818	0.909438	1	0.949832	0.720768
ENSCAFG00000011734	DCUN1D1	stripe	0.970684	0.955083	0.937581	1	0.931622	0.868192
ENSCAFG00000030887	ENSCAFG00000030887	stripe	0.942756	0.947031	0.802937	1	0.882353	0.703525
ENSCAFG00000008185	ARFIP1	stripe	0.994126	0.970908	0.894073	1	0.92889	0.825723
ENSCAFG00000004000	SYPL1	stripe	0.917367	0.897729	0.889452	1	0.921698	0.814973
ENSCAFG00000016136	CECR2	stripe	0.902026	0.900776	0.837172	1	0.826979	0.81079
ENSCAFG00000013190	BTBD1	stripe	0.966364	0.958573	0.925356	1	0.948144	0.925355
ENSCAFG00000030099	C1D	stripe	0.974385	0.88127	0.868661	1	0.82272	0.749299
ENSCAFG00000008286	CETN3	stripe	0.977159	0.881118	0.869214	1	0.833146	0.757902
ENSCAFG00000008742	GPR176	stripe	0.955586	0.802945	0.804746	1	0.792301	0.689717
ENSCAFG00000003798	CEP57L1	stripe	0.955557	0.876486	0.879642	1	0.889048	0.799695
ENSCAFG00000013865	PRRG1	dec	1	0.867747	0.721455	0.880082	0.776666	0.659436
ENSCAFG00000012588	ROMO1	dec	1	0.967501	0.9417	0.982784	0.96331	0.935601
ENSCAFG00000010142	SLC39A10	dec	1	0.991856	0.908795	0.993875	0.946291	0.901816
ENSCAFG00000031825	ENSCAFG00000031825	dec	1	0.876892	0.707322	0.879792	0.571714	0.495698
ENSCAFG00000020154	EVI5	dec	1	0.936394	0.889152	0.947809	0.854303	0.831753
ENSCAFG00000012672	SCFD1	dec	1	0.904111	0.857536	0.950086	0.826373	0.7776
ENSCAFG00000016305	GPHN	dec	1	0.941639	0.874578	0.989971	0.865337	0.787251
ENSCAFG00000013827	VPS26A	dec	1	0.935607	0.88012	0.975133	0.857535	0.779202
ENSCAFG00000007009	TMEM68	dec	1	0.897097	0.837882	0.983712	0.810303	0.726184
ENSCAFG00000019824	DPEP1	dec	1	0.936176	0.75125	0.868319	0.696814	0.492641
ENSCAFG00000009111	ARL6	dec	1	0.973872	0.889556	0.965142	0.864649	0.778787
ENSCAFG00000018614	PRKAA1	dec	1	0.98067	0.900513	0.952862	0.905717	0.81074
ENSCAFG00000007088	UBXN2B	dec	1	0.983794	0.933834	0.972686	0.944089	0.891955
ENSCAFG00000000083	PIGN	stripe	0.99663	1	0.913526	0.993526	0.918954	0.848708
ENSCAFG00000009525	CHP1	dec	1	0.984557	0.9795	0.96336	0.940876	0.984506
ENSCAFG00000012537	PHLDB1	dec	1	0.960746	0.955526	0.834543	0.816174	0.976478
ENSCAFG00000005104	ITPKC	dec	1	0.90736	0.89437	0.751331	0.744128	0.961708
ENSCAFG00000032111	ENSCAFG00000032111	dec	1	0.678792	0.681111	0.54869	0.488614	0.682019
ENSCAFG00000031787	ZNF655	dec	1	0.95146	0.935239	0.889689	0.877676	0.918907
ENSCAFG00000003751	CC2D1B	dec	1	0.945495	0.930714	0.864326	0.858485	0.917012
ENSCAFG00000022735	NU4M_CANFA	dec	1	0.993178	0.933705	0.76762	0.752048	0.835683
ENSCAFG00000022711	ENSCAFG00000022711	stripe	0.993911	1	0.932163	0.710384	0.700067	0.81117
ENSCAFG00000011655	SSH3	stripe	0.985819	1	0.949678	0.891576	0.886918	0.903825
ENSCAFG00000007860	CSRNP2	stripe	0.939278	1	0.902378	0.796197	0.722367	0.825694
ENSCAFG00000016732	SIPA1L1	stripe	0.986373	1	0.93411	0.908181	0.895511	0.938578
ENSCAFG00000003181	C7orf49	stripe	0.979462	1	0.917111	0.837978	0.835027	0.934011
ENSCAFG00000000983	C22orf32	dec	1	0.983453	0.952591	0.937544	0.919195	0.951266
ENSCAFG00000019834	CPNE7	stripe	0.779383	0.903423	1	0.574677	0.668013	0.705515
ENSCAFG00000020403	NAE1	stripe	0.968521	0.967813	1	0.789058	0.877405	0.898396
ENSCAFG00000017776	ATG4D	stripe	0.976605	0.977512	1	0.81934	0.871811	0.897076
ENSCAFG00000030459	ENSCAFG00000030459	stripe	0.93016	0.936353	1	0.684845	0.751327	0.817604
ENSCAFG00000019346	SRRM2	stripe	0.921153	0.952316	1	0.743627	0.783123	0.854909
ENSCAFG00000005625	STK24	stripe	0.966464	0.967684	1	0.905016	0.921632	0.933785
ENSCAFG00000019842	SPG7	stripe	0.965484	0.983455	1	0.84841	0.89758	0.951252
ENSCAFG00000019683	SNAPC4	stripe	0.975973	0.987471	1	0.807634	0.857697	0.933618
ENSCAFG00000017220	LUC7L3	stripe	0.995377	0.982508	1	0.845254	0.891017	0.961118
ENSCAFG00000013552	SCYL1	stripe	0.988468	1	0.984341	0.924591	0.948975	0.963016
ENSCAFG00000005417	RNF170	stripe	0.990536	1	0.991024	0.90377	0.93179	0.960728
ENSCAFG00000019270	PLXNB3	stripe	0.966875	1	0.990586	0.848591	0.860188	0.921285
ENSCAFG00000006102	ENSCAFG00000006102	stripe	0.993915	0.99747	1	0.969558	0.967317	0.983355
ENSCAFG00000008468	TTC31	stripe	0.899558	0.960214	1	0.73157	0.755367	0.867062
ENSCAFG00000004698	ABCB8	stripe	0.956068	0.973936	1	0.884609	0.887901	0.925501
ENSCAFG00000022742	CYB_CANFA	stripe	0.892211	1	0.972366	0.791075	0.796631	0.901362
ENSCAFG00000000549	MTRF1L	stripe	0.927053	0.964227	1	0.831432	0.803971	0.952416
ENSCAFG00000018770	RBMX2	dec	1	0.928084	0.984438	0.860062	0.925289	0.949755
ENSCAFG00000031064	ENSCAFG00000031064	stripe	0.989458	0.95844	1	0.90162	0.91992	0.963101
ENSCAFG00000004601	NAT9	stripe	0.974486	0.85824	1	0.689883	0.784409	0.792762
ENSCAFG00000023313	ENSCAFG00000023313	dec	1	0.953417	0.941509	0.723264	0.823014	0.864099
ENSCAFG00000020085	ZFP1	dec	1	0.989654	0.979674	0.888182	0.932435	0.949655
ENSCAFG00000011449	APEH	dec	1	0.967342	0.967053	0.869047	0.904465	0.955138
ENSCAFG00000015055	ENSCAFG00000015055	dec	1	0.966937	0.891305	0.773043	0.774584	0.85727
ENSCAFG00000006977	ABTB2	dec	1	0.955449	0.899646	0.758937	0.784466	0.848205
ENSCAFG00000014013	LIMD1	dec	1	0.988184	0.981737	0.933907	0.942496	0.958108
ENSCAFG00000002918	RUFY3	dec	1	0.967259	0.957357	0.870036	0.879692	0.92501
ENSCAFG00000010155	NFKB2	dec	1	0.924183	0.955812	0.819507	0.830305	0.883515
ENSCAFG00000032447	ENSCAFG00000032447	dec	1	0.844181	0.943245	0.614369	0.634238	0.637368
ENSCAFG00000010369	ADC	dec	1	0.861175	0.934956	0.695523	0.706749	0.720022
ENSCAFG00000004208	FKRP	dec	1	0.877475	0.989541	0.716249	0.738891	0.782588
ENSCAFG00000016984	PER1	dec	1	0.918924	0.948165	0.690535	0.748981	0.741418
ENSCAFG00000016589	SRSF5	dec	1	0.936968	0.976223	0.762554	0.7671	0.765215
ENSCAFG00000011812	GNPAT	dec	1	0.962064	0.979827	0.864775	0.868741	0.876223
ENSCAFG00000018557	ADAMTS10	dec	1	0.877782	0.918351	0.663433	0.645127	0.667028
ENSCAFG00000015691	C19orf44	dec	1	0.907215	0.937683	0.69763	0.654091	0.71547
ENSCAFG00000015047	IFFO1	dec	1	0.932213	0.930363	0.576141	0.570528	0.673321
ENSCAFG00000017402	CRTC2	dec	1	0.971949	0.974138	0.834488	0.84335	0.857897
ENSCAFG00000012026	REC8	dec	1	0.93527	0.965119	0.669947	0.680631	0.714808
ENSCAFG00000000607	ABHD16A	dec	1	0.967842	0.973781	0.847346	0.843393	0.862942
ENSCAFG00000013165	PRPF6	dec	1	0.988941	0.981959	0.893849	0.917815	0.927466
ENSCAFG00000002821	YTHDC1	dec	1	0.985847	0.992462	0.893739	0.917458	0.92607
ENSCAFG00000014341	RFXANK	dec	1	0.959915	0.985517	0.840732	0.897132	0.901218
ENSCAFG00000000752	CERK	dec	1	0.956446	0.982157	0.84942	0.893541	0.902419
ENSCAFG00000011285	NUDT17	stripe	0.902827	0.918454	1	0.639811	0.662877	0.738887
ENSCAFG00000019517	ENSCAFG00000019517	stripe	0.966843	0.959915	1	0.853372	0.854215	0.880868
ENSCAFG00000005305	ENSCAFG00000005305	stripe	0.88309	0.87337	1	0.581526	0.603077	0.653218
ENSCAFG00000017100	ADAM15	stripe	0.964558	0.950411	1	0.780466	0.821134	0.806483
ENSCAFG00000012746	DEDD	stripe	0.993633	0.980149	1	0.867436	0.902124	0.899347
ENSCAFG00000018629	WSB1	stripe	0.961046	0.970696	1	0.566342	0.624088	0.699287
ENSCAFG00000010826	SF3B1	stripe	0.980424	0.990274	1	0.810971	0.81648	0.857229
ENSCAFG00000024434	ARGLU1	dec	1	0.967305	0.999236	0.577675	0.630398	0.653896
ENSCAFG00000006000	BIVM	stripe	0.987296	0.979625	1	0.897945	0.904134	0.91871
ENSCAFG00000019388	E4F1	stripe	0.981914	0.941122	1	0.641346	0.646282	0.692011
ENSCAFG00000000933	RING1_CANFA	dec	1	0.952663	0.998385	0.775068	0.784063	0.812526
ENSCAFG00000023507	CNPPD1	stripe	0.996156	0.94841	1	0.770778	0.798204	0.828955
ENSCAFG00000000427	DHX16	dec	1	0.962069	0.986713	0.777972	0.798103	0.83309
ENSCAFG00000004361	IRF2BP1	stripe	0.977596	1	0.982846	0.951652	0.970879	0.987341
ENSCAFG00000002264	FBXO9	inc	0.987438	0.992984	0.984002	0.912176	0.961547	1
ENSCAFG00000001763	KLHDC3	inc	0.913025	0.971643	0.949179	0.8866	0.945599	1
ENSCAFG00000000718	BRD1	inc	0.913957	0.949992	0.950387	0.830426	0.917192	1
ENSCAFG00000000575	BAG6	inc	0.908953	0.958753	0.965401	0.879123	0.923467	1
ENSCAFG00000013056	ZGPAT	stripe	0.908592	0.973893	1	0.852027	0.943868	0.956609
ENSCAFG00000020159	GLMN	stripe	0.957872	0.950686	1	0.923489	0.946353	0.961012
ENSCAFG00000013032	STK25	stripe	0.93807	0.941951	1	0.845049	0.886962	0.919767
ENSCAFG00000002599	FAM135A	stripe	0.966162	0.953087	1	0.900451	0.941797	0.952514
ENSCAFG00000004234	KIAA1731	stripe	0.928577	0.963199	1	0.911574	0.914607	0.99172
ENSCAFG00000017405	RGL3	stripe	0.873392	0.944197	1	0.839556	0.894205	0.975877
ENSCAFG00000000378	HELB	stripe	0.907579	0.936028	1	0.878732	0.925267	0.985566
ENSCAFG00000021539	U4	stripe	0	0	1	0	0	0.275357
ENSCAFG00000001008	CUTA	stripe	0.976021	0.962311	1	0.977723	0.966175	0.991776
ENSCAFG00000011565	PPP1CA	stripe	0.992075	0.978973	1	0.987637	0.962774	0.981113
ENSCAFG00000009171	GTF2H1	dec	1	0.946849	0.994132	0.959568	0.908008	0.967822
ENSCAFG00000019486	MEIOB	stripe	0.714248	0.509422	1	0.603822	0.364277	0.469943
ENSCAFG00000005001	ENSCAFG00000005001	stripe	0.971079	0.971058	1	0.971179	0.953483	0.970345
ENSCAFG00000030345	KCNQ1OT1_5	dec	1	0.69285	0.943339	0.480379	0.368723	0.632147
ENSCAFG00000028732	ZFP3	stripe	0.995761	0.843893	1	0.816726	0.731084	0.880456
ENSCAFG00000030613	C7orf43	stripe	0.949157	0.939745	1	0.873485	0.822351	0.909328
ENSCAFG00000022734	NU4LM_CANFA	stripe	0.991452	0.972859	1	0.792446	0.738887	0.861452
ENSCAFG00000017531	TNRC6A	stripe	0.972691	0.967434	1	0.94128	0.886354	0.972648
ENSCAFG00000005483	ARHGEF40	stripe	0.980855	1	0.998246	0.958835	0.927754	0.978001
ENSCAFG00000000204	ATG12	stripe	0.923081	0.982192	1	0.898211	0.714781	0.88211
ENSCAFG00000031810	UBE2R2	stripe	0.975642	1	0.958862	0.931562	0.987435	0.95718
ENSCAFG00000017046	SLC25A35	stripe	0.804969	1	0.840164	0.788028	0.89503	0.754445
ENSCAFG00000016852	HOXB5	stripe	0.965682	1	0.912801	0.953687	0.947796	0.940087
ENSCAFG00000032502	U6	stripe	0	1	0	0	0	0
ENSCAFG00000030037	ENSCAFG00000030037	stripe	0.84609	1	0.845258	0.854837	0.863264	0.849945
ENSCAFG00000011788	ZFP64	stripe	0.959396	1	0.952601	0.965482	0.968312	0.973046
ENSCAFG00000016326	VPS37C	inc	0.992609	0.985179	0.936647	0.934927	0.965706	1
ENSCAFG00000010931	GTPBP6	stripe	0.947176	1	0.870638	0.796465	0.930489	0.968178
ENSCAFG00000005624	DIP2C	stripe	0.992787	0.990049	0.951809	0.971453	1	0.992995
ENSCAFG00000017746	AP1M2	dec	1	0.997326	0.982887	0.966222	0.985335	0.98259
ENSCAFG00000011279	ZNF639	dec	1	0.944285	0.947307	0.886154	0.954721	0.939807
ENSCAFG00000030780	ENSCAFG00000030780	dec	1	0.91047	0.849826	0.819105	0.952328	0.949716
ENSCAFG00000010488	RPUSD4	anti_stripe	1	0.936541	0.907725	0.894455	0.938493	0.958527
ENSCAFG00000024373	RPP38	anti_stripe	1	0.970861	0.966766	0.932305	0.975244	0.982464
ENSCAFG00000007546	GIN1	anti_stripe	1	0.950614	0.969518	0.906372	0.963623	0.988645
ENSCAFG00000002017	FAM214B	anti_stripe	1	0.93093	0.921309	0.827778	0.88694	0.991643
ENSCAFG00000025502	GTDC1	dec	1	0.78469	0.793036	0.915827	0.841236	0.778862
ENSCAFG00000020376	ZZZ3	dec	1	0.935737	0.93634	0.984287	0.929146	0.911149
ENSCAFG00000032740	GTF2H5	dec	1	0.834555	0.88814	0.949146	0.803466	0.850917
ENSCAFG00000012977	ENSCAFG00000012977	stripe	0.891169	0	0.455938	1	0.241452	0.223676
ENSCAFG00000015688	ZBTB49	dec	1	0.967139	0.969307	0.980167	0.974598	0.976564
ENSCAFG00000012855	RAB1B	dec	1	0.961605	0.960854	0.977297	0.956649	0.977506
ENSCAFG00000032283	ENSCAFG00000032283	stripe	0.916489	0.850791	0.873233	1	0.775692	0.915854
ENSCAFG00000000492	ENSCAFG00000000492	stripe	0.994073	0.971026	0.991522	1	0.937103	0.977187
ENSCAFG00000028172	U6	dec	1	0	0.722376	0	0.329011	0
ENSCAFG00000026767	ENSCAFG00000026767	dec	1	0.449079	0.696807	0.362254	0.588474	0.327564
ENSCAFG00000031501	C15orf48	dec	1	0.797489	0.937311	0.848729	0.769032	0.799623
ENSCAFG00000019092	ENSCAFG00000019092	dec	1	0.895038	0.958341	0.89346	0.780893	0.832532
ENSCAFG00000006331	VEZT	dec	1	0.959101	0.983052	0.946548	0.901488	0.927962
ENSCAFG00000019174	CPT2	dec	1	0.835288	0.859428	0.738695	0.669505	0.757891
ENSCAFG00000012565	PSMD4	dec	1	0.911635	0.954305	0.889135	0.854806	0.869471
ENSCAFG00000002070	FAM32A	dec	1	0.91168	0.947501	0.904997	0.873345	0.894481
ENSCAFG00000001599	TFEB	dec	1	0.829307	0.905464	0.797672	0.738413	0.78023
ENSCAFG00000029087	GATA4_CANFA	dec	1	0.926954	0.929191	0.92127	0.925641	0.947012
ENSCAFG00000028145	SNORA70	dec	1	0	0	0	0	0.340416
ENSCAFG00000007247	ANKRD1	dec	1	0.479249	0.473579	0.305659	0.380976	0.660576
ENSCAFG00000032646	ENSCAFG00000032646	dec	1	0	0	0	0	0
ENSCAFG00000018348	CCL7	dec	1	0.379183	0.495494	0.19925	0.210108	0.230023
ENSCAFG00000013418	NFKBIA	dec	1	0.784282	0.815786	0.733694	0.720165	0.718304
ENSCAFG00000013488	TMEM52B	dec	1	0.259498	0.327987	0.13804	0.0539146	0.0650756
ENSCAFG00000010505	CCL20	dec	1	0.244455	0.259923	0.128902	0	0.0405541
ENSCAFG00000000851	IRF1	dec	1	0.871733	0.864738	0.81556	0.838301	0.816791
ENSCAFG00000014594	ABHD12B	dec	1	0.729701	0.741095	0.785169	0.595594	0.508051
ENSCAFG00000028631	ENSCAFG00000028631	dec	1	0.458143	0.385419	0.549369	0.226211	0
ENSCAFG00000023625	ENSCAFG00000023625	dec	1	0.554636	0.539775	0.601205	0.364203	0.140041
ENSCAFG00000010611	WDR52	dec	1	0.520521	0.480893	0.547812	0.241569	0.0702323
ENSCAFG00000010578	TMEM115	dec	1	0.953915	0.956774	0.966576	0.953131	0.936664
ENSCAFG00000010672	HYAL3	dec	1	0.844431	0.874751	0.856352	0.8187	0.763803
ENSCAFG00000018349	CCL2	dec	1	0.378187	0.470319	0.375777	0.131666	0.0663171
ENSCAFG00000008584	CXL10_CANFA	dec	1	0.330494	0.357518	0.287404	0.133872	0.0266432
ENSCAFG00000005399	CMTM8	dec	1	0.791962	0.425911	0.691025	0.412977	0.359761
ENSCAFG00000030913	TMEM126A	dec	1	0.935557	0.902812	0.942521	0.89107	0.881608
ENSCAFG00000015164	ENSCAFG00000015164	dec	1	0.554495	0.376812	0.571057	0.339995	0.217204
ENSCAFG00000001385	FAM227A	dec	1	0.634966	0.437585	0.634079	0.348399	0.119206
ENSCAFG00000018813	ERAL1	dec	1	0.959281	0.913441	0.832363	0.866775	0.836502
ENSCAFG00000019964	DNAAF1	dec	1	0.753649	0.59827	0.366961	0.413111	0.264999
ENSCAFG00000029381	ENSCAFG00000029381	dec	1	0.935986	0.905182	0.824647	0.831085	0.789414
ENSCAFG00000015590	CPAMD8	dec	1	0.855892	0.710441	0.483705	0.508532	0.41529
ENSCAFG00000023616	SURF1	dec	1	0.976207	0.908493	0.817685	0.85	0.856451
ENSCAFG00000031958	ENSCAFG00000031958	dec	1	0.93701	0.908651	0.850283	0.872068	0.856429
ENSCAFG00000008755	SRC	dec	1	0.94142	0.889784	0.853506	0.85451	0.849269
ENSCAFG00000016314	ENSCAFG00000016314	dec	1	0.888405	0.781622	0.629779	0.602659	0.662218
ENSCAFG00000012728	FAM131A	dec	1	0.910971	0.818116	0.731925	0.716828	0.739725
ENSCAFG00000016838	KAT8	dec	1	0.919659	0.875609	0.775085	0.755056	0.773068
ENSCAFG00000004853	CHPF2	dec	1	0.949401	0.930992	0.865895	0.865552	0.867884
ENSCAFG00000009185	ANKRD2	dec	1	0.868815	0.684896	0.655978	0.610889	0.585275
ENSCAFG00000007230	ENSCAFG00000007230	dec	1	0.855375	0.416201	0.332873	0.214665	0.203456
ENSCAFG00000020391	CES2	dec	1	0.822552	0.631085	0.493982	0.460801	0.337652
ENSCAFG00000010336	MTMR10	dec	1	0.92959	0.840774	0.805559	0.782093	0.740652
ENSCAFG00000014831	SH3BP2	dec	1	0.902642	0.827584	0.768867	0.758493	0.721026
ENSCAFG00000009666	ZPLD1	dec	1	0.772997	0.573373	0.453832	0.42384	0.35579
ENSCAFG00000006689	SLC25A26	dec	1	0.894083	0.797493	0.748235	0.662584	0.668626
ENSCAFG00000018622	DAB2	dec	1	0.826366	0.699151	0.601173	0.537756	0.489793
ENSCAFG00000000902	EFCAB6	dec	1	0.806662	0.662577	0.585189	0.477703	0.43888
ENSCAFG00000010002	ROPN1L	dec	1	0.92502	0.533821	0.407405	0.226512	0.153233
ENSCAFG00000008237	HMBOX1	dec	1	0.952204	0.839508	0.81487	0.737697	0.74157
ENSCAFG00000004556	GPRC5C	dec	1	0.926518	0.7581	0.727201	0.666768	0.613752
ENSCAFG00000000493	OSR2	dec	1	0.866794	0.517122	0.395129	0.270035	0.155718
ENSCAFG00000029100	RIPPLY1	dec	1	0.811421	0.571508	0.535495	0.476061	0.233656
ENSCAFG00000023230	MSLN	dec	1	0.922082	0.786731	0.789428	0.731191	0.636183
ENSCAFG00000002688	PPP1R21	dec	1	0.957271	0.895941	0.901736	0.901897	0.853822
ENSCAFG00000012757	SEC14L3	dec	1	0.834633	0.592606	0.491074	0.506241	0.30221
ENSCAFG00000009205	HOGA1	dec	1	0.806151	0.609455	0.473749	0.520826	0.263547
ENSCAFG00000005594	PLEKHB1	dec	1	0.723926	0.595649	0.39768	0.410748	0.20244
ENSCAFG00000000116	NEDD4L	dec	1	0.939381	0.905291	0.878037	0.879153	0.839671
ENSCAFG00000011408	ZNFX1	dec	1	0.909367	0.901806	0.902317	0.851657	0.871668
ENSCAFG00000008404	CLUS_CANFA	dec	1	0.890004	0.86406	0.868714	0.792668	0.845062
ENSCAFG00000030190	SPACA4	dec	1	0.539878	0.218917	0.326184	0.0610097	0
ENSCAFG00000007680	TMEM150A	dec	1	0.908394	0.857139	0.852785	0.825054	0.786494
ENSCAFG00000016171	TMEM216	dec	1	0.830855	0.796069	0.76811	0.726172	0.658126
ENSCAFG00000004225	C11orf54	dec	1	0.778531	0.724591	0.698917	0.612597	0.5395
ENSCAFG00000031655	PRSS8	dec	1	0.820195	0.768266	0.7265	0.579246	0.606027
ENSCAFG00000031965	FGF1	dec	1	0.706709	0.6245	0.523439	0.266824	0.250004
ENSCAFG00000006494	C12orf55	dec	1	0.684206	0.612182	0.529641	0.289975	0.241503
ENSCAFG00000002618	TNNI3_CANFA	dec	1	0.713578	0.704926	0.525133	0.389544	0.315834
ENSCAFG00000002174	GADD45G	dec	1	0.604499	0.621337	0.363887	0.162165	0.0910873
ENSCAFG00000016928	ALOX15B	dec	1	0.69631	0.597495	0.426255	0.266997	0.222916
ENSCAFG00000011203	CYP2U1	dec	1	0.919589	0.890692	0.839735	0.790012	0.782419
ENSCAFG00000001868	YIPF3	dec	1	0.946794	0.927499	0.8917	0.862312	0.854938
ENSCAFG00000013101	MAP7D2	dec	1	0.489434	0.454727	0.329211	0.157641	0.0964183
ENSCAFG00000006578	COX7A1	dec	1	0.626717	0.656908	0.532695	0.397267	0.3716
ENSCAFG00000001562	BNC2	dec	1	0.836568	0.842618	0.805649	0.699398	0.727784
ENSCAFG00000000110	MYL6B	dec	1	0.880054	0.885476	0.863956	0.809765	0.816321
ENSCAFG00000007932	EDEM2	dec	1	0.949211	0.933975	0.878914	0.798311	0.872073
ENSCAFG00000011376	AKAP13	dec	1	0.950972	0.913647	0.881789	0.800922	0.839271
ENSCAFG00000006534	VPS16	dec	1	0.932968	0.912685	0.856528	0.777147	0.801875
ENSCAFG00000019482	TPRG1L	dec	1	0.945286	0.951789	0.884035	0.854523	0.861962
ENSCAFG00000019874	GTF3C5	dec	1	0.940774	0.909104	0.801222	0.750535	0.759665
ENSCAFG00000012993	RNF185	dec	1	0.961822	0.946174	0.876536	0.835092	0.850612
ENSCAFG00000015710	UBXN1	dec	1	0.958506	0.94716	0.865031	0.816175	0.849585
ENSCAFG00000012737	SNX27	dec	1	0.977515	0.97556	0.93278	0.911646	0.933949
ENSCAFG00000022740	NU6M_CANFA	dec	1	0.930789	0.891101	0.783883	0.734909	0.801531
ENSCAFG00000003388	SH3D21	dec	1	0.925687	0.903041	0.754948	0.736691	0.793574
ENSCAFG00000012240	ENSCAFG00000012240	dec	1	0.541266	0.696984	0.333571	0.281894	0.170947
ENSCAFG00000004597	RELB	dec	1	0.743746	0.8036	0.645496	0.611894	0.603449
ENSCAFG00000020215	ENSCAFG00000020215	dec	1	0.949373	0.941918	0.907509	0.88349	0.891815
ENSCAFG00000012052	IDH2	dec	1	0.916554	0.889423	0.816861	0.798914	0.794915
ENSCAFG00000019465	ATP8B3	dec	1	0.573902	0.548132	0.192195	0.102598	0.0476397
ENSCAFG00000002055	FAM166B	dec	1	0.637018	0.575569	0.307703	0.202015	0.154256
ENSCAFG00000012764	CLCN2	dec	1	0.887946	0.878661	0.809726	0.795726	0.796646
ENSCAFG00000000769	ENSCAFG00000000769	dec	1	0.652106	0.564647	0.380986	0.303569	0.326827
ENSCAFG00000032175	LHFPL2	dec	1	0.874654	0.829411	0.721173	0.701371	0.6469
ENSCAFG00000012447	TRAF3IP1	dec	1	0.902853	0.875468	0.796586	0.78143	0.752953
ENSCAFG00000005122	ST6GALNAC2	dec	1	0.732703	0.721111	0.463882	0.479845	0.407772
ENSCAFG00000000072	TMEM198	dec	1	0.82798	0.80618	0.61489	0.639271	0.57574
ENSCAFG00000032401	ENSCAFG00000032401	stripe	0.876344	0.853535	1	0.774855	0.850344	0.706296
ENSCAFG00000010752	C2orf72	stripe	0.768661	0.765589	1	0.649413	0.775351	0.452776
ENSCAFG00000031206	ENSCAFG00000031206	stripe	0.50746	0.603901	1	0.542723	0.61653	0.15467
ENSCAFG00000009016	ARHGAP19	stripe	0.870212	0.931277	1	0.881068	0.913222	0.79054
ENSCAFG00000029442	CTGF	stripe	0.978883	0.984393	1	0.909964	0.962139	0.923206
ENSCAFG00000015200	STK16	stripe	0.975922	0.982893	1	0.893526	0.973968	0.910804
ENSCAFG00000016279	CASP9	stripe	0.974595	0.934581	1	0.85958	0.93649	0.888733
ENSCAFG00000011941	TARS2	stripe	0.964219	0.943623	1	0.901122	0.945911	0.924211
ENSCAFG00000001379	JOSD1	stripe	0.975371	0.975377	1	0.960776	0.986837	0.9648
ENSCAFG00000031199	ENSCAFG00000031199	stripe	0.97609	0.972901	0.980902	0.909345	1	0.890225
ENSCAFG00000001319	TIGD5	stripe	0.913201	1	0.984729	0.738648	0.953276	0.656353
ENSCAFG00000023943	ZNF565	stripe	0.884059	1	0.62479	0.686253	0.581887	0.480949
ENSCAFG00000022727	ENSCAFG00000022727	stripe	0.828961	1	0.427737	0.432735	0.430773	0.327125
ENSCAFG00000011762	CA14	stripe	0.930722	1	0.830886	0.806278	0.808366	0.74547
ENSCAFG00000029072	CD247	stripe	0.889082	1	0.582395	0.52153	0.44463	0.449165
ENSCAFG00000019404	BRICD5	stripe	0.963744	1	0.753425	0.701783	0.666348	0.60486
ENSCAFG00000008745	MAPKAPK5	stripe	0.999717	1	0.91831	0.895722	0.89353	0.874903
ENSCAFG00000016661	GCNT3	stripe	0.692202	1	0.609017	0.507304	0.589183	0.385466
ENSCAFG00000000652	TULP4	stripe	0.918977	1	0.832957	0.801623	0.88753	0.796435
ENSCAFG00000029537	GJB2	dec	1	0.940012	0.689328	0.725399	0.854884	0.572016
ENSCAFG00000023570	HAPLN4	stripe	0.994326	1	0.748657	0.746327	0.799322	0.566546
ENSCAFG00000018442	LPIN2	dec	1	0.992098	0.905726	0.901014	0.921601	0.829482
ENSCAFG00000014866	ZFYVE28	dec	1	0.888997	0.566334	0.466299	0.596454	0.321656
ENSCAFG00000002230	Q2VB21_CANFA	dec	1	0.933915	0.786487	0.802676	0.889998	0.529836
ENSCAFG00000030058	ECI1	dec	1	0.953797	0.939314	0.928333	0.924246	0.818295
ENSCAFG00000009536	Q8HYR3_CANFA	dec	1	0.891194	0.852276	0.83744	0.789806	0.532812
ENSCAFG00000029171	ENSCAFG00000029171	dec	1	0.911932	0.889993	0.82909	0.818058	0.625741
ENSCAFG00000017931	RNF128	dec	1	0.894442	0.859516	0.779733	0.784189	0.545764
ENSCAFG00000006145	QPCT	dec	1	0.892193	0.867287	0.815654	0.843166	0.631041
ENSCAFG00000004592	TESK2	dec	1	0.849903	0.706972	0.709986	0.675179	0.355762
ENSCAFG00000019812	Q9TRV2_CANFA	dec	1	0.90729	0.823558	0.793724	0.795402	0.632769
ENSCAFG00000005419	PNP	dec	1	0.953771	0.898601	0.884375	0.863392	0.782164
ENSCAFG00000002460	C9orf156	dec	1	0.867281	0.737813	0.686989	0.658542	0.440131
ENSCAFG00000010654	AGPAT3	dec	1	0.793124	0.766451	0.70304	0.69025	0.481499
ENSCAFG00000007172	EFHA1	dec	1	0.938557	0.920437	0.877632	0.902915	0.796963
ENSCAFG00000001549	SAYSD1	dec	1	0.912157	0.878391	0.827457	0.865747	0.737816
ENSCAFG00000031771	THAP10	dec	1	0.971348	0.977549	0.841334	0.91019	0.71595
ENSCAFG00000023596	MFSD9	dec	1	0.979574	0.901616	0.769349	0.828598	0.586724
ENSCAFG00000009069	TMEM106C	dec	1	0.978383	0.955956	0.859576	0.892369	0.746022
ENSCAFG00000003776	NRP1	dec	1	0.953859	0.895937	0.793886	0.837196	0.582605
ENSCAFG00000018961	PRKAA2	stripe	0.996093	1	0.93497	0.838853	0.846636	0.572745
ENSCAFG00000004764	VWA8	dec	1	0.99144	0.988317	0.946914	0.943499	0.841539
ENSCAFG00000007317	KCTD6	dec	1	0.953588	0.919457	0.815989	0.896634	0.544429
ENSCAFG00000002492	ANKS6	dec	1	0.976694	0.9404	0.897831	0.925777	0.68335
ENSCAFG00000010673	HECW2	stripe	0.955818	1	0.94502	0.786606	0.891171	0.501244
ENSCAFG00000007897	PLS1	stripe	0.9577	1	0.931388	0.882019	0.947092	0.751384
ENSCAFG00000019037	SLITRK4	stripe	0.940927	1	0.9278	0.89848	0.874306	0.642214
ENSCAFG00000011514	GTF2I	stripe	0.975795	1	0.950102	0.93995	0.941634	0.84925
ENSCAFG00000006164	CYP1B1	stripe	0.890223	1	0.874073	0.840366	0.856244	0.590631
ENSCAFG00000019835	SORT1	stripe	0.957285	1	0.946806	0.888303	0.864263	0.726303
ENSCAFG00000019928	GSE1	stripe	0.934082	1	0.90525	0.791974	0.781122	0.567667
ENSCAFG00000013108	AP3B2	stripe	0.914842	1	0.918439	0.764297	0.738203	0.515237
ENSCAFG00000005069	PTPRF	stripe	0.970438	1	0.969278	0.921019	0.90954	0.837239
ENSCAFG00000018643	SLC25A23	stripe	0.930887	1	0.903118	0.754564	0.761056	0.581081
ENSCAFG00000010473	SH3PXD2A	stripe	0.966459	1	0.962947	0.844193	0.855745	0.724447
ENSCAFG00000003952	PRKAR2B	stripe	0.92717	1	0.893331	0.684653	0.684288	0.40606
ENSCAFG00000019828	CYB561D1	stripe	0.869391	1	0.897696	0.765032	0.80895	0.564631
ENSCAFG00000017163	PRDX2	stripe	0.989419	1	0.994172	0.966937	0.973789	0.926301
ENSCAFG00000005932	VPS36	stripe	0.967589	1	0.967451	0.911933	0.929513	0.841073
ENSCAFG00000002090	SRD5A3	stripe	0.967797	1	0.97055	0.880668	0.914706	0.782213
ENSCAFG00000012619	MGST1	stripe	0.837332	1	0.720362	0.588006	0.638817	0.283575
ENSCAFG00000015233	PROM1	stripe	0.86662	1	0.805165	0.723273	0.754155	0.483123
ENSCAFG00000010100	TEX264	stripe	0.946078	1	0.911611	0.882255	0.888018	0.772728
ENSCAFG00000017526	RNF43	stripe	0.903938	1	0.869707	0.804504	0.794485	0.662831
ENSCAFG00000016870	HOXB13	stripe	0.853823	1	0.799059	0.637131	0.667533	0.444195
ENSCAFG00000019887	GTF3C4	stripe	0.962816	1	0.944272	0.895718	0.891156	0.807331
ENSCAFG00000009755	SALL1	stripe	0.957829	1	0.918033	0.849377	0.8597	0.736542
ENSCAFG00000019698	PALM	stripe	0.939061	1	0.792153	0.72021	0.786643	0.606274
ENSCAFG00000004682	FAM171A1	stripe	0.948068	1	0.853202	0.833475	0.838139	0.711904
ENSCAFG00000020160	VAC14	dec	1	0.991494	0.981472	0.973784	0.975611	0.950568
ENSCAFG00000019914	ENSCAFG00000019914	dec	1	0.949039	0.821679	0.805266	0.836403	0.635387
ENSCAFG00000029146	PPP1R3C	dec	1	0.970144	0.779666	0.738578	0.691404	0.423367
ENSCAFG00000012306	SPTBN2	dec	1	0.979158	0.80952	0.771355	0.763644	0.513288
ENSCAFG00000007970	FAM167A	stripe	0.987278	1	0.726266	0.639008	0.676441	0.272107
ENSCAFG00000007367	PXK	dec	1	0.98895	0.917553	0.932752	0.918259	0.843752
ENSCAFG00000015680	MYO5C	dec	1	0.961724	0.746285	0.737124	0.645623	0.397718
ENSCAFG00000015432	LMTK2	stripe	0.995882	1	0.897339	0.892864	0.83732	0.721511
ENSCAFG00000002323	MGAT4A	dec	1	0.988799	0.850333	0.862704	0.776186	0.627996
ENSCAFG00000011353	DENND1B	stripe	0.967428	1	0.796051	0.767721	0.728711	0.526524
ENSCAFG00000000282	HECA	stripe	0.980743	1	0.902699	0.910749	0.882665	0.794241
ENSCAFG00000017080	EPN3	stripe	0.936349	1	0.843061	0.806669	0.773483	0.55118
ENSCAFG00000002941	Q9GMC0_CANFA	stripe	0.955288	1	0.869545	0.882299	0.836476	0.695505
ENSCAFG00000016855	HOXB7	stripe	0.960545	1	0.934767	0.894746	0.862501	0.775233
ENSCAFG00000002246	GLCCI1	stripe	0.94494	1	0.839866	0.801121	0.74579	0.599407
ENSCAFG00000002083	ENSCAFG00000002083	stripe	0.950146	1	0.862688	0.806694	0.747158	0.580953
ENSCAFG00000031576	PARD6A	dec	1	0.951538	0.815751	0.746025	0.710151	0.381159
ENSCAFG00000004989	ACOX1	dec	1	0.994717	0.94601	0.925683	0.900532	0.793981
ENSCAFG00000001791	ALDH1A1	dec	1	0.992147	0.879027	0.850453	0.799637	0.52398
ENSCAFG00000019379	ABCA3	stripe	0.972839	1	0.921374	0.880904	0.855541	0.691626
ENSCAFG00000012674	ACADSB	stripe	0.980493	1	0.955303	0.931485	0.903217	0.77955
ENSCAFG00000000247	MAP7	stripe	0.964499	1	0.924898	0.879185	0.855526	0.666689
ENSCAFG00000025145	ZNF777	stripe	0.957639	0.948638	1	0.864678	0.909353	0.870288
ENSCAFG00000013299	KAT5	stripe	0.952035	0.94333	1	0.841684	0.884877	0.866686
ENSCAFG00000015061	ENSCAFG00000015061	stripe	0.81207	0.890932	1	0.561283	0.659247	0.52363
ENSCAFG00000007563	ANKRD37	stripe	0.903093	0.895581	1	0.705489	0.742484	0.667657
ENSCAFG00000014549	KLHL20	stripe	0.931451	0.891818	1	0.848705	0.80097	0.796398
ENSCAFG00000017128	GPATCH2L	stripe	0.89891	0.863858	1	0.771745	0.781831	0.737425
ENSCAFG00000019506	CIRBP	stripe	0.92804	0.911019	1	0.783667	0.774392	0.769576
ENSCAFG00000016080	TSPYL2	stripe	0.882919	0.838953	1	0.648522	0.6061	0.579962
ENSCAFG00000006785	ENSCAFG00000006785	stripe	0.899027	0.796853	1	0.513997	0.477254	0.375908
ENSCAFG00000006797	C19orf55	stripe	0.969792	0.941023	1	0.882208	0.881622	0.839343
ENSCAFG00000006492	B4GALNT4	stripe	0.960382	0.91368	1	0.829502	0.827351	0.771116
ENSCAFG00000015483	TBC1D25	stripe	0.953209	0.955072	1	0.904017	0.850124	0.885395
ENSCAFG00000008824	NR1H3	stripe	0.924111	0.869126	1	0.631893	0.509001	0.500542
ENSCAFG00000016574	PIP4K2B	stripe	0.983003	0.973302	1	0.92463	0.871026	0.889259
ENSCAFG00000014496	ENSCAFG00000014496	dec	1	0.970578	0.999354	0.891042	0.815163	0.82761
ENSCAFG00000005677	ARAP1	stripe	0.980415	0.93726	1	0.829393	0.73973	0.739202
ENSCAFG00000012968	HELZ2	stripe	0.963538	0.920271	1	0.844519	0.81769	0.859267
ENSCAFG00000012499	SCNM1	stripe	0.987718	0.963526	1	0.874449	0.837251	0.85867
ENSCAFG00000007674	RASA2	stripe	0.998048	0.93421	1	0.701688	0.627819	0.709099
ENSCAFG00000005332	ENSCAFG00000005332	stripe	0.950166	0.951481	1	0.762467	0.68914	0.778621
ENSCAFG00000013405	RHBDD2	stripe	0.974426	1	0.974951	0.872996	0.904587	0.901282
ENSCAFG00000024834	ENSCAFG00000024834	dec	1	0.9988	0.973085	0.751616	0.777278	0.81999
ENSCAFG00000010713	CAPRIN2	stripe	0.969023	1	0.952758	0.766794	0.787049	0.806756
ENSCAFG00000014073	SLC12A9	stripe	0.983428	1	0.972279	0.819415	0.817506	0.799366
ENSCAFG00000010585	TSSK3	stripe	0.943403	1	0.926156	0.376959	0.352581	0.310027
ENSCAFG00000012628	TMEM25	stripe	0.994382	1	0.990799	0.642939	0.654284	0.604831
ENSCAFG00000010383	CAPN3	stripe	0.992493	1	0.960322	0.399809	0.373487	0.258079
ENSCAFG00000016743	GAK	stripe	0.983015	1	0.986419	0.901362	0.9116	0.887631
ENSCAFG00000005743	INPPL1	stripe	0.982346	1	0.973898	0.840833	0.862982	0.840567
ENSCAFG00000018306	STXB2_CANFA	stripe	0.997117	1	0.984395	0.908364	0.908482	0.91456
ENSCAFG00000014971	ZSWIM8	dec	1	0.982136	0.953851	0.754103	0.746003	0.743295
ENSCAFG00000010193	GUSB	dec	1	0.994933	0.986157	0.918368	0.918043	0.92056
ENSCAFG00000005435	METTL17	dec	1	0.985223	0.942587	0.707914	0.730263	0.717779
ENSCAFG00000018005	MAN2C1	dec	1	0.989243	0.980856	0.814053	0.82961	0.824635
ENSCAFG00000012692	RNF215	dec	1	0.998786	0.958794	0.591261	0.638543	0.634022
ENSCAFG00000004909	ZNF513	dec	1	0.947079	0.947019	0.618039	0.653451	0.634085
ENSCAFG00000004450	KRBA1	dec	1	0.95229	0.942339	0.554964	0.565165	0.541203
ENSCAFG00000031006	ENSCAFG00000031006	stripe	0.999984	0.968654	1	0.501535	0.52525	0.485422
ENSCAFG00000001431	PICK1	dec	1	0.990354	0.992251	0.814016	0.836768	0.811445
ENSCAFG00000000963	RGL2	stripe	0.996579	0.997743	1	0.721399	0.738155	0.734247
ENSCAFG00000031556	MBD6	stripe	0.968481	1	0.975519	0.769763	0.741423	0.739451
ENSCAFG00000017442	SLC27A3	stripe	0.947049	1	0.997932	0.601814	0.525872	0.542751
ENSCAFG00000016693	RNF40	stripe	0.978469	1	0.979913	0.80274	0.746652	0.76651
ENSCAFG00000030417	STX3	stripe	0.972818	1	0.998886	0.736388	0.716464	0.743009
ENSCAFG00000008513	PRPF40B	stripe	0.968724	1	0.982601	0.649816	0.636583	0.642653
ENSCAFG00000032656	ENSCAFG00000032656	stripe	0.986779	0.983133	1	0.466217	0.404993	0.386225
ENSCAFG00000005215	IL17RC	stripe	0.985203	0.985266	1	0.740453	0.700859	0.728766
ENSCAFG00000016128	ENSCAFG00000016128	stripe	0.946894	0.926166	1	0.569301	0.50978	0.497579
ENSCAFG00000014270	CRAMP1L	stripe	0.976264	0.941333	1	0.745799	0.715484	0.722735
ENSCAFG00000015315	SLC27A1	dec	1	0.965354	0.99309	0.754026	0.703427	0.741689
ENSCAFG00000006669	ALKBH6	dec	1	0.957375	0.977143	0.618771	0.580416	0.615555
ENSCAFG00000004251	FAM59B	stripe	0.999711	0.984316	1	0.821728	0.796345	0.819318
ENSCAFG00000020332	LCAT	stripe	0.981982	1	0.960271	0.598955	0.476072	0.465808
ENSCAFG00000012409	KHNYN	stripe	0.999139	1	0.976701	0.838501	0.774389	0.782067
ENSCAFG00000011367	ENSCAFG00000011367	dec	1	0.981851	0.970738	0.809454	0.732307	0.72253
ENSCAFG00000019483	TMEM210	dec	1	0.973515	0.953591	0.80905	0.771768	0.778017
ENSCAFG00000006362	NPHP3	dec	1	0.966969	0.928543	0.70905	0.660231	0.642469
ENSCAFG00000030689	ADPRHL2	dec	1	0.980167	0.964134	0.696123	0.659447	0.620757
ENSCAFG00000018465	PARP8	dec	1	0.987783	0.987958	0.825447	0.79906	0.781279
ENSCAFG00000011489	GCST_CANFA	dec	1	0.956201	0.946061	0.437579	0.323012	0.29183
ENSCAFG00000003327	COL27A1	dec	1	0.990297	0.953252	0.635089	0.591562	0.57486
ENSCAFG00000016484	ARHGEF11	dec	1	0.994067	0.964155	0.725993	0.659453	0.695221
ENSCAFG00000001124	PHF20L1	dec	1	0.965418	0.960351	0.8314	0.785201	0.815061
ENSCAFG00000029814	ZNF175	stripe	0.950209	1	0.962925	0.820755	0.768204	0.75715
ENSCAFG00000016502	LRRC71	stripe	0.870035	1	0.91726	0.492076	0.279628	0.301735
ENSCAFG00000010329	OSBPL5	stripe	0.997788	1	0.998285	0.855086	0.795741	0.82782
ENSCAFG00000009130	MMS19	stripe	0.991931	1	0.991095	0.922227	0.883136	0.900087
ENSCAFG00000015993	DCP1B	stripe	0.979808	1	0.993154	0.887386	0.87012	0.895342
ENSCAFG00000015795	EML3	stripe	0.97981	1	0.987409	0.880178	0.87172	0.886246
ENSCAFG00000000761	ATF6B	stripe	0.963791	1	0.979417	0.878061	0.870995	0.878216
ENSCAFG00000018527	PRAM1	dec	1	0.854119	0.845844	0.412752	0.368039	0.316269
ENSCAFG00000015744	GRIPAP1	dec	1	0.920366	0.911575	0.739008	0.728455	0.702391
ENSCAFG00000008249	GYG1	dec	1	0.891504	0.948176	0.747416	0.700759	0.69293
ENSCAFG00000012689	USF1	dec	1	0.928477	0.939422	0.7813	0.747246	0.737748
ENSCAFG00000012403	COL7A1	dec	1	0.823665	0.859784	0.412602	0.318631	0.284947
ENSCAFG00000006918	MAP3K12	dec	1	0.868295	0.918251	0.622461	0.569968	0.545923
ENSCAFG00000001611	IRF5	dec	1	0.909374	0.938303	0.729604	0.68846	0.66884
ENSCAFG00000018809	TTC23L	dec	1	0.796426	0.889001	0.52218	0.487912	0.364681
ENSCAFG00000006921	RBCK1	dec	1	0.901688	0.935595	0.774072	0.761928	0.712712
ENSCAFG00000016367	SUMO4	dec	1	0.752862	0.816548	0.292405	0.252382	0.128924
ENSCAFG00000014350	MEF2B	dec	1	0.796694	0.834276	0.384757	0.338639	0.229504
ENSCAFG00000011992	WDR6	dec	1	0.972604	0.978886	0.911014	0.904698	0.886721
ENSCAFG00000019818	VPS9D1	dec	1	0.86104	0.920565	0.625916	0.589666	0.513021
ENSCAFG00000000903	COL11A2	dec	1	0.793764	0.8733	0.397228	0.344832	0.256999
ENSCAFG00000012753	FAM54B	stripe	0.994986	0.923394	1	0.763451	0.729647	0.70024
ENSCAFG00000011485	NICN1_CANFA	stripe	0.990204	0.826612	1	0.450376	0.360212	0.304967
ENSCAFG00000010024	DOK2	dec	1	0.858502	0.985463	0.536147	0.433681	0.354279
ENSCAFG00000008358	LOXL3	dec	1	0.872146	0.957189	0.579222	0.465578	0.412964
ENSCAFG00000003555	TSKS	dec	1	0.868649	0.964706	0.658376	0.596197	0.552952
ENSCAFG00000012630	CNKSR1	dec	1	0.947985	0.984675	0.785671	0.727562	0.726825
ENSCAFG00000000741	SYBU	dec	1	0.954567	0.98929	0.765198	0.72461	0.70982
ENSCAFG00000023903	C14orf164	dec	1	0.89945	0.877063	0.365415	0.326799	0.192283
ENSCAFG00000023380	DTX3	dec	1	0.923328	0.945362	0.638383	0.599078	0.53902
ENSCAFG00000019820	CDK10	dec	1	0.952422	0.958682	0.662223	0.621938	0.566947
ENSCAFG00000019806	DEF8	dec	1	0.956326	0.958839	0.677656	0.662236	0.628111
ENSCAFG00000018892	CXXC1	dec	1	0.981233	0.985604	0.798024	0.798557	0.762194
ENSCAFG00000019248	MIB2	dec	1	0.939879	0.966961	0.591692	0.576039	0.517361
ENSCAFG00000017423	ENSCAFG00000017423	dec	1	0.8639	0.933457	0.336154	0.29679	0.194231
ENSCAFG00000009497	ACCS	dec	1	0.909418	0.950855	0.493952	0.452097	0.370759
ENSCAFG00000014154	PRODH	dec	1	0.911388	0.984411	0.705649	0.678769	0.603998
ENSCAFG00000013263	MGMT	stripe	0.996992	0.900533	1	0.553423	0.554083	0.431002
ENSCAFG00000016111	FOXK1	dec	1	0.94867	0.97582	0.806424	0.789213	0.737218
ENSCAFG00000002361	ENSCAFG00000002361	dec	1	0.942025	0.969094	0.793674	0.782489	0.734083
ENSCAFG00000019664	INPP5E	stripe	0.992165	0.919191	1	0.584031	0.521657	0.449229
ENSCAFG00000013206	SFI1	dec	1	0.946111	0.997706	0.690398	0.649035	0.57432
ENSCAFG00000016341	ZBTB4	dec	1	0.968481	0.987628	0.801663	0.777767	0.750573
ENSCAFG00000011929	CLK1	dec	1	0.943446	0.969441	0.599399	0.525026	0.472204
ENSCAFG00000016765	OSBPL7	dec	1	0.975532	0.989968	0.760001	0.745873	0.686672
ENSCAFG00000000629	DENND6B	dec	1	0.958594	0.994338	0.607785	0.602348	0.51063
ENSCAFG00000029478	ENSCAFG00000029478	dec	1	0.93962	0.94839	0.579787	0.487073	0.391566
ENSCAFG00000029798	NEAT1_1	dec	1	0.93215	0.942919	0.486591	0.394062	0.295694
ENSCAFG00000019793	STRIP1	dec	1	0.97928	0.978154	0.814426	0.779474	0.743434
ENSCAFG00000012851	TRIM41	dec	1	0.979616	0.96609	0.755147	0.698053	0.652988
ENSCAFG00000032499	CRELD1	dec	1	0.966861	0.969029	0.779859	0.762393	0.696548
ENSCAFG00000016154	TMEM63A	dec	1	0.984167	0.98421	0.791382	0.765613	0.699171
ENSCAFG00000012152	GABBR1	dec	1	0.962926	0.977245	0.668152	0.616719	0.508423
ENSCAFG00000014674	AP4M1	dec	1	0.962887	0.967439	0.749216	0.707907	0.629931
ENSCAFG00000023613	ANKRD54	dec	1	0.970035	0.964375	0.739906	0.69697	0.609691
ENSCAFG00000012685	PLXNB1	dec	1	0.974451	0.972812	0.760532	0.724165	0.649394
ENSCAFG00000007965	MLXIP	dec	1	0.981018	0.979895	0.79618	0.762862	0.694514
ENSCAFG00000016103	AP5Z1	dec	1	0.954647	0.93598	0.69027	0.611409	0.547787
ENSCAFG00000014443	TSC22D4	dec	1	0.963088	0.947954	0.760084	0.665244	0.616111
ENSCAFG00000002250	TMEM8B	dec	1	0.924738	0.926078	0.560812	0.400429	0.327253
ENSCAFG00000015866	VMO1	dec	1	0.91843	0.968823	0.515782	0.408703	0.284997
ENSCAFG00000013244	Q68V02_CANFA	dec	1	0.932684	0.956386	0.665475	0.580451	0.481361
ENSCAFG00000008679	LMBR1L	dec	1	0.975597	0.991368	0.737906	0.659684	0.597901
ENSCAFG00000009695	MAPKBP1	dec	1	0.942029	0.965231	0.70679	0.605992	0.494118
ENSCAFG00000016900	CNTROB	dec	1	0.956055	0.987118	0.71187	0.61676	0.527045
ENSCAFG00000001377	GTPBP1	dec	1	0.970227	0.984903	0.836266	0.774535	0.724056
ENSCAFG00000005220	ENSCAFG00000005220	dec	1	0.975497	0.985906	0.745173	0.662553	0.575203
ENSCAFG00000000673	PLXNB2	dec	1	0.985185	0.993548	0.870238	0.833553	0.790294
ENSCAFG00000018792	NEK8	dec	1	0.916049	0.921003	0.589284	0.545411	0.447631
ENSCAFG00000013198	KIAA1467	dec	1	0.887261	0.907643	0.592317	0.537133	0.444822
ENSCAFG00000014291	MAU2	dec	1	0.95055	0.968615	0.771298	0.718085	0.675607
ENSCAFG00000002558	CCDC106	dec	1	0.918553	0.950989	0.674849	0.615524	0.56566
ENSCAFG00000016626	CCDC130	dec	1	0.912306	0.932956	0.653902	0.554203	0.53742
ENSCAFG00000016225	ACAP1	dec	1	0.849003	0.890941	0.433705	0.295875	0.262555
ENSCAFG00000008830	TRAFD1	dec	1	0.878853	0.886349	0.590085	0.487861	0.463386
ENSCAFG00000031288	NEAT1_2	dec	1	0.881305	0.882518	0.386643	0.281132	0.248347
ENSCAFG00000030110	ENSCAFG00000030110	dec	1	0.961354	0.961668	0.814406	0.785524	0.768114
ENSCAFG00000017219	SH2B1	dec	1	0.950132	0.946619	0.736132	0.669918	0.635038
ENSCAFG00000001748	PEX6	dec	1	0.952151	0.94617	0.750877	0.687915	0.66486
ENSCAFG00000020247	WWP2	dec	1	0.952113	0.958776	0.830088	0.778468	0.744082
ENSCAFG00000020003	FAM73B	dec	1	0.929902	0.926581	0.720161	0.621325	0.562638
ENSCAFG00000007268	DNMT3B	dec	1	0.909428	0.902311	0.707163	0.613858	0.549733
ENSCAFG00000002697	LENG1	dec	1	0.928455	0.931621	0.772821	0.68809	0.63393
ENSCAFG00000024433	C11orf93	dec	1	0.832916	0.883519	0.467001	0.288298	0.130529
ENSCAFG00000001774	CUL7	dec	1	0.903146	0.913345	0.648751	0.559548	0.453162
ENSCAFG00000015196	SCNN1A	dec	1	0.885471	0.934163	0.688199	0.583236	0.520976
ENSCAFG00000015857	DYDC2	dec	1	0.799647	0.838799	0.438485	0.26998	0.158647
ENSCAFG00000008425	DQX1	dec	1	0.825627	0.878631	0.495048	0.34715	0.281274
ENSCAFG00000015021	USP11	dec	1	0.896756	0.937808	0.725269	0.659954	0.59011
ENSCAFG00000005043	EXOC7	dec	1	0.8947	0.929625	0.728627	0.660223	0.607739
ENSCAFG00000016671	C6H16orf93	dec	1	0.83173	0.879281	0.497562	0.384826	0.258318
ENSCAFG00000000402	ENSCAFG00000000402	dec	1	0.879858	0.903488	0.638154	0.560243	0.473708
ENSCAFG00000030069	HMGN4	dec	1	0.985424	0.990362	0.936212	0.895679	0.905838
ENSCAFG00000029801	DUSP26	dec	1	0.886712	0.951927	0.678351	0.543587	0.610598
ENSCAFG00000030247	ZNF304	dec	1	0.909447	0.990229	0.803242	0.722826	0.730482
ENSCAFG00000016173	THRA	dec	1	0.89334	0.964474	0.77031	0.645565	0.670522
ENSCAFG00000032132	ENSCAFG00000032132	dec	1	0.894959	0.964276	0.769718	0.6722	0.668247
ENSCAFG00000003614	NOSIP	dec	1	0.958883	0.980886	0.896353	0.850617	0.843821
ENSCAFG00000019975	USP20	dec	1	0.945355	0.977132	0.704555	0.564571	0.536328
ENSCAFG00000015612	GHDC	dec	1	0.950813	0.977386	0.781933	0.681403	0.682511
ENSCAFG00000016542	CLCN6	dec	1	0.953956	0.989522	0.860052	0.794365	0.779223
ENSCAFG00000014736	CLTCL1	dec	1	0.955058	0.979839	0.817098	0.738669	0.709922
ENSCAFG00000010866	RBM5	dec	1	0.921413	0.965923	0.704242	0.59465	0.564153
ENSCAFG00000001505	UBE2H	dec	1	0.938178	0.946006	0.804776	0.699255	0.704413
ENSCAFG00000001371	SUN2	dec	1	0.948867	0.961396	0.872104	0.79272	0.797416
ENSCAFG00000009418	TP53INP1	dec	1	0.780841	0.859599	0.467823	0.169099	0.126675
ENSCAFG00000012850	NDUFS2	dec	1	0.945566	0.960895	0.877399	0.824974	0.816878
ENSCAFG00000003594	IRF3	dec	1	0.923161	0.944117	0.834168	0.761265	0.744354
ENSCAFG00000028507	PDZD3	dec	1	0.783202	0.811022	0.46823	0.259383	0.225585
ENSCAFG00000000150	POLI	dec	1	0.871412	0.870529	0.667722	0.510885	0.496992
ENSCAFG00000009349	PEX16	stripe	0.991617	0.924032	1	0.847755	0.860869	0.817805
ENSCAFG00000019426	IZUMO4	stripe	0.982278	0.765108	1	0.429719	0.400733	0.292057
ENSCAFG00000008561	WDR54	stripe	0.992781	0.927328	1	0.81	0.813408	0.777578
ENSCAFG00000013729	OVGP1	dec	1	0.760811	0.961832	0.468346	0.412434	0.374306
ENSCAFG00000005700	BAIAP2	dec	1	0.899659	0.972875	0.806002	0.806977	0.790028
ENSCAFG00000000201	STAC3	dec	1	0.813447	0.990643	0.606199	0.603314	0.584085
ENSCAFG00000019949	KIAA1609	dec	1	0.885083	0.979451	0.669677	0.71376	0.651858
ENSCAFG00000011324	ISCU	stripe	0.991101	0.972243	1	0.894688	0.915583	0.880239
ENSCAFG00000015009	MAST3	dec	1	0.969101	0.972244	0.76893	0.822652	0.73153
ENSCAFG00000010201	TMEM180	dec	1	0.942438	0.955795	0.790742	0.822528	0.761302
ENSCAFG00000001627	KIFC2	dec	1	0.936675	0.948042	0.652733	0.690375	0.585836
ENSCAFG00000015364	PPIL2	stripe	0.997966	0.963723	1	0.84128	0.828633	0.749036
ENSCAFG00000006505	SIGIRR	stripe	0.983953	0.95584	1	0.766485	0.77187	0.660512
ENSCAFG00000030990	C15orf59	dec	1	0.897856	0.94178	0.609873	0.637763	0.474048
ENSCAFG00000006446	ULK1	dec	1	0.96901	0.971922	0.787777	0.792271	0.704766
ENSCAFG00000029004	ENSCAFG00000029004	dec	1	0.959995	0.989578	0.879685	0.88743	0.819472
ENSCAFG00000004432	RCBTB2	dec	1	0.956148	0.980604	0.794955	0.812754	0.686326
ENSCAFG00000011151	ENSCAFG00000011151	dec	1	0.965094	0.998596	0.834545	0.864369	0.79037
ENSCAFG00000000075	TNFRSF11A	dec	1	0.870204	0.993093	0.501857	0.524498	0.311214
ENSCAFG00000019286	IDH3G	dec	1	0.982209	0.970444	0.849113	0.900966	0.86783
ENSCAFG00000017119	DCST2	dec	1	0.996318	0.948336	0.743649	0.867081	0.776992
ENSCAFG00000013759	MEX3B	dec	1	0.984632	0.936859	0.623859	0.787574	0.689127
ENSCAFG00000016246	ERICH1	dec	1	0.996169	0.96964	0.840516	0.88765	0.806921
ENSCAFG00000014099	BCOR	stripe	0.984053	1	0.967949	0.838359	0.904271	0.82016
ENSCAFG00000003305	NFU1	stripe	0.999887	1	0.966641	0.858359	0.931236	0.853769
ENSCAFG00000016137	GPS2	stripe	0.970759	1	0.907312	0.830295	0.908398	0.828198
ENSCAFG00000002693	ENSCAFG00000002693	stripe	0.960235	1	0.861129	0.532118	0.772354	0.63043
ENSCAFG00000016006	WIZ	stripe	0.948535	1	0.94228	0.8638	0.866918	0.870672
ENSCAFG00000014199	MOSPD3	stripe	0.920471	1	0.852949	0.692061	0.68278	0.672236
ENSCAFG00000001913	NFXL1	stripe	0.904379	1	0.88484	0.782724	0.812261	0.766748
ENSCAFG00000001167	IBA57	stripe	0.905744	1	0.935374	0.819446	0.825732	0.819492
ENSCAFG00000025038	BTN1A1	stripe	0.925924	0.979992	1	0.566529	0.628373	0.402517
ENSCAFG00000020089	PTGES2	stripe	0.96257	0.962557	1	0.81143	0.857855	0.77318
ENSCAFG00000014872	FUT11	stripe	0.939161	0.925188	1	0.731864	0.772955	0.641459
ENSCAFG00000012546	HDAC4	stripe	0.979492	0.988287	1	0.875992	0.922587	0.871984
ENSCAFG00000019654	WDR90	stripe	0.912236	1	0.992959	0.671105	0.724889	0.663838
ENSCAFG00000003313	KIF12	stripe	0.923743	0.994658	1	0.568365	0.630445	0.522863
ENSCAFG00000001172	SGSM3	stripe	0.962702	1	0.9879	0.838853	0.854618	0.81231
ENSCAFG00000023491	C1orf56	stripe	0.845522	0.911557	1	0.546128	0.476322	0.403219
ENSCAFG00000014747	MFSD10	stripe	0.948118	0.98133	1	0.826283	0.793969	0.762128
ENSCAFG00000018960	CORO6	stripe	0.820003	0.836226	1	0.461127	0.412292	0.317639
ENSCAFG00000001834	CUL9	stripe	0.957266	0.978085	1	0.843957	0.847805	0.825313
ENSCAFG00000014082	ENSCAFG00000014082	stripe	0.924252	0.866968	1	0.482741	0.407564	0.322467
ENSCAFG00000019289	SGSM2	stripe	0.974733	0.954362	1	0.635493	0.571478	0.506612
ENSCAFG00000001919	FAM219A	stripe	0.952671	0.957221	1	0.645574	0.600902	0.558685
ENSCAFG00000011977	KIF7	stripe	0.958479	0.968514	1	0.747304	0.740824	0.662129
ENSCAFG00000004890	VILL	stripe	0.951428	0.952332	1	0.543116	0.509762	0.401008
ENSCAFG00000000941	VPS52_CANFA	stripe	0.985231	0.97703	1	0.813136	0.818042	0.768204
ENSCAFG00000006048	CCDC57	stripe	0.872552	0.98781	1	0.673205	0.661095	0.561685
ENSCAFG00000030848	NMB	stripe	0.883401	1	0.992839	0.51358	0.537939	0.327514
ENSCAFG00000000688	HDAC10	stripe	0.935423	0.990545	1	0.770423	0.755199	0.678894
ENSCAFG00000007558	UFSP2	stripe	0.902112	1	0.974031	0.779803	0.749115	0.637298
ENSCAFG00000020086	CIZ1	stripe	0.963806	1	0.997369	0.875492	0.837886	0.774762
ENSCAFG00000000297	AVIL	stripe	0.881821	1	0.972495	0.647647	0.565223	0.4051
ENSCAFG00000018634	TUBB4A	stripe	0.955286	0.94746	1	0.759077	0.850951	0.622756
ENSCAFG00000012748	LHPP	stripe	0.972381	0.978848	1	0.864306	0.931802	0.812155
ENSCAFG00000018737	APCDD1	stripe	0.995894	0.977532	1	0.804809	0.900824	0.755795
ENSCAFG00000012716	ARHGAP30	stripe	0.994325	0.931014	1	0.788145	0.881563	0.738332
ENSCAFG00000018793	HSD11B1L	stripe	0.974495	0.991336	1	0.903085	0.923698	0.818506
ENSCAFG00000004308	TRIM13	stripe	0.976852	0.99598	1	0.848039	0.876025	0.709218
ENSCAFG00000003928	DBP	stripe	0.869562	0.819229	1	0.569951	0.631197	0.250643
ENSCAFG00000002454	XPA	stripe	0.922398	0.902399	1	0.722623	0.724806	0.498703
ENSCAFG00000000080	A0T3B6_CANFA	stripe	0.9625	0.930751	1	0.7856	0.811508	0.56228
ENSCAFG00000015293	YDJC	dec	1	0.870792	0.824653	0.669949	0.777174	0.519255
ENSCAFG00000014823	PRKCI	dec	1	0.973166	0.942701	0.888718	0.926594	0.842321
ENSCAFG00000009441	CD82	dec	1	0.931767	0.891562	0.827658	0.865546	0.767181
ENSCAFG00000010287	TSPAN5	dec	1	0.909484	0.697774	0.479199	0.631675	0.34371
ENSCAFG00000008380	AQP5	dec	1	0.97676	0.873	0.733056	0.79761	0.645973
ENSCAFG00000031302	ENSCAFG00000031302	stripe	0.993809	1	0.837156	0.770594	0.823047	0.632563
ENSCAFG00000001740	LARGE	dec	1	0.957665	0.825325	0.755662	0.797916	0.613232
ENSCAFG00000029725	ENSCAFG00000029725	stripe	0.842561	1	0.890578	0.31947	0.527726	0.114469
ENSCAFG00000023414	CNNM3	stripe	0.977521	1	0.97299	0.793174	0.827426	0.684607
ENSCAFG00000019362	L1CAM	stripe	0.997312	1	0.983163	0.890851	0.90618	0.821162
ENSCAFG00000016673	RNF44	stripe	0.984605	1	0.982521	0.823833	0.84529	0.684807
ENSCAFG00000003982	SLC5A9	stripe	0.994308	1	0.992132	0.740767	0.807884	0.613777
ENSCAFG00000014844	RAP1GAP	stripe	0.972884	1	0.908763	0.692087	0.730231	0.551409
ENSCAFG00000031227	ENSCAFG00000031227	stripe	0.951801	1	0.920199	0.725357	0.741921	0.617332
ENSCAFG00000010594	LRRK1	stripe	0.988856	1	0.964603	0.894729	0.901433	0.853134
ENSCAFG00000018288	CAMSAP3	stripe	0.952784	1	0.903096	0.778202	0.843458	0.736777
ENSCAFG00000000977	ZBTB22	stripe	0.981036	1	0.92683	0.799586	0.855317	0.703663
ENSCAFG00000015223	DNAJB2	dec	1	0.943484	0.948744	0.824463	0.834313	0.769692
ENSCAFG00000011590	RPS6KB2	dec	1	0.919305	0.887025	0.726568	0.726172	0.66551
ENSCAFG00000010988	C21orf2	dec	1	0.899613	0.866117	0.628102	0.633286	0.523181
ENSCAFG00000031558	ZNF853	dec	1	0.913474	0.898183	0.767924	0.782398	0.662536
ENSCAFG00000004389	ABHD12	dec	1	0.895228	0.888252	0.751572	0.75085	0.63598
ENSCAFG00000001980	RBM48	dec	1	0.969813	0.966973	0.926231	0.922691	0.893689
ENSCAFG00000017889	EVL	dec	1	0.892245	0.890456	0.769453	0.742492	0.665092
ENSCAFG00000013168	CTSW	dec	1	0.903536	0.892676	0.769282	0.765945	0.702863
ENSCAFG00000019323	SDF4	dec	1	0.942014	0.930853	0.839465	0.831419	0.777182
ENSCAFG00000001489	ZFAND3	dec	1	0.926188	0.908462	0.811802	0.795068	0.734843
ENSCAFG00000019539	FBXW5	dec	1	0.948411	0.940269	0.804708	0.76138	0.713942
ENSCAFG00000019021	GOSR1	dec	1	0.953556	0.947613	0.812243	0.785205	0.731653
ENSCAFG00000016304	DDX41	dec	1	0.938411	0.921168	0.746725	0.701679	0.627817
ENSCAFG00000032225	ZNF177	dec	1	0.937951	0.929289	0.715086	0.654144	0.577863
ENSCAFG00000019373	SAMD11	dec	1	0.905465	0.887633	0.53063	0.425416	0.307901
ENSCAFG00000007219	ASXL1	dec	1	0.942825	0.92112	0.720953	0.659635	0.598272
ENSCAFG00000015509	D6RUR3_CANFA	dec	1	0.946237	0.934363	0.781211	0.740326	0.709262
ENSCAFG00000020347	TSNAXIP1	dec	1	0.814333	0.807024	0.353809	0.28477	0.177507
ENSCAFG00000005937	CATSPERG	dec	1	0.831593	0.817753	0.350362	0.246472	0.120503
ENSCAFG00000004316	PION	dec	1	0.947155	0.940513	0.770785	0.745002	0.697441
ENSCAFG00000018424	TOM1L2	dec	1	0.946947	0.904804	0.748833	0.696431	0.641629
ENSCAFG00000016552	DCAF5	dec	1	0.960808	0.92349	0.810453	0.765076	0.708118
ENSCAFG00000012970	MLXIPL	dec	1	0.900826	0.826908	0.48198	0.372643	0.221321
ENSCAFG00000025195	ATN1	dec	1	0.967252	0.93014	0.810886	0.792532	0.751351
ENSCAFG00000007429	NECAB3	dec	1	0.910026	0.824584	0.461859	0.403471	0.276687
ENSCAFG00000000998	PHF1	dec	1	0.919709	0.866946	0.669163	0.635686	0.55346
ENSCAFG00000017922	UBL7	dec	1	0.955854	0.925427	0.790537	0.78579	0.701499
ENSCAFG00000012736	NIT1	dec	1	0.954635	0.923421	0.792203	0.788115	0.715792
ENSCAFG00000018234	MCOLN1	dec	1	0.935556	0.915534	0.734191	0.723694	0.642499
ENSCAFG00000009855	PPM1M	dec	1	0.924989	0.917982	0.750583	0.73606	0.654298
ENSCAFG00000015191	TCEA2	dec	1	0.901568	0.873675	0.665195	0.602852	0.488712
ENSCAFG00000013543	SWT1	dec	1	0.897508	0.893069	0.675562	0.633971	0.512538
ENSCAFG00000015843	PLD2	dec	1	0.96442	0.94986	0.877264	0.871677	0.828379
ENSCAFG00000006713	APLP1	dec	1	0.893898	0.847262	0.630401	0.592609	0.47492
ENSCAFG00000004627	MAPRE3	dec	1	0.836187	0.782224	0.468957	0.429837	0.20314
ENSCAFG00000002740	C2orf73	dec	1	0.862278	0.797982	0.449779	0.416948	0.185992
ENSCAFG00000010453	TARSL2	dec	1	0.948662	0.932689	0.776829	0.769174	0.654116
ENSCAFG00000014993	FGFR3	dec	1	0.928627	0.880147	0.672786	0.632007	0.478163
ENSCAFG00000007232	C20orf112	dec	1	0.925843	0.858506	0.575888	0.554823	0.355266
ENSCAFG00000024784	ARL16	dec	1	0.90929	0.8889	0.613548	0.587756	0.430457
ENSCAFG00000005676	SALL2	dec	1	0.934439	0.906838	0.692335	0.67783	0.566224
ENSCAFG00000004860	RECQL5	dec	1	0.95634	0.924202	0.701558	0.673823	0.553386
ENSCAFG00000023499	ENSCAFG00000023499	dec	1	0.890066	0.811641	0.530695	0.41651	0.240459
ENSCAFG00000004757	PHLDB3	dec	1	0.919438	0.859682	0.653728	0.596148	0.465182
ENSCAFG00000029966	ENSCAFG00000029966	dec	1	0.937279	0.917165	0.770394	0.723317	0.619902
ENSCAFG00000013749	CUX1	dec	1	0.929517	0.907109	0.728275	0.68952	0.559085
ENSCAFG00000004219	OTUD1	dec	1	0.913806	0.870673	0.643859	0.586109	0.413632
ENSCAFG00000031851	CBX8	dec	1	0.944027	0.925004	0.736202	0.702445	0.590218
ENSCAFG00000005589	GAA	dec	1	0.914604	0.901101	0.615706	0.55163	0.404841
ENSCAFG00000030589	AGPHD1	dec	1	0.909713	0.864037	0.55243	0.491459	0.334931
ENSCAFG00000005404	TEP1	dec	1	0.941102	0.91531	0.73713	0.692271	0.603411
ENSCAFG00000012918	TNK2	dec	1	0.917943	0.884701	0.648652	0.553311	0.424175
ENSCAFG00000000912	RXRB	dec	1	0.917131	0.897596	0.682053	0.605655	0.483778
ENSCAFG00000015616	SIN3B	dec	1	0.97131	0.920889	0.817049	0.815786	0.800585
ENSCAFG00000014276	TMUB2	dec	1	0.955928	0.9178	0.788949	0.771773	0.771172
ENSCAFG00000011451	PITPNM1	dec	1	0.954154	0.914561	0.802571	0.795714	0.79043
ENSCAFG00000009709	PAX2	dec	1	0.962962	0.908243	0.781336	0.770015	0.768405
ENSCAFG00000012193	RNF39	dec	1	0.905788	0.72898	0.494238	0.370767	0.363423
ENSCAFG00000004527	MARK4	dec	1	0.957241	0.8766	0.777712	0.730913	0.730415
ENSCAFG00000015802	ENO3	dec	1	0.922147	0.864693	0.655423	0.636257	0.594701
ENSCAFG00000016133	KDM5C_CANFA	dec	1	0.972888	0.951034	0.849171	0.826497	0.803881
ENSCAFG00000014995	ENSCAFG00000014995	dec	1	0.880287	0.75988	0.33489	0.239424	0.174508
ENSCAFG00000020134	LRSAM1	dec	1	0.946755	0.887533	0.738841	0.681656	0.643595
ENSCAFG00000013423	FUOM	dec	1	0.956258	0.884728	0.762668	0.704556	0.684673
ENSCAFG00000014322	PCOLCE	dec	1	0.939024	0.838289	0.618807	0.517765	0.496321
ENSCAFG00000004790	C1orf228	dec	1	0.853398	0.710349	0.320412	0.16553	0.115842
ENSCAFG00000016401	TMEM229B	dec	1	0.814377	0.703381	0.3725	0.247016	0.173724
ENSCAFG00000005324	TADA3	dec	1	0.962812	0.938882	0.860732	0.826146	0.809298
ENSCAFG00000004036	CCDC114	dec	1	0.829049	0.717005	0.380221	0.216704	0.15985
ENSCAFG00000017589	TLE3	dec	1	0.959567	0.913897	0.835564	0.815333	0.765182
ENSCAFG00000004261	ATP7B	dec	1	0.936642	0.8846	0.756692	0.718208	0.650383
ENSCAFG00000008390	NCKAP5L	dec	1	0.921605	0.85731	0.739646	0.664352	0.606533
ENSCAFG00000019294	ACAP3	dec	1	0.887219	0.829076	0.650213	0.539271	0.472914
ENSCAFG00000003835	AKD1	dec	1	0.812451	0.689377	0.372206	0.194918	0.0806962
ENSCAFG00000015672	PQBP1	dec	1	0.930932	0.881345	0.748271	0.692097	0.643263
ENSCAFG00000006203	FCHSD1	dec	1	0.915651	0.84957	0.675163	0.608085	0.534886
ENSCAFG00000000626	ENSCAFG00000000626	dec	1	0.872653	0.814766	0.55201	0.431248	0.325876
ENSCAFG00000015738	EVC2	dec	1	0.93299	0.831803	0.743384	0.742439	0.597168
ENSCAFG00000002432	TSPAN13	dec	1	0.8879	0.769031	0.663394	0.686619	0.473732
ENSCAFG00000005973	SIPA1L3	dec	1	0.966721	0.925106	0.857076	0.85997	0.774384
ENSCAFG00000001607	SLC39A4	dec	1	0.948533	0.895667	0.778641	0.810672	0.649694
ENSCAFG00000014766	ENSCAFG00000014766	dec	1	0.809902	0.762086	0.606109	0.524989	0.332929
ENSCAFG00000019963	FNBP1	dec	1	0.919226	0.883338	0.808265	0.772869	0.675105
ENSCAFG00000009904	DPCD	dec	1	0.884555	0.846485	0.729245	0.686412	0.549562
ENSCAFG00000011730	ILDR1	dec	1	0.823804	0.773464	0.558578	0.503963	0.272367
ENSCAFG00000030813	NUDT8	dec	1	0.901959	0.882308	0.760544	0.744967	0.630881
ENSCAFG00000013895	ACBD4	dec	1	0.843789	0.79706	0.607359	0.581794	0.403302
ENSCAFG00000004263	LRRC41	dec	1	0.922487	0.906136	0.829732	0.814475	0.731514
ENSCAFG00000007377	PEPD	dec	1	0.912451	0.874599	0.770675	0.783515	0.67734
ENSCAFG00000017613	YIPF2	dec	1	0.899463	0.840657	0.738269	0.710221	0.59703
ENSCAFG00000013544	HSPB1	dec	1	0.888257	0.834015	0.737101	0.707247	0.593269
ENSCAFG00000019204	CDIP1	dec	1	0.873293	0.7907	0.6183	0.597366	0.39578
ENSCAFG00000014956	IFI30	dec	1	0.914772	0.871888	0.763287	0.743867	0.621106
ENSCAFG00000017427	WDR16	dec	1	0.850607	0.798188	0.606586	0.581394	0.41856
ENSCAFG00000001439	C22orf23	dec	1	0.884058	0.804815	0.636792	0.599428	0.451505
ENSCAFG00000007309	PAX8_CANFA	dec	1	0.955309	0.853708	0.785587	0.788599	0.723676
ENSCAFG00000017469	CALML4	dec	1	0.882851	0.733526	0.564958	0.542466	0.359866
ENSCAFG00000029009	CYSTM1	dec	1	0.921096	0.824023	0.730833	0.698663	0.609045
ENSCAFG00000013278	ASAP3	dec	1	0.860304	0.696151	0.4851	0.407984	0.224214
ENSCAFG00000029359	KCNK5	dec	1	0.873635	0.74378	0.657717	0.608637	0.464296
ENSCAFG00000017130	NUPR1	dec	1	0.884303	0.748031	0.664048	0.601393	0.444509
ENSCAFG00000009320	ARHGAP24	dec	1	0.809776	0.60045	0.443876	0.334248	0.126021
ENSCAFG00000001289	LY6E	dec	1	0.923275	0.819524	0.758634	0.725629	0.647178
ENSCAFG00000011298	VWA2	dec	1	0.974072	0.796342	0.685541	0.681638	0.481583
ENSCAFG00000000664	RSPH3	dec	1	0.955842	0.811237	0.657231	0.675783	0.499196
ENSCAFG00000009779	ENSCAFG00000009779	dec	1	0.977081	0.732719	0.57845	0.573967	0.410473
ENSCAFG00000015745	EVC	dec	1	0.935336	0.741833	0.596986	0.580576	0.377203
ENSCAFG00000012478	PLEKHA5	dec	1	0.975409	0.900742	0.855403	0.840935	0.781422
ENSCAFG00000000423	RMND1	dec	1	0.977725	0.912268	0.875378	0.871767	0.814925
ENSCAFG00000018930	GIT1	dec	1	0.985066	0.949699	0.913681	0.903443	0.862565
ENSCAFG00000014687	TMEM59L	dec	1	0.977395	0.876704	0.76044	0.721963	0.632852
ENSCAFG00000010619	BICD1	dec	1	0.984812	0.781623	0.595967	0.503975	0.356373
ENSCAFG00000028754	PPAP2B	dec	1	0.940867	0.865158	0.73326	0.695562	0.5718
ENSCAFG00000008995	USH1C	dec	1	0.923928	0.818467	0.636471	0.603059	0.428249
ENSCAFG00000008406	TCTN3	dec	1	0.949619	0.896288	0.769604	0.742861	0.643518
ENSCAFG00000018042	SNX33	dec	1	0.949411	0.888779	0.759296	0.692539	0.582034
ENSCAFG00000015022	FAM53A	dec	1	0.938213	0.858996	0.699764	0.617456	0.48899
ENSCAFG00000012826	KIAA1614	dec	1	0.91221	0.827364	0.606624	0.514243	0.330117
ENSCAFG00000009116	IVD	dec	1	0.963093	0.933655	0.863742	0.840505	0.775291
ENSCAFG00000001874	C7orf63	dec	1	0.852705	0.73622	0.487427	0.362162	0.157859
ENSCAFG00000001424	PLA2G6	dec	1	0.876846	0.785601	0.531174	0.433707	0.244482
ENSCAFG00000015491	WDR13	dec	1	0.947307	0.909707	0.7948	0.791904	0.696467
ENSCAFG00000023264	RIIAD1	dec	1	0.928833	0.855813	0.616492	0.622408	0.407553
ENSCAFG00000015292	SMTNL2	dec	1	0.928227	0.859104	0.682662	0.688748	0.510778
ENSCAFG00000012301	ENSCAFG00000012301	dec	1	0.966926	0.932458	0.808903	0.831098	0.752459
ENSCAFG00000019525	NPDC1	dec	1	0.969304	0.923088	0.758945	0.746544	0.651927
ENSCAFG00000019581	UNKL	dec	1	0.946105	0.855035	0.587384	0.585698	0.41423
ENSCAFG00000019042	METTL22	dec	1	0.972341	0.925027	0.7884	0.78713	0.685846
ENSCAFG00000003516	TRIM32	dec	1	0.984855	0.918485	0.791076	0.790194	0.703186
ENSCAFG00000012633	PI4KB	dec	1	0.973878	0.952892	0.893204	0.894458	0.857052
ENSCAFG00000004797	USP35	dec	1	0.915703	0.865499	0.722893	0.719238	0.611369
ENSCAFG00000013902	TTC12	dec	1	0.832429	0.707619	0.459407	0.45772	0.243929
ENSCAFG00000012769	MAN1C1	dec	1	0.836595	0.67757	0.435463	0.428975	0.193158
ENSCAFG00000000273	AGAP2	dec	1	0.930605	0.838875	0.697644	0.682896	0.586774
ENSCAFG00000030117	ZNF599	dec	1	0.691503	0.73411	0.510611	0.508715	0.313818
ENSCAFG00000013984	CCDC103	dec	1	0.734766	0.763752	0.517437	0.528492	0.261743
ENSCAFG00000012594	SYAP1	dec	1	0.930665	0.933431	0.89009	0.906092	0.859221
ENSCAFG00000016163	CHURC1	dec	1	0.910695	0.94105	0.822929	0.886532	0.698538
ENSCAFG00000001159	ZFAT	dec	1	0.922825	0.937047	0.82856	0.897655	0.768005
ENSCAFG00000008646	ATG10	dec	1	0.86412	0.87929	0.7124	0.736478	0.459254
ENSCAFG00000007084	FAM110B	dec	1	0.873452	0.910253	0.781115	0.764773	0.54697
ENSCAFG00000029817	ZBTB5	dec	1	0.963509	0.953518	0.875835	0.849632	0.723718
ENSCAFG00000013022	CEP164	dec	1	0.9496	0.937937	0.824389	0.799814	0.648143
ENSCAFG00000030691	ARHGAP8	dec	1	0.927146	0.927227	0.825786	0.803032	0.65475
ENSCAFG00000011184	SIAE	dec	1	0.926041	0.933684	0.808873	0.782181	0.643711
ENSCAFG00000010920	SUV420H1	dec	1	0.944018	0.944056	0.857321	0.829475	0.723311
ENSCAFG00000004337	EBPL	dec	1	0.918301	0.911553	0.776329	0.760553	0.595885
ENSCAFG00000031845	CGRRF1	dec	1	0.933997	0.898746	0.853002	0.833292	0.714712
ENSCAFG00000010064	CMBL	dec	1	0.86372	0.836377	0.749766	0.698937	0.487069
ENSCAFG00000001725	KIAA0240	dec	1	0.973325	0.969847	0.95344	0.943797	0.90869
ENSCAFG00000031580	CLYBL	dec	1	0.853709	0.928031	0.779612	0.743649	0.577502
ENSCAFG00000029154	EFCAB2	dec	1	0.856869	0.920027	0.75836	0.719911	0.557772
ENSCAFG00000015204	C14orf101	dec	1	0.960898	0.9749	0.935348	0.930839	0.885798
ENSCAFG00000018220	PEX11G	dec	1	0.865397	0.924961	0.715386	0.703285	0.504606
ENSCAFG00000013353	MGST3	dec	1	0.920484	0.944125	0.798591	0.765172	0.620546
ENSCAFG00000012854	RERG	dec	1	0.780671	0.895172	0.553867	0.426578	0.172911
ENSCAFG00000003882	DDO	dec	1	0.878101	0.943646	0.784845	0.72771	0.596225
ENSCAFG00000031202	ENSCAFG00000031202	dec	1	0.843077	0.841087	0.711797	0.667633	0.456194
ENSCAFG00000007621	C19orf12	dec	1	0.819974	0.841977	0.664222	0.618808	0.386929
ENSCAFG00000018370	MYO1D	dec	1	0.915712	0.92854	0.826391	0.786889	0.682633
ENSCAFG00000008486	WBP1	dec	1	0.890209	0.893011	0.756845	0.692924	0.551582
ENSCAFG00000006691	SLC46A3	dec	1	0.852136	0.846683	0.641388	0.53894	0.316263
ENSCAFG00000015127	C11orf70	dec	1	0.777069	0.824222	0.600513	0.516097	0.306336
ENSCAFG00000010588	MARCKSL1	dec	1	0.844286	0.864147	0.737915	0.674792	0.52309
ENSCAFG00000019254	SSU72	dec	1	0.923696	0.931032	0.856112	0.835359	0.759783
ENSCAFG00000004282	WDFY2	dec	1	0.879462	0.877684	0.758492	0.713697	0.594082
ENSCAFG00000028601	ENSCAFG00000028601	dec	1	0.769993	0.854336	0.643602	0.544001	0.33779
ENSCAFG00000002406	LMAN2L	dec	1	0.776405	0.821725	0.661787	0.564317	0.39917
ENSCAFG00000024500	PRRG2	dec	1	0.850523	0.892574	0.761314	0.658843	0.493981
ENSCAFG00000019360	ENSCAFG00000019360	dec	1	0.858533	0.902455	0.788956	0.709216	0.558658
ENSCAFG00000005329	AKR1E2	dec	1	0.873327	0.913849	0.813725	0.747765	0.61746
ENSCAFG00000015964	ENSCAFG00000015964	dec	1	0.91104	0.921788	0.85134	0.794986	0.71804
ENSCAFG00000005638	SIRT2	dec	1	0.854142	0.87692	0.738494	0.626465	0.479661
ENSCAFG00000001149	CATL1_CANFA	dec	1	0.852991	0.874196	0.723539	0.636351	0.485087
ENSCAFG00000016618	B5B3U5_CANFA	dec	1	0.896678	0.982344	0.754648	0.733706	0.609649
ENSCAFG00000031930	ENSCAFG00000031930	dec	1	0.858664	0.942134	0.716169	0.727187	0.593488
ENSCAFG00000015794	GPKOW	dec	1	0.950216	0.979545	0.875692	0.890448	0.830938
ENSCAFG00000007050	RARG	dec	1	0.902293	0.974538	0.737493	0.747697	0.635587
ENSCAFG00000031873	ZNF446	dec	1	0.929025	0.935984	0.707794	0.667345	0.514545
ENSCAFG00000016126	C1K5F5_CANFA	dec	1	0.893173	0.917452	0.659303	0.626027	0.427605
ENSCAFG00000019098	FSD1	dec	1	0.892654	0.906788	0.642259	0.631623	0.453909
ENSCAFG00000016122	ZBTB17	dec	1	0.930378	0.945698	0.754686	0.755021	0.640123
ENSCAFG00000008388	Q45FF7_CANFA	dec	1	0.946628	0.952699	0.799183	0.79286	0.711445
ENSCAFG00000015045	PINK1	dec	1	0.903758	0.945496	0.782624	0.746051	0.637283
ENSCAFG00000010699	TMEM234	dec	1	0.85535	0.909085	0.627199	0.552524	0.351412
ENSCAFG00000005177	HYI	dec	1	0.896101	0.93365	0.752542	0.696617	0.593713
ENSCAFG00000013438	MDH1B	dec	1	0.792431	0.846923	0.488768	0.442088	0.170029
ENSCAFG00000000784	TTC38	dec	1	0.906214	0.911686	0.767389	0.737995	0.603912
ENSCAFG00000003792	ENSCAFG00000003792	dec	1	0.905551	0.905718	0.73202	0.690676	0.55035
ENSCAFG00000000548	ENSCAFG00000000548	dec	1	0.884518	0.893944	0.680553	0.618001	0.425879
ENSCAFG00000028512	ENSCAFG00000028512	dec	1	0.922417	0.987674	0.800121	0.84994	0.691508
ENSCAFG00000005214	ENSCAFG00000005214	dec	1	0.929204	0.962424	0.833762	0.878759	0.744613
ENSCAFG00000010497	PPP1R12B	dec	1	0.914532	0.917012	0.801964	0.829109	0.69614
ENSCAFG00000001287	TCP11	dec	1	0.918196	0.915704	0.75084	0.804943	0.642983
ENSCAFG00000008972	PAK6	dec	1	0.97483	0.96489	0.763488	0.792257	0.558064
ENSCAFG00000018313	RAD51D	dec	1	0.9779	0.975391	0.871154	0.869043	0.750828
ENSCAFG00000006569	DEAF1	dec	1	0.957104	0.947963	0.79541	0.809157	0.635133
ENSCAFG00000013450	HOXD8	dec	1	0.908391	0.940662	0.781545	0.800378	0.619106
ENSCAFG00000005313	C1orf210	dec	1	0.89386	0.892205	0.661519	0.680305	0.422901
ENSCAFG00000018636	DENND1C	dec	1	0.945952	0.967931	0.775752	0.7795	0.591534
ENSCAFG00000014720	LRRC34	dec	1	0.936711	0.948319	0.797792	0.784533	0.592419
ENSCAFG00000000272	KIAA1244	dec	1	0.950815	0.963527	0.831823	0.814631	0.676527
ENSCAFG00000012834	SLC35E4	dec	1	0.972218	0.887057	0.715804	0.571598	0.596825
ENSCAFG00000003895	HSD17B14	dec	1	0.971155	0.867888	0.655653	0.426092	0.503946
ENSCAFG00000000381	TBC1D9B	dec	1	0.996146	0.980026	0.917671	0.882534	0.890087
ENSCAFG00000017411	EPOR	dec	1	0.846915	0.805149	0.491585	0.302661	0.211594
ENSCAFG00000016723	O97648_CANFA	dec	1	0.874216	0.841653	0.559268	0.399516	0.351932
ENSCAFG00000015743	ENSCAFG00000015743	dec	1	0.97835	0.963843	0.896298	0.854945	0.844696
ENSCAFG00000008857	CACNB3	dec	1	0.939636	0.897631	0.720911	0.618815	0.565899
ENSCAFG00000011729	HPS4	dec	1	0.966745	0.94203	0.81379	0.743495	0.744509
ENSCAFG00000000694	DOM3Z	dec	1	0.954386	0.921603	0.811873	0.721692	0.733797
ENSCAFG00000029180	TRDV2	dec	1	0.957226	0.931882	0.709045	0.522441	0.518755
ENSCAFG00000019685	CARD9	dec	1	0.890379	0.859497	0.560151	0.275736	0.249397
ENSCAFG00000005488	ZCWPW2	dec	1	0.950338	0.868111	0.688426	0.413284	0.45402
ENSCAFG00000012530	PTPN14	dec	1	0.944507	0.923635	0.853354	0.759464	0.767246
ENSCAFG00000000215	R3HDM2	dec	1	0.945343	0.942845	0.865386	0.784004	0.791702
ENSCAFG00000032522	ENSCAFG00000032522	stripe	0.95329	1	0.957814	0.882821	0.788125	0.767922
ENSCAFG00000005855	TMCO6	stripe	0.944229	1	0.932083	0.850134	0.725827	0.750067
ENSCAFG00000009442	TRIM33	stripe	0.964052	1	0.950858	0.893392	0.825875	0.812929
ENSCAFG00000006086	PCDHGC5	stripe	0.962563	1	0.905421	0.818592	0.706994	0.671976
ENSCAFG00000002029	SLC25A27	stripe	0.84952	1	0.789258	0.487593	0.334318	0.226335
ENSCAFG00000011165	USP30	stripe	0.98717	1	0.989913	0.853716	0.753686	0.758595
ENSCAFG00000010005	LDB1	stripe	0.9672	0.987996	1	0.865439	0.733296	0.72352
ENSCAFG00000004159	DNMT3A	stripe	0.979419	0.99543	1	0.861736	0.74864	0.739501
ENSCAFG00000032029	ZNF677	stripe	0.997524	0.974483	1	0.775251	0.585107	0.529458
ENSCAFG00000016361	PRDM2	dec	1	0.991047	0.999876	0.881824	0.770478	0.742811
ENSCAFG00000010996	CCDC15	dec	1	0.994561	0.997918	0.842782	0.701035	0.644309
ENSCAFG00000010104	GANC	dec	1	0.977593	0.968642	0.701951	0.463772	0.36359
ENSCAFG00000007782	MYH7B	stripe	0.954074	1	0.936964	0.65543	0.410076	0.348197
ENSCAFG00000006950	SP1	stripe	0.98665	1	0.995814	0.87554	0.796142	0.748834
ENSCAFG00000014373	TXNRD2	stripe	0.982533	1	0.959128	0.768187	0.644253	0.571248
ENSCAFG00000029776	ZNF606	dec	1	0.998545	0.95919	0.754374	0.579301	0.477309
ENSCAFG00000001492	BTBD9	stripe	0.996871	1	0.983489	0.845697	0.731253	0.666762
ENSCAFG00000019122	NAGPA	dec	1	0.971136	0.890483	0.779458	0.612511	0.564818
ENSCAFG00000031638	ENSCAFG00000031638	dec	1	0.956601	0.933084	0.840155	0.682411	0.637689
ENSCAFG00000016204	WDFY1	dec	1	0.982658	0.946922	0.857551	0.707659	0.679871
ENSCAFG00000032281	XKR8	stripe	0.985469	1	0.930064	0.825683	0.71107	0.651807
ENSCAFG00000012056	ZSCAN29	stripe	0.967592	1	0.91731	0.817691	0.69901	0.63264
ENSCAFG00000018069	CCP110	stripe	0.989517	1	0.966801	0.882962	0.773312	0.735667
ENSCAFG00000002300	KLHL31	stripe	0.993342	1	0.949777	0.802343	0.64821	0.556613
ENSCAFG00000029869	ENSCAFG00000029869	stripe	0.954543	1	0.919937	0.76508	0.606504	0.516117
ENSCAFG00000000212	SLC2A12	stripe	0.940716	1	0.897094	0.624117	0.336848	0.171732
ENSCAFG00000011537	CLCN4	stripe	0.982143	1	0.886843	0.813728	0.774855	0.763294
ENSCAFG00000011121	LRRC57	dec	1	0.997308	0.915229	0.86482	0.798698	0.805426
ENSCAFG00000013102	GLNA_CANFA	stripe	0.978311	1	0.946207	0.869237	0.814568	0.803029
ENSCAFG00000010670	ZNF496	stripe	0.984708	1	0.963206	0.903625	0.869966	0.870473
ENSCAFG00000017433	GATAD2B	dec	1	0.997944	0.934636	0.820308	0.759032	0.770168
ENSCAFG00000015689	OTUD5	stripe	0.995383	1	0.967086	0.900301	0.881456	0.875958
ENSCAFG00000009707	HIF1AN	dec	1	0.997673	0.941067	0.866388	0.842597	0.827906
ENSCAFG00000032613	ZNF546	stripe	0.961684	1	0.867978	0.699675	0.680342	0.55419
ENSCAFG00000016566	CC2D1A	stripe	0.984858	1	0.917978	0.805078	0.786181	0.718357
ENSCAFG00000010010	N4BP1	stripe	0.997036	1	0.966557	0.913207	0.903915	0.872047
ENSCAFG00000016184	PLEKHM2	stripe	0.988804	1	0.927649	0.859673	0.828577	0.793644
ENSCAFG00000009344	SLC22A23	stripe	0.979934	1	0.946857	0.893764	0.862325	0.827264
ENSCAFG00000018859	PTPRS	dec	1	0.990122	0.903892	0.790173	0.6978	0.662254
ENSCAFG00000016479	TMEM184A	dec	1	0.973193	0.851372	0.555301	0.412841	0.340299
ENSCAFG00000010296	HEMK1	dec	1	0.996489	0.923795	0.761613	0.677637	0.634271
ENSCAFG00000009736	EPB49	stripe	0.996477	1	0.809959	0.517985	0.377572	0.264095
ENSCAFG00000023355	ENSCAFG00000023355	stripe	0.999273	1	0.897723	0.812672	0.731887	0.680443
ENSCAFG00000013904	BCL6	stripe	0.993091	1	0.913996	0.822345	0.766057	0.699262
ENSCAFG00000030125	ZNF572	dec	1	0.98138	0.823219	0.622285	0.447631	0.327369
ENSCAFG00000029658	NUPL2	dec	1	0.994413	0.934535	0.854767	0.794512	0.750605
ENSCAFG00000005686	SLC23A1	stripe	0.982451	1	0.76529	0.541356	0.315968	0.166355
ENSCAFG00000004903	KDM4A	stripe	0.995264	1	0.964329	0.916124	0.877586	0.851671
ENSCAFG00000016453	LPHN1	dec	1	0.943136	0.81877	0.623368	0.535017	0.383416
ENSCAFG00000019140	UBN1	dec	1	0.991028	0.964797	0.911542	0.885374	0.859307
ENSCAFG00000016107	NOTCH3	dec	1	0.927049	0.81438	0.544809	0.379953	0.222682
ENSCAFG00000001918	GTPBP2	dec	1	0.960318	0.86968	0.715742	0.62119	0.516862
ENSCAFG00000012497	ICA1L	dec	1	0.99336	0.905905	0.774323	0.701357	0.588558
ENSCAFG00000007361	EPB41L4A	dec	1	0.997428	0.886802	0.746997	0.663974	0.520434
ENSCAFG00000030377	ZNF514	dec	1	0.940716	0.812018	0.648289	0.517636	0.344684
ENSCAFG00000004673	KHK	dec	1	0.974138	0.853786	0.690027	0.552554	0.395428
ENSCAFG00000012178	TMEM222	dec	1	0.991538	0.907196	0.83587	0.79109	0.717592
ENSCAFG00000011493	TCTA	dec	1	0.987779	0.893654	0.787747	0.722383	0.625929
ENSCAFG00000018083	TMEM164	dec	1	0.983372	0.876698	0.772442	0.716253	0.600549
ENSCAFG00000000617	DDAH2	dec	1	0.962796	0.809279	0.656412	0.547583	0.381724
ENSCAFG00000001355	KIAA2026	stripe	0.990659	1	0.90907	0.823405	0.77046	0.681039
ENSCAFG00000000178	LRP1	dec	1	0.997164	0.889384	0.790165	0.747028	0.632962
ENSCAFG00000019603	LMF1	stripe	0.996481	1	0.898847	0.853591	0.805255	0.732359
ENSCAFG00000006340	SOS1	stripe	0.99916	1	0.920885	0.873723	0.817247	0.755609
ENSCAFG00000003105	ANKRD6	dec	1	0.947481	0.73259	0.571028	0.419879	0.221604
ENSCAFG00000010599	HYAL1	dec	1	0.998972	0.904802	0.866565	0.785508	0.740212
ENSCAFG00000012726	PAFAH2	dec	1	0.992663	0.919092	0.868225	0.799069	0.750824
ENSCAFG00000000163	STAT6	dec	1	0.996212	0.951551	0.927713	0.887995	0.861363
ENSCAFG00000017300	RABEP2	stripe	0.989438	1	0.931145	0.769873	0.802174	0.773135
ENSCAFG00000032096	ENSCAFG00000032096	dec	1	0.986201	0.840157	0.628233	0.659806	0.534719
ENSCAFG00000004834	TMEM145	dec	1	0.975146	0.873284	0.673251	0.711216	0.60435
ENSCAFG00000030537	HSPB8	dec	1	0.93416	0.888668	0.726939	0.742532	0.703095
ENSCAFG00000006474	ATHL1	dec	1	0.901876	0.791591	0.520244	0.542195	0.433333
ENSCAFG00000023212	ABCA2	dec	1	0.987591	0.937823	0.708339	0.710337	0.659316
ENSCAFG00000016383	STARD3	dec	1	0.978996	0.947551	0.799747	0.81248	0.774447
ENSCAFG00000013120	ZNF512B	dec	1	0.95901	0.930244	0.730063	0.71837	0.677522
ENSCAFG00000004948	DLEC1	dec	1	0.923231	0.83625	0.420127	0.401708	0.373809
ENSCAFG00000013464	HOXD3	dec	1	0.93452	0.865573	0.470892	0.480449	0.346602
ENSCAFG00000001277	ANKS1A	dec	1	0.975597	0.965098	0.850196	0.862974	0.826875
ENSCAFG00000017834	TYK2	stripe	0.970865	1	0.979469	0.830062	0.799539	0.76996
ENSCAFG00000002573	SSC5D	stripe	0.907734	0.987757	1	0.462102	0.359129	0.264757
ENSCAFG00000030804	RNLS	stripe	0.939115	1	0.924338	0.625286	0.583724	0.479539
ENSCAFG00000011046	BCL9	stripe	0.975706	1	0.976656	0.84809	0.829312	0.793489
ENSCAFG00000031572	FAM212A	stripe	0.928576	1	0.954454	0.638524	0.566003	0.449916
ENSCAFG00000001624	CYHR1	stripe	0.97665	1	0.982093	0.827587	0.805414	0.748136
ENSCAFG00000019605	IKBKG	stripe	0.99061	1	0.976413	0.812546	0.798215	0.723154
ENSCAFG00000012300	PIGV	stripe	0.997878	1	0.975391	0.826113	0.82192	0.769233
ENSCAFG00000009911	FBXW4	stripe	0.989301	1	0.976198	0.826399	0.818816	0.762947
ENSCAFG00000019565	CLCN7	stripe	0.979121	1	0.971503	0.74978	0.726686	0.660431
ENSCAFG00000013975	ZFPL1	stripe	0.995532	1	0.997143	0.827117	0.816305	0.773422
ENSCAFG00000002594	SUV420H2	stripe	0.979109	1	0.98687	0.65961	0.631339	0.543805
ENSCAFG00000016879	FAM161B	stripe	0.995239	1	0.989769	0.764792	0.767322	0.65459
ENSCAFG00000009760	LZTS2	stripe	0.995446	0.991798	1	0.794685	0.789733	0.697896
ENSCAFG00000012518	LSM14B	stripe	0.989048	1	0.995955	0.857688	0.860631	0.810013
ENSCAFG00000000579	ENSCAFG00000000579	stripe	0.982603	1	0.999534	0.742125	0.755782	0.663253
ENSCAFG00000007720	GGCX	stripe	0.957959	1	0.943524	0.823024	0.819181	0.79194
ENSCAFG00000001805	RIC8B	stripe	0.96423	1	0.9405	0.837611	0.823599	0.800311
ENSCAFG00000009703	FAM160B2	stripe	0.986501	1	0.931772	0.790609	0.750211	0.659708
ENSCAFG00000018303	AFAP1L1	dec	1	0.984508	0.916155	0.648435	0.611645	0.481086
ENSCAFG00000018638	KSR1	dec	1	0.99796	0.887713	0.674835	0.623208	0.494178
ENSCAFG00000003873	METTL24	dec	1	0.980496	0.84555	0.551645	0.481356	0.341955
ENSCAFG00000014919	STK36	dec	1	0.98996	0.93795	0.686931	0.657189	0.599589
ENSCAFG00000003190	WDR91	dec	1	0.986158	0.931375	0.788128	0.743101	0.701903
ENSCAFG00000001445	GRINA	dec	1	0.989703	0.945655	0.833872	0.798639	0.779049
ENSCAFG00000000135	BAZ2A	stripe	0.999485	1	0.967386	0.890698	0.872179	0.850219
ENSCAFG00000009599	ZBTB11	dec	1	0.98507	0.918556	0.926839	0.821226	0.809664
ENSCAFG00000006782	LNX2	dec	1	0.990922	0.909297	0.908378	0.816728	0.800301
ENSCAFG00000002711	SENP6	dec	1	0.999338	0.938526	0.930863	0.887577	0.874413
ENSCAFG00000018719	ALDOC	dec	1	0.946459	0.825012	0.813419	0.685268	0.617734
ENSCAFG00000017703	MED13	dec	1	0.963981	0.900776	0.894358	0.809223	0.785604
ENSCAFG00000030304	ENSCAFG00000030304	dec	1	0.891334	0.699232	0.725943	0.440626	0.356647
ENSCAFG00000013714	ORAI2	dec	1	0.945008	0.867092	0.86828	0.756187	0.689287
ENSCAFG00000013650	CTTNBP2NL	dec	1	0.956556	0.910732	0.911325	0.841164	0.803617
ENSCAFG00000003532	AASS	dec	1	0.919839	0.704873	0.60212	0.344497	0.234532
ENSCAFG00000011422	HELZ	dec	1	0.9599	0.871153	0.84387	0.709504	0.668242
ENSCAFG00000003044	FKBP14	dec	1	0.944211	0.834322	0.775902	0.596442	0.558107
ENSCAFG00000031645	ENSCAFG00000031645	dec	1	0.915429	0.827122	0.736605	0.552954	0.491707
ENSCAFG00000024171	SPINK2	dec	1	0.900543	0.765346	0.652361	0.43423	0.305853
ENSCAFG00000011763	GTF2IRD1	dec	1	0.944971	0.889199	0.845698	0.736493	0.68256
ENSCAFG00000020348	GFOD2	dec	1	0.925411	0.847161	0.809468	0.678503	0.606539
ENSCAFG00000002281	RECK	dec	1	0.917682	0.81327	0.765892	0.539626	0.456237
ENSCAFG00000031973	ENSCAFG00000031973	dec	1	0.932881	0.856581	0.723727	0.608781	0.552123
ENSCAFG00000012298	FES	dec	1	0.904577	0.806976	0.617574	0.407813	0.320537
ENSCAFG00000014580	DNAJC4	dec	1	0.921657	0.886155	0.785702	0.667744	0.640219
ENSCAFG00000012717	QSOX1	dec	1	0.949487	0.921049	0.849043	0.781533	0.766002
ENSCAFG00000014794	SHC4	dec	1	0.880773	0.762575	0.564928	0.325285	0.291189
ENSCAFG00000006411	SMPD1	dec	1	0.942201	0.873984	0.783466	0.675273	0.650562
ENSCAFG00000009510	EXD1	dec	1	0.805393	0.636134	0.505755	0.223161	0.12144
ENSCAFG00000008700	FNIP2	dec	1	0.935679	0.86329	0.824788	0.706258	0.672804
ENSCAFG00000029883	SLC25A36	dec	1	0.921042	0.864092	0.819065	0.716149	0.654644
ENSCAFG00000006571	TEX26	dec	1	0.792237	0.638266	0.541425	0.294087	0.16825
ENSCAFG00000017907	GM2A	dec	1	0.926528	0.899724	0.845894	0.75921	0.715043
ENSCAFG00000025004	CYP4A38	dec	1	0.79003	0.723656	0.57247	0.336864	0.235096
ENSCAFG00000008801	CCDC65	dec	1	0.739315	0.676267	0.504882	0.227946	0.114375
ENSCAFG00000014175	ITGA4	dec	1	0.774238	0.686166	0.557581	0.279282	0.180661
ENSCAFG00000005534	MBD5	dec	1	0.871502	0.812842	0.735818	0.588593	0.533013
ENSCAFG00000030576	PPP1R15A	dec	1	0.833206	0.795964	0.644968	0.442417	0.371406
ENSCAFG00000023820	ENSCAFG00000023820	dec	1	0.855147	0.786181	0.649989	0.461607	0.377629
ENSCAFG00000018746	CAPS	dec	1	0.869653	0.782169	0.64777	0.47044	0.390738
ENSCAFG00000002819	CLHC1	dec	1	0.837971	0.733481	0.539595	0.283776	0.195351
ENSCAFG00000018281	ARHGEF37	dec	1	0.876155	0.775696	0.675821	0.598017	0.537304
ENSCAFG00000014342	KIAA0232	dec	1	0.950953	0.906165	0.862335	0.828381	0.795443
ENSCAFG00000013589	IVNS1ABP	dec	1	0.876504	0.768376	0.655767	0.56647	0.469464
ENSCAFG00000006512	ANO9	dec	1	0.834826	0.72331	0.617281	0.519982	0.401508
ENSCAFG00000031062	ENSCAFG00000031062	dec	1	0.864947	0.632025	0.501091	0.330722	0.263025
ENSCAFG00000020015	C16orf46	dec	1	0.82145	0.625057	0.474328	0.286891	0.246915
ENSCAFG00000012884	RORC	dec	1	0.819954	0.6019	0.333494	0.197514	0.0977175
ENSCAFG00000006407	DDRGK1	dec	1	0.938893	0.889254	0.817681	0.774452	0.741596
ENSCAFG00000016704	KIAA1191	dec	1	0.957428	0.908872	0.892557	0.840157	0.803795
ENSCAFG00000032088	ENSCAFG00000032088	dec	1	0.815129	0.674758	0.587674	0.43728	0.322411
ENSCAFG00000015945	ARHGEF19	dec	1	0.865436	0.734454	0.671681	0.527986	0.444471
ENSCAFG00000007838	SERPING1	dec	1	0.904915	0.761363	0.710148	0.593389	0.53531
ENSCAFG00000012330	TMEM206	dec	1	0.942879	0.858142	0.769017	0.704947	0.612463
ENSCAFG00000011330	NEK7	dec	1	0.959649	0.90913	0.868972	0.825415	0.777372
ENSCAFG00000018556	WDR78	dec	1	0.877637	0.704687	0.528861	0.354227	0.144645
ENSCAFG00000009266	TBC1D23	dec	1	0.983265	0.958275	0.938619	0.911407	0.888768
ENSCAFG00000005240	WDR60	dec	1	0.845689	0.724084	0.59227	0.426515	0.290218
ENSCAFG00000012309	ANXA9	dec	1	0.850693	0.743953	0.584937	0.457411	0.347202
ENSCAFG00000019345	CTNS	dec	1	0.86947	0.806335	0.697261	0.575765	0.498693
ENSCAFG00000000388	ENSCAFG00000000388	dec	1	0.862767	0.801736	0.670157	0.55405	0.45334
ENSCAFG00000010581	CYB561D2	dec	1	0.93365	0.860877	0.872546	0.813527	0.772674
ENSCAFG00000001825	TMEM2	dec	1	0.967592	0.898363	0.917986	0.866787	0.829267
ENSCAFG00000008326	PEX2	dec	1	0.917064	0.878603	0.870523	0.800751	0.714291
ENSCAFG00000006703	UHRF1BP1L	dec	1	0.912981	0.879207	0.859385	0.792796	0.708097
ENSCAFG00000020195	ZNF326	dec	1	0.949314	0.916753	0.91671	0.879316	0.837208
ENSCAFG00000003867	BAX	dec	1	0.877569	0.812316	0.821551	0.726184	0.612907
ENSCAFG00000028568	IGJ	dec	1	0.87695	0.748697	0.744069	0.617399	0.456916
ENSCAFG00000031622	ORMDL3	dec	1	0.9425	0.888826	0.862329	0.815751	0.746834
ENSCAFG00000006588	PCED1A	dec	1	0.952721	0.906374	0.892923	0.857132	0.801166
ENSCAFG00000012703	ENSCAFG00000012703	dec	1	0.890977	0.81245	0.773361	0.698844	0.563027
ENSCAFG00000012743	OAT	dec	1	0.870547	0.784198	0.744775	0.63944	0.475886
ENSCAFG00000003556	C7orf10	dec	1	0.824995	0.730079	0.669476	0.544751	0.337597
ENSCAFG00000011441	CASC1	dec	1	0.775929	0.671546	0.583569	0.405462	0.219175
ENSCAFG00000018593	PLCXD3	dec	1	0.772837	0.65134	0.575528	0.391415	0.174349
ENSCAFG00000007411	CSPP1	dec	1	0.88829	0.835263	0.801183	0.701976	0.606774
ENSCAFG00000008395	SCARA3	dec	1	0.925254	0.874722	0.84654	0.765019	0.70837
ENSCAFG00000000065	GDF11	dec	1	0.860263	0.785888	0.731379	0.590314	0.476445
ENSCAFG00000014978	ENSCAFG00000014978	dec	1	0.97587	0.936055	0.776424	0.788771	0.601271
ENSCAFG00000014255	ENSCAFG00000014255	dec	1	0.93886	0.898058	0.690127	0.699066	0.464639
ENSCAFG00000023249	CILP2	dec	1	0.967519	0.870021	0.681332	0.669922	0.437769
ENSCAFG00000009443	IRX5	dec	1	0.97823	0.88858	0.742878	0.745409	0.511315
ENSCAFG00000012773	USP21	dec	1	0.978229	0.91839	0.795984	0.76105	0.649719
ENSCAFG00000012423	Q6PXD7_CANFA	dec	1	0.966707	0.900892	0.699634	0.643917	0.483769
ENSCAFG00000017183	HOOK2	dec	1	0.984531	0.936415	0.797248	0.804783	0.68335
ENSCAFG00000003495	PTOV1	dec	1	0.991411	0.927022	0.765009	0.752912	0.605845
ENSCAFG00000004891	ZNF526	dec	1	0.960883	0.929317	0.730072	0.726478	0.547249
ENSCAFG00000004837	ENSCAFG00000004837	dec	1	0.928393	0.924121	0.72243	0.709812	0.521652
ENSCAFG00000012729	CGN	dec	1	0.96435	0.934053	0.732203	0.674216	0.470478
ENSCAFG00000017843	ZNF18	dec	1	0.982579	0.971972	0.882556	0.862663	0.793226
ENSCAFG00000003198	FKBP15	dec	1	0.972484	0.941351	0.801154	0.771915	0.64863
ENSCAFG00000005428	DYRK1B	dec	1	0.89871	0.827627	0.598182	0.515082	0.285558
ENSCAFG00000004636	BCAM	dec	1	0.942135	0.903732	0.770133	0.739999	0.606404
ENSCAFG00000030962	ZNF524	dec	1	0.922912	0.892319	0.718168	0.687793	0.487605
ENSCAFG00000012291	NIPSNAP1	dec	1	0.918274	0.864805	0.661563	0.598903	0.362587
ENSCAFG00000003100	FAM188B	dec	1	0.936466	0.90154	0.763478	0.725325	0.551875
ENSCAFG00000015748	TMEM254	dec	1	0.931036	0.903694	0.767398	0.753209	0.607328
ENSCAFG00000001540	ENSCAFG00000001540	dec	1	0.921515	0.901771	0.732757	0.694776	0.529531
ENSCAFG00000016947	FAM117A	stripe	0.99441	1	0.947158	0.811073	0.752924	0.554722
ENSCAFG00000018522	RAB11FIP4	dec	1	0.975229	0.913155	0.760607	0.697114	0.481285
ENSCAFG00000014833	DGCR2	dec	1	0.997771	0.960592	0.886957	0.852841	0.75372
ENSCAFG00000005263	C11orf30	stripe	0.982259	1	0.959297	0.893384	0.870904	0.782631
ENSCAFG00000004254	FAAH	stripe	0.995889	1	0.926564	0.800533	0.772051	0.599403
ENSCAFG00000015248	PI4KA	stripe	0.995257	1	0.967038	0.907451	0.885016	0.822996
ENSCAFG00000005309	LBH	stripe	0.982603	1	0.863509	0.628196	0.566741	0.316785
ENSCAFG00000012328	PRSS12	stripe	0.986865	1	0.927453	0.7516	0.722487	0.55527
ENSCAFG00000030883	NME6	stripe	0.995937	1	0.958853	0.845946	0.815291	0.706603
ENSCAFG00000000669	EHMT2	stripe	0.99605	1	0.972661	0.889106	0.869856	0.782005
ENSCAFG00000020179	TGFBR3	dec	1	0.935618	0.843558	0.802412	0.773333	0.554434
ENSCAFG00000020007	CDC14A	dec	1	0.929497	0.863192	0.830925	0.793882	0.63449
ENSCAFG00000031582	EHF	dec	1	0.941268	0.796835	0.739262	0.6406	0.353021
ENSCAFG00000018923	DEXI	dec	1	0.96927	0.880285	0.831763	0.789341	0.644015
ENSCAFG00000031346	RHOU	dec	1	0.979223	0.873556	0.787779	0.753269	0.520558
ENSCAFG00000015727	ARHGEF10L	dec	1	0.967929	0.872893	0.800325	0.792458	0.606979
ENSCAFG00000012239	HDDC3	dec	1	0.989548	0.971815	0.931308	0.927932	0.841103
ENSCAFG00000010602	ELF3	dec	1	0.946343	0.891669	0.78424	0.760451	0.562725
ENSCAFG00000005550	PAF1	dec	1	0.981824	0.961856	0.925322	0.925905	0.850506
ENSCAFG00000012547	PLEKHA1	dec	1	0.987969	0.907676	0.785457	0.786103	0.66304
ENSCAFG00000007764	HIP1R	dec	1	0.996524	0.928082	0.843318	0.835446	0.727186
ENSCAFG00000006611	HOXC4	dec	1	0.986242	0.868625	0.740054	0.746701	0.574139
ENSCAFG00000023543	ZNF362	dec	1	0.981123	0.896379	0.822275	0.798298	0.666693
ENSCAFG00000016292	NLGN2	dec	1	0.993013	0.876413	0.792216	0.756354	0.612893
ENSCAFG00000029919	CLIC3	stripe	0.986672	1	0.924089	0.854977	0.8442	0.750422
ENSCAFG00000020227	DENND1A	stripe	0.993737	1	0.941717	0.887387	0.888251	0.790302
ENSCAFG00000005691	ANK1	stripe	0.986596	1	0.835951	0.688302	0.695604	0.438359
ENSCAFG00000002404	CNNM4	stripe	0.981427	1	0.886724	0.802975	0.796717	0.621521
ENSCAFG00000024641	ENSCAFG00000024641	stripe	0.984429	1	0.860035	0.760664	0.685796	0.448843
ENSCAFG00000009827	TBC1D7	dec	1	0.995957	0.870456	0.813875	0.722617	0.5476
ENSCAFG00000016379	IQCE	stripe	0.990652	1	0.909459	0.825958	0.770912	0.639823
ENSCAFG00000019627	MPP1	dec	1	0.98598	0.936615	0.873819	0.839615	0.75685
ENSCAFG00000017815	ZNF699	dec	1	0.98416	0.900862	0.792527	0.712761	0.573443
ENSCAFG00000016771	ENSCAFG00000016771	dec	1	0.975635	0.850152	0.662915	0.548582	0.300952
ENSCAFG00000009738	SEMA4G	dec	1	0.974984	0.854505	0.695796	0.591916	0.374483
ENSCAFG00000020172	FAM125B	dec	1	0.996361	0.870386	0.826543	0.782663	0.667861
ENSCAFG00000007914	ARSK_CANFA	dec	1	0.995967	0.881842	0.835882	0.793808	0.66091
ENSCAFG00000011006	ADPRH	dec	1	0.981104	0.860331	0.821609	0.743411	0.602089
ENSCAFG00000000380	MED23	dec	1	0.993443	0.932818	0.915311	0.883675	0.823322
ENSCAFG00000019077	YIPF1	dec	1	0.94605	0.854637	0.821837	0.65396	0.516354
ENSCAFG00000012858	ZSCAN2	dec	1	0.94179	0.832095	0.757881	0.525876	0.338415
ENSCAFG00000031630	GNG4	dec	1	0.947497	0.898862	0.864913	0.770998	0.667393
ENSCAFG00000012776	B3GNT1	dec	1	0.907426	0.826727	0.73602	0.559399	0.358503
ENSCAFG00000010195	FBXO25	dec	1	0.92293	0.84694	0.774902	0.631656	0.473857
ENSCAFG00000016105	WDR19	dec	1	0.910418	0.834598	0.778564	0.603409	0.443972
ENSCAFG00000009197	PHTF1	dec	1	0.922796	0.852908	0.79697	0.622105	0.465072
ENSCAFG00000023158	ZKSCAN5	dec	1	0.92878	0.821794	0.716795	0.532726	0.368977
ENSCAFG00000012076	SLC25A20	dec	1	0.938609	0.867466	0.779712	0.637597	0.50765
ENSCAFG00000004012	ATXN7L1	dec	1	0.916837	0.809749	0.715036	0.552545	0.393864
ENSCAFG00000023095	CCDC160	dec	1	0.899457	0.783239	0.734354	0.511883	0.351632
ENSCAFG00000002021	ENPP5	dec	1	0.848814	0.734496	0.64208	0.401293	0.177002
ENSCAFG00000001370	DNAL4	dec	1	0.888865	0.799005	0.71615	0.520548	0.347402
ENSCAFG00000031642	ENSCAFG00000031642	dec	1	0.984634	0.863628	0.80851	0.612891	0.470855
ENSCAFG00000007919	ENSCAFG00000007919	dec	1	0.988441	0.918154	0.885579	0.758474	0.684554
ENSCAFG00000009981	ZBTB44	dec	1	0.970552	0.873536	0.806163	0.660751	0.534516
ENSCAFG00000001434	KDM4C	dec	1	0.973264	0.880677	0.837875	0.691455	0.575013
ENSCAFG00000007500	SBF2	dec	1	0.984325	0.92949	0.868149	0.737994	0.637967
ENSCAFG00000028814	ENSCAFG00000028814	dec	1	0.990355	0.949109	0.916921	0.839347	0.770941
ENSCAFG00000001229	C6orf106	dec	1	0.973194	0.919618	0.866184	0.751226	0.655977
ENSCAFG00000012836	ADAMTS4	dec	1	0.974874	0.875157	0.814549	0.683706	0.527203
ENSCAFG00000025077	SLX4IP	dec	1	0.965981	0.86811	0.799493	0.686288	0.513247
ENSCAFG00000007383	EIF2AK3	dec	1	0.960547	0.879751	0.804304	0.683066	0.505869
ENSCAFG00000019621	CCDC78	dec	1	0.960149	0.877674	0.82673	0.699956	0.55649
ENSCAFG00000007145	TM9SF4	dec	1	0.977621	0.934023	0.909709	0.843396	0.76016
ENSCAFG00000010810	ABCA5	dec	1	0.934494	0.83406	0.786238	0.658096	0.440717
ENSCAFG00000013901	APOBEC1	dec	1	0.886614	0.786309	0.73512	0.548537	0.283517
ENSCAFG00000008557	A4_CANFA	dec	1	0.951797	0.905784	0.885678	0.819657	0.718012
ENSCAFG00000010741	KCNJ16	dec	1	0.890072	0.764184	0.69089	0.560735	0.302069
ENSCAFG00000005598	FAM168A	dec	1	0.925473	0.823506	0.772299	0.645845	0.46478
ENSCAFG00000005523	MBNL2	dec	1	0.915503	0.818913	0.763117	0.616406	0.416072
ENSCAFG00000019796	AHCYL1	dec	1	0.985299	0.926531	0.916235	0.854205	0.775681
ENSCAFG00000009863	HERC2	dec	1	0.984776	0.931125	0.910261	0.849338	0.769866
ENSCAFG00000023835	ACAD11	dec	1	0.983542	0.912128	0.89893	0.812027	0.71347
ENSCAFG00000011677	41_CANFA	dec	1	0.978377	0.891693	0.880535	0.766233	0.637789
ENSCAFG00000009802	CYLD	dec	1	0.979087	0.838518	0.820819	0.649176	0.487727
ENSCAFG00000029607	STXBP6	dec	1	0.973615	0.869816	0.877046	0.75733	0.604274
ENSCAFG00000006315	ENSCAFG00000006315	dec	1	0.961378	0.841091	0.855854	0.705041	0.556846
ENSCAFG00000005333	CRNKL1	dec	1	0.986807	0.928309	0.931853	0.87042	0.821472
ENSCAFG00000003907	BRAF	dec	1	0.971324	0.902687	0.89941	0.802265	0.732779
ENSCAFG00000013976	C14orf28	dec	1	0.968177	0.800181	0.825763	0.645601	0.489819
ENSCAFG00000000930	AFF4	dec	1	0.988842	0.930468	0.939397	0.868483	0.810208
ENSCAFG00000016510	CACNB1	dec	1	0.93813	0.747242	0.678591	0.584121	0.39698
ENSCAFG00000001942	TEC	dec	1	0.976105	0.879401	0.853107	0.779676	0.712085
ENSCAFG00000019132	RPH3AL	dec	1	0.94428	0.829052	0.768494	0.65538	0.511988
ENSCAFG00000012781	E2J870_CANFA	dec	1	0.94004	0.801472	0.765615	0.652929	0.51254
ENSCAFG00000032470	ENSCAFG00000032470	dec	1	0.952664	0.878195	0.86458	0.777519	0.682935
ENSCAFG00000001001	ZHX1	dec	1	0.912209	0.775465	0.748868	0.605673	0.441648
ENSCAFG00000016635	MYO1E	dec	1	0.928048	0.866891	0.787076	0.72705	0.596279
ENSCAFG00000017147	ANGEL1	dec	1	0.945271	0.880303	0.817131	0.745055	0.635647
ENSCAFG00000009282	CREB3L1	dec	1	0.904788	0.810531	0.708358	0.585194	0.425301
ENSCAFG00000015654	PAPSS2	dec	1	0.942847	0.880452	0.796095	0.740236	0.639645
ENSCAFG00000010885	TPPP	dec	1	0.905803	0.805721	0.658125	0.568055	0.393401
ENSCAFG00000030889	ZBTB47	dec	1	0.936927	0.858649	0.780337	0.735357	0.61688
ENSCAFG00000013830	CAPN1	dec	1	0.950421	0.886571	0.81049	0.766106	0.665658
ENSCAFG00000002030	UNC13B	dec	1	0.900951	0.792087	0.644863	0.57618	0.392764
ENSCAFG00000008031	RDH10	dec	1	0.90681	0.807321	0.734142	0.678739	0.498526
ENSCAFG00000009056	ADAM28	dec	1	0.919511	0.814753	0.735385	0.679649	0.486023
ENSCAFG00000006959	PROM2	dec	1	0.917204	0.803618	0.697173	0.6427	0.419323
ENSCAFG00000019332	HCFC1R1	dec	1	0.914713	0.793843	0.698402	0.628353	0.425219
ENSCAFG00000005663	STARD10	dec	1	0.900998	0.736042	0.624871	0.52833	0.268425
ENSCAFG00000031661	ENSCAFG00000031661	dec	1	0.883462	0.777271	0.677286	0.576412	0.382655
ENSCAFG00000019161	GABRA3	dec	1	0.872198	0.738369	0.637823	0.505505	0.292731
ENSCAFG00000013482	CADM1	dec	1	0.923683	0.855125	0.814451	0.751434	0.638864
ENSCAFG00000008511	HVCN1	dec	1	0.860843	0.754969	0.676395	0.556135	0.364272
ENSCAFG00000011239	C10orf118	dec	1	0.908778	0.800215	0.717052	0.649386	0.490587
ENSCAFG00000003371	ENSCAFG00000003371	dec	1	0.927328	0.829494	0.777841	0.710943	0.585537
ENSCAFG00000000529	RGS22	dec	1	0.872538	0.689277	0.563952	0.43803	0.228479
ENSCAFG00000010067	IGSF5	dec	1	0.917374	0.87668	0.834004	0.768441	0.566088
ENSCAFG00000002596	ZNF189	dec	1	0.887298	0.819221	0.786407	0.686774	0.467664
ENSCAFG00000008344	CDKL2	dec	1	0.918334	0.891363	0.836525	0.780026	0.623951
ENSCAFG00000000952	B3GT4_CANFA	dec	1	0.867031	0.814727	0.710352	0.616137	0.340188
ENSCAFG00000007051	PLAG1	dec	1	0.802926	0.800685	0.700399	0.541785	0.242483
ENSCAFG00000000329	EPM2A	dec	1	0.881893	0.869034	0.812339	0.708467	0.485853
ENSCAFG00000030384	RAB32	dec	1	0.918803	0.878212	0.837411	0.710037	0.504815
ENSCAFG00000016901	ALDH6A1	dec	1	0.940074	0.910027	0.872782	0.780416	0.639209
ENSCAFG00000015618	TULP3	dec	1	0.92866	0.889072	0.858086	0.752778	0.592924
ENSCAFG00000003734	ZCCHC11	dec	1	0.941957	0.902735	0.86306	0.744852	0.586388
ENSCAFG00000013073	FUCA1	dec	1	0.942881	0.929042	0.878038	0.792367	0.653052
ENSCAFG00000010853	FBLN5	dec	1	0.90959	0.899451	0.826995	0.735911	0.571444
ENSCAFG00000010589	FGD4	dec	1	0.908804	0.881084	0.805066	0.698261	0.527369
ENSCAFG00000030347	C3orf52	dec	1	0.931355	0.8916	0.845653	0.733454	0.601784
ENSCAFG00000019867	WDR47	dec	1	0.905655	0.860925	0.788808	0.650058	0.483961
ENSCAFG00000003625	FCGRT	dec	1	0.902294	0.843857	0.764517	0.646147	0.444734
ENSCAFG00000031381	TMEM66	dec	1	0.919155	0.896795	0.862445	0.774082	0.64509
ENSCAFG00000012163	TH1L	dec	1	0.936064	0.929053	0.911928	0.842903	0.755547
ENSCAFG00000009318	CCDC148	dec	1	0.842379	0.802974	0.762212	0.586204	0.366075
ENSCAFG00000017623	LRRC49	dec	1	0.79884	0.773697	0.692367	0.514386	0.285263
ENSCAFG00000005886	CRIM1	dec	1	0.895306	0.883837	0.85282	0.758439	0.647643
ENSCAFG00000001047	NCOA7	dec	1	0.876298	0.821337	0.78602	0.626971	0.451455
ENSCAFG00000029471	CLIC2	dec	1	0.837523	0.792367	0.723559	0.555797	0.347913
ENSCAFG00000000309	FUCA2	dec	1	0.863999	0.821774	0.770952	0.626431	0.462759
ENSCAFG00000029277	ENSCAFG00000029277	dec	1	0.775444	0.757918	0.609343	0.43058	0.160136
ENSCAFG00000009906	VSIG10	dec	1	0.923931	0.926377	0.863298	0.79618	0.700217
ENSCAFG00000009559	RCAN1	dec	1	0.852594	0.832355	0.749823	0.593175	0.401719
ENSCAFG00000014367	SLC22A12	dec	1	0.767863	0.762582	0.618268	0.391068	0.147267
ENSCAFG00000007685	RNF181	dec	1	0.890756	0.884805	0.808187	0.695586	0.567456
ENSCAFG00000018061	HMG20A	dec	1	0.928587	0.924231	0.874505	0.836021	0.757272
ENSCAFG00000007681	MFAP3L	dec	1	0.820404	0.772465	0.661965	0.551758	0.304497
ENSCAFG00000032201	LYPD6B	dec	1	0.79244	0.760931	0.687278	0.506534	0.314401
ENSCAFG00000013479	GABARAPL1	dec	1	0.770129	0.715467	0.626066	0.408813	0.188953
ENSCAFG00000032423	SCP2	dec	1	0.863884	0.841485	0.774854	0.680422	0.550843
ENSCAFG00000031455	GABARAPL2	dec	1	0.88943	0.866248	0.812506	0.732215	0.61874
ENSCAFG00000003765	SLC41A3	dec	1	0.854275	0.813874	0.747407	0.624296	0.492477
ENSCAFG00000003380	OSCP1	dec	1	0.777076	0.740609	0.609663	0.438366	0.232561
ENSCAFG00000030751	ZCRB1	dec	1	0.923038	0.896625	0.849101	0.777599	0.67315
ENSCAFG00000009926	LRRK2	dec	1	0.851073	0.793205	0.721095	0.599746	0.402424
ENSCAFG00000017069	EFNA1	dec	1	0.900471	0.847743	0.772833	0.688988	0.538728
ENSCAFG00000001866	ENSCAFG00000001866	dec	1	0.864797	0.77787	0.688234	0.563863	0.355439
ENSCAFG00000016428	ARG2	dec	1	0.892758	0.861731	0.764781	0.670694	0.509509
ENSCAFG00000019170	CETN2	dec	1	0.914679	0.895345	0.819152	0.752792	0.616696
ENSCAFG00000006255	NBEA	dec	1	0.860261	0.839189	0.726237	0.621113	0.424752
ENSCAFG00000001114	ARHGAP18	dec	1	0.920436	0.883785	0.828255	0.77059	0.63604
ENSCAFG00000000639	HSPA1L	dec	1	0.860245	0.789346	0.663636	0.54718	0.28961
ENSCAFG00000023463	ITPR1	dec	1	0.878484	0.807822	0.76749	0.652661	0.466647
ENSCAFG00000020357	DNAJB4	dec	1	0.868805	0.793544	0.760978	0.62011	0.450964
ENSCAFG00000013922	ARNT2	dec	1	0.891107	0.787981	0.740571	0.620147	0.441597
ENSCAFG00000013476	PDK3	dec	1	0.858363	0.764335	0.70164	0.572298	0.376626
ENSCAFG00000017656	PSTPIP2	dec	1	0.922638	0.880555	0.855131	0.75208	0.655439
ENSCAFG00000019500	GAMT	dec	1	0.848758	0.797546	0.734585	0.575778	0.416055
ENSCAFG00000014074	CRYAB	dec	1	0.841888	0.782593	0.71222	0.546827	0.367791
ENSCAFG00000020062	DPYD	dec	1	0.872108	0.839316	0.789518	0.645947	0.509249
ENSCAFG00000005659	NMI	dec	1	0.847172	0.804295	0.72604	0.550459	0.367378
ENSCAFG00000013888	ENSCAFG00000013888	dec	1	0.821878	0.741633	0.654169	0.431193	0.225163
ENSCAFG00000004486	PICALM	dec	1	0.888733	0.835619	0.789735	0.642931	0.53156
ENSCAFG00000003179	TMEM140	dec	1	0.844888	0.793585	0.713129	0.508895	0.341778
ENSCAFG00000016816	PRR15L	dec	1	0.867184	0.798116	0.68503	0.542896	0.34161
ENSCAFG00000010639	KIAA1551	dec	1	0.8693	0.800489	0.696422	0.55389	0.38532
ENSCAFG00000002165	PKHD1	dec	1	0.84632	0.775585	0.655784	0.49227	0.309003
ENSCAFG00000008400	TMBIM6	dec	1	0.906309	0.844048	0.795531	0.671162	0.534656
ENSCAFG00000019100	FAM134B	dec	1	0.907176	0.845684	0.788318	0.680855	0.548318
ENSCAFG00000002193	RNF149	dec	1	0.899778	0.82753	0.772425	0.653599	0.507919
ENSCAFG00000006908	ANKRD55	dec	1	0.904966	0.823462	0.756516	0.622117	0.460431
ENSCAFG00000001717	TOM1	dec	1	0.934195	0.883623	0.837959	0.746394	0.634117
ENSCAFG00000030877	ENSCAFG00000030877	dec	1	0.887057	0.782346	0.715746	0.560811	0.399875
ENSCAFG00000004932	GALNT11	dec	1	0.880656	0.799693	0.725565	0.587213	0.441388
ENSCAFG00000006933	TMEM9B	dec	1	0.951438	0.909529	0.887178	0.827101	0.759488
ENSCAFG00000000233	DCTN2	dec	1	0.952726	0.920219	0.900846	0.844856	0.785499
ENSCAFG00000012259	MAN2A2	dec	1	0.911482	0.795436	0.648112	0.58932	0.323228
ENSCAFG00000013149	WHAMM	dec	1	0.916971	0.842165	0.706853	0.646717	0.448473
ENSCAFG00000011659	ATP9A	dec	1	0.929706	0.867114	0.748582	0.713572	0.551833
ENSCAFG00000029911	ZNF768	dec	1	0.953803	0.911278	0.798417	0.775093	0.618268
ENSCAFG00000009885	JARID2	dec	1	0.952142	0.911706	0.784834	0.749691	0.568312
ENSCAFG00000029522	EPHX3	dec	1	0.965526	0.908423	0.782778	0.74366	0.585439
ENSCAFG00000009452	ENSCAFG00000009452	dec	1	0.954534	0.87955	0.737028	0.685733	0.479377
ENSCAFG00000023445	MED31	dec	1	0.919911	0.890525	0.797848	0.758176	0.591851
ENSCAFG00000012304	PPP2R5A	dec	1	0.926515	0.87272	0.783159	0.732199	0.541585
ENSCAFG00000008611	SCARB2	dec	1	0.898467	0.844207	0.713712	0.632175	0.404117
ENSCAFG00000003961	SPHK2	dec	1	0.914387	0.886498	0.772496	0.730783	0.577037
ENSCAFG00000010231	B6CGK7_CANFA	dec	1	0.933066	0.897843	0.819874	0.789562	0.668088
ENSCAFG00000003861	FRIL_CANFA	dec	1	0.919945	0.885732	0.793959	0.751533	0.600902
ENSCAFG00000010925	HFE	dec	1	0.850321	0.80421	0.574724	0.42638	0.197505
ENSCAFG00000004626	PVRL2	dec	1	0.91848	0.898207	0.785465	0.713548	0.602943
ENSCAFG00000002852	ETFB	dec	1	0.939244	0.915774	0.823507	0.760631	0.657756
ENSCAFG00000019542	IFT140	dec	1	0.874678	0.845554	0.648873	0.563348	0.363346
ENSCAFG00000001049	PMM1	dec	1	0.912074	0.888698	0.745502	0.683374	0.525979
ENSCAFG00000028605	PNPLA4	dec	1	0.915857	0.859271	0.711708	0.624489	0.446672
ENSCAFG00000007357	ACVR1B	dec	1	0.909363	0.860723	0.70834	0.625501	0.463326
ENSCAFG00000015014	SLC7A4	dec	1	0.882207	0.825088	0.644544	0.56814	0.34127
ENSCAFG00000001885	APPL2	dec	1	0.902115	0.851995	0.701598	0.620113	0.415412
ENSCAFG00000011072	ERO1LB	dec	1	0.878213	0.851859	0.706038	0.623629	0.458943
ENSCAFG00000003119	WDPCP	dec	1	0.844731	0.784361	0.631003	0.501274	0.289404
ENSCAFG00000003072	RARS2	dec	1	0.885596	0.824955	0.691131	0.590094	0.426259
ENSCAFG00000012281	KALRN	dec	1	0.899859	0.857185	0.742323	0.673918	0.5325
ENSCAFG00000000771	AGPAT1	dec	1	0.918437	0.878769	0.774644	0.717843	0.594069
ENSCAFG00000030801	IKZF4	dec	1	0.920302	0.885964	0.725388	0.607092	0.421772
ENSCAFG00000032762	ENSCAFG00000032762	dec	1	0.949542	0.926275	0.839974	0.783107	0.675058
ENSCAFG00000016814	PNPO	dec	1	0.941194	0.923717	0.833386	0.767454	0.650538
ENSCAFG00000017717	BBS4	dec	1	0.894992	0.869832	0.707453	0.577824	0.407702
ENSCAFG00000015893	NSUN7	dec	1	0.887476	0.860518	0.676419	0.548014	0.361178
ENSCAFG00000012508	TP53BP1	dec	1	0.895641	0.855442	0.68856	0.55119	0.369437
ENSCAFG00000017082	WWC1	dec	1	0.893533	0.872211	0.728564	0.564412	0.373715
ENSCAFG00000017047	TRIM46	dec	1	0.886706	0.874548	0.721674	0.56778	0.356545
ENSCAFG00000014599	GOLIM4	dec	1	0.954042	0.946318	0.882182	0.811004	0.717073
ENSCAFG00000013261	PCMTD2	dec	1	0.920697	0.882811	0.769243	0.657402	0.487547
ENSCAFG00000012768	ZRANB1	dec	1	0.929825	0.904438	0.817668	0.734959	0.608343
ENSCAFG00000008506	TCTN1	dec	1	0.893618	0.864251	0.736442	0.621367	0.422883
ENSCAFG00000013559	PLEKHM3	dec	1	0.934566	0.917925	0.783299	0.704222	0.546517
ENSCAFG00000007408	THNSL2	dec	1	0.923867	0.916856	0.783429	0.696416	0.544947
ENSCAFG00000006629	EFCAB1	dec	1	0.894116	0.897433	0.724269	0.620799	0.401169
ENSCAFG00000013454	MOV10	dec	1	0.92293	0.924626	0.813781	0.740627	0.628893
ENSCAFG00000010979	ARMC9	dec	1	0.902068	0.901036	0.718602	0.593031	0.408364
ENSCAFG00000019514	NPHP4	dec	1	0.897237	0.894943	0.691512	0.576721	0.376317
ENSCAFG00000000285	CITED2	dec	1	0.903745	0.899135	0.717192	0.610898	0.419467
ENSCAFG00000020404	CRYZ	dec	1	0.959105	0.897891	0.807601	0.705672	0.471483
ENSCAFG00000009361	PKP4	dec	1	0.966091	0.928173	0.856893	0.802775	0.62699
ENSCAFG00000010803	PDE4DIP	dec	1	0.950675	0.919236	0.858855	0.793786	0.643194
ENSCAFG00000009401	DLL4	dec	1	0.92776	0.856706	0.737967	0.646492	0.396452
ENSCAFG00000007005	RAB28	dec	1	0.940468	0.879805	0.802658	0.723679	0.529715
ENSCAFG00000032579	IRX3	dec	1	0.966465	0.884701	0.780227	0.716799	0.442965
ENSCAFG00000005426	ENSCAFG00000005426	dec	1	0.956952	0.921756	0.836217	0.792437	0.619956
ENSCAFG00000025202	CA2	dec	1	0.964661	0.927883	0.77584	0.725948	0.499625
ENSCAFG00000015958	USP51	dec	1	0.939128	0.913837	0.738636	0.670312	0.417623
ENSCAFG00000017757	PPM1D	dec	1	0.967785	0.944011	0.858512	0.810007	0.65508
ENSCAFG00000008356	WWTR1	dec	1	0.97215	0.951477	0.861575	0.817587	0.645066
ENSCAFG00000010871	C7FDX9_CANFA	dec	1	0.998029	0.970554	0.921806	0.882926	0.799437
ENSCAFG00000014202	SIK2	dec	1	0.985027	0.950187	0.863229	0.787067	0.61797
ENSCAFG00000004959	ACAA1	dec	1	0.986955	0.960716	0.881295	0.808064	0.67152
ENSCAFG00000015089	FAM134A	dec	1	0.955956	0.932422	0.850569	0.796713	0.676298
ENSCAFG00000013867	FAM211B	dec	1	0.919886	0.880646	0.720434	0.634473	0.377565
ENSCAFG00000023763	SGPP2	dec	1	0.930155	0.886345	0.71475	0.619466	0.400607
ENSCAFG00000017094	ZNF609	dec	1	0.971316	0.955719	0.883798	0.84759	0.766165
ENSCAFG00000005661	ECH1	dec	1	0.946815	0.92641	0.827178	0.78411	0.657629
ENSCAFG00000017037	Q66US6_CANFA	dec	1	0.96787	0.93849	0.842124	0.781101	0.639142
ENSCAFG00000016376	DHRS3	dec	1	0.95227	0.88555	0.719907	0.586277	0.343884
ENSCAFG00000011664	Q0E9S7_CANFA	dec	1	0.956168	0.919915	0.814929	0.723068	0.567467
ENSCAFG00000019688	RERE	dec	1	0.982791	0.931556	0.841022	0.780411	0.620303
ENSCAFG00000005459	MTMR14	dec	1	0.970601	0.90827	0.810268	0.735325	0.541867
ENSCAFG00000012807	MUC20	dec	1	0.955081	0.871757	0.740292	0.629394	0.378573
ENSCAFG00000005224	TNRC6C	dec	1	0.977915	0.92564	0.850568	0.7899	0.649657
ENSCAFG00000017329	FLRT2	dec	1	0.986333	0.915001	0.806534	0.720205	0.550743
ENSCAFG00000003698	TEAD2	dec	1	0.983021	0.904613	0.766963	0.684194	0.482422
ENSCAFG00000006243	GNPDA1	dec	1	0.986838	0.949279	0.88456	0.843302	0.75446
ENSCAFG00000001524	AHCYL2	dec	1	0.969441	0.899978	0.7753	0.69477	0.526047
ENSCAFG00000019841	CELSR2	dec	1	0.960327	0.90121	0.740988	0.670076	0.454906
ENSCAFG00000012477	ITGB5	dec	1	0.97547	0.944379	0.860202	0.818569	0.704067
ENSCAFG00000003502	FUZ	dec	1	0.966038	0.913515	0.739194	0.655731	0.442476
ENSCAFG00000019014	SEMA6B	dec	1	0.963217	0.876717	0.67237	0.59933	0.371491
ENSCAFG00000001534	TLE4	dec	1	0.981456	0.927455	0.823215	0.775398	0.649324
ENSCAFG00000018150	HNF1B	dec	1	0.936357	0.884368	0.747521	0.662527	0.492966
ENSCAFG00000000828	RPS6KA2	dec	1	0.971744	0.931902	0.863892	0.818456	0.721083
ENSCAFG00000029949	ZFP14	dec	1	0.958953	0.898508	0.817352	0.683602	0.54504
ENSCAFG00000003953	MKRN1	dec	1	0.968794	0.916117	0.837356	0.723553	0.603716
ENSCAFG00000003420	VRK3	dec	1	0.936438	0.866692	0.743127	0.552421	0.344093
ENSCAFG00000003156	MYH14	dec	1	0.954514	0.85116	0.721788	0.533563	0.281965
ENSCAFG00000009193	AMBRA1	dec	1	0.945322	0.887414	0.781238	0.678687	0.49951
ENSCAFG00000006917	MAP3K1	dec	1	0.914536	0.876588	0.750143	0.617371	0.405472
ENSCAFG00000009009	DECR1	dec	1	0.934021	0.895603	0.790406	0.660081	0.476878
ENSCAFG00000002416	TDRD7_CANFA	dec	1	0.940972	0.886568	0.775933	0.642489	0.436225
ENSCAFG00000018133	SYNRG	dec	1	0.952964	0.932031	0.861182	0.760997	0.656066
ENSCAFG00000019251	CREBBP	dec	1	0.975803	0.96026	0.911685	0.845967	0.772847
ENSCAFG00000007115	SPATA13	dec	1	0.924134	0.892035	0.756434	0.592448	0.382414
ENSCAFG00000002013	SMARCA2	dec	1	0.933513	0.90841	0.783459	0.631607	0.442795
ENSCAFG00000017650	SENP8	dec	1	0.929098	0.895134	0.768946	0.65194	0.467433
ENSCAFG00000005621	BHLHE40	dec	1	0.952648	0.932892	0.836328	0.753544	0.623211
ENSCAFG00000009999	DSTYK	dec	1	0.956597	0.906146	0.770173	0.631139	0.431566
ENSCAFG00000001308	EXOC4	dec	1	0.96371	0.936721	0.853632	0.755777	0.621829
ENSCAFG00000014835	USP54	dec	1	0.940807	0.848868	0.647431	0.46341	0.242679
ENSCAFG00000001531	SMO	dec	1	0.951971	0.8997	0.745603	0.621816	0.44271
ENSCAFG00000001533	TSPAN33	dec	1	0.932698	0.876749	0.695108	0.528297	0.29045
ENSCAFG00000000767	CELSR1	dec	1	0.95169	0.918418	0.800834	0.704741	0.560928
ENSCAFG00000029925	EDA	dec	1	0.969862	0.926903	0.849931	0.717546	0.530816
ENSCAFG00000011825	BCAS1	dec	1	0.941499	0.90326	0.828787	0.697625	0.499532
ENSCAFG00000011099	AMZ2	dec	1	0.964664	0.933036	0.887879	0.805879	0.670581
ENSCAFG00000018544	ENSCAFG00000018544	dec	1	0.955947	0.835983	0.729393	0.51494	0.178849
ENSCAFG00000005251	RALGAPA2	dec	1	0.969195	0.883841	0.809347	0.669888	0.42819
ENSCAFG00000012932	RHOBTB1	dec	1	0.94131	0.860569	0.781096	0.606871	0.365494
ENSCAFG00000006873	ENSCAFG00000006873	dec	1	0.971593	0.906404	0.855343	0.743823	0.581199
ENSCAFG00000001901	DCAF12	dec	1	0.986646	0.955914	0.935726	0.878679	0.806616
ENSCAFG00000015357	KAT6B	dec	1	0.921021	0.902806	0.815222	0.684527	0.523953
ENSCAFG00000012464	FAM117B	dec	1	0.929142	0.907002	0.807027	0.665673	0.486393
ENSCAFG00000028720	FPGT	dec	1	0.93102	0.911247	0.838167	0.704525	0.528636
ENSCAFG00000007465	RHPN2	dec	1	0.935436	0.91394	0.81892	0.666019	0.472882
ENSCAFG00000010870	UBE3B	dec	1	0.984362	0.961902	0.898556	0.816445	0.707556
ENSCAFG00000001568	MOCS1	dec	1	0.946916	0.894016	0.729488	0.514858	0.259137
ENSCAFG00000016834	NUMB	dec	1	0.953076	0.932965	0.847238	0.737428	0.581979
ENSCAFG00000006323	LAMP1	dec	1	0.972019	0.957387	0.893529	0.827002	0.720131
ENSCAFG00000003080	ORC3	dec	1	0.956214	0.910555	0.811533	0.693772	0.497536
ENSCAFG00000000097	ERBB3	dec	1	0.941624	0.888547	0.785255	0.650547	0.42736
ENSCAFG00000030515	YPEL2	dec	1	0.933412	0.804772	0.651883	0.435678	0.183463
ENSCAFG00000019938	ABL1	dec	1	0.98652	0.949794	0.898783	0.846519	0.776614
ENSCAFG00000014058	CCDC50	dec	1	0.958979	0.890162	0.782271	0.678688	0.518634
ENSCAFG00000010734	ZMYND8	dec	1	0.96857	0.905646	0.840953	0.763625	0.666179
ENSCAFG00000019244	SMYD4	dec	1	0.947743	0.861179	0.745801	0.59704	0.453889
ENSCAFG00000011038	WIPI1	dec	1	0.911875	0.807907	0.647086	0.453858	0.27225
ENSCAFG00000010567	BSDC1	dec	1	0.969668	0.915782	0.827863	0.747738	0.656284
ENSCAFG00000002233	NPR2	dec	1	0.913584	0.784676	0.593631	0.399494	0.178775
ENSCAFG00000005134	LMBR1	dec	1	0.992152	0.91688	0.862212	0.778096	0.678178
ENSCAFG00000002066	CCDC107	dec	1	0.982858	0.891825	0.807323	0.704357	0.574167
ENSCAFG00000017122	ST1A1_CANFA	dec	1	0.916921	0.826636	0.723507	0.639737	0.410856
ENSCAFG00000009702	ENSCAFG00000009702	dec	1	0.961285	0.899061	0.844369	0.787301	0.651143
ENSCAFG00000016170	ENSCAFG00000016170	dec	1	0.958402	0.877871	0.801248	0.720665	0.586916
ENSCAFG00000014061	DIXDC1	dec	1	0.944165	0.870733	0.793065	0.713248	0.571479
ENSCAFG00000010897	ARHGEF38	dec	1	0.928543	0.805671	0.687845	0.572744	0.343544
ENSCAFG00000015031	ZNF41	dec	1	0.970714	0.900978	0.829115	0.76769	0.631832
ENSCAFG00000002425	KANSL3	dec	1	0.987253	0.933506	0.894055	0.852334	0.768766
ENSCAFG00000000061	ENSCAFG00000000061	dec	1	0.978978	0.906613	0.844114	0.778602	0.656425
ENSCAFG00000017520	GLCE	stripe	0.976305	0.99435	0.982602	1	0.984589	0.935105
ENSCAFG00000028669	FAM171B	stripe	0.945377	1	0.958861	0.979389	0.937701	0.839797
ENSCAFG00000002342	ETV1	stripe	0.804562	1	0.950944	0.968521	0.857033	0.601459
ENSCAFG00000031937	Q8WMR8_CANFA	stripe	0.957985	1	0.96523	0.956418	0.936532	0.754817
ENSCAFG00000015729	OPN3	stripe	0.938084	1	0.97483	0.97646	0.922116	0.647461
ENSCAFG00000029357	NCEH1	stripe	0.887495	1	0.95131	0.915531	0.916987	0.689319
ENSCAFG00000013713	GK	stripe	0.953945	0.999509	1	0.954839	0.981501	0.803332
ENSCAFG00000011973	ZNRF3	stripe	0.871235	1	0.902291	0.893639	0.939467	0.682869
ENSCAFG00000010768	IPO8	stripe	0.960116	1	0.958421	0.967733	0.977475	0.858366
ENSCAFG00000002206	TBC1D8	stripe	0.943329	1	0.943768	0.949692	0.949209	0.850485
ENSCAFG00000008837	ANXA3	stripe	0.99379	0.947085	0.96774	1	0.916462	0.83337
ENSCAFG00000005748	IDO2	stripe	0.926904	0.898019	0.960089	1	0.861437	0.711547
ENSCAFG00000028571	C5orf54	stripe	0.958785	0.95471	0.985047	1	0.914619	0.717024
ENSCAFG00000013194	MAGEF1	dec	1	0.98186	0.987099	0.990572	0.960127	0.661856
ENSCAFG00000032355	ENSCAFG00000032355	dec	1	0.865252	0.960795	0.935582	0.915256	0.663019
ENSCAFG00000009020	ARL13B	stripe	0.992012	0.976106	0.993543	0.982002	1	0.882616
ENSCAFG00000011104	PDE6D_CANFA	stripe	0.952837	0.943994	1	0.93193	0.920859	0.808885
ENSCAFG00000012212	RAB4A	stripe	0.947577	0.891703	1	0.884654	0.845458	0.670901
ENSCAFG00000004017	ZNF438	stripe	0.932427	0.887788	1	0.843699	0.83187	0.616478
ENSCAFG00000004738	ZNF428	stripe	0.992799	0.920616	1	0.901883	0.930895	0.737284
ENSCAFG00000008544	MMP15	stripe	0.999239	0.950553	1	0.96698	0.942392	0.776117
ENSCAFG00000002553	PPCS	stripe	0.965723	0.940909	1	0.95056	0.92853	0.791628
ENSCAFG00000007797	MARVELD2	dec	1	0.956543	0.994479	0.897252	0.872038	0.629831
ENSCAFG00000001974	KANK1	stripe	0.970658	0.960346	1	0.909063	0.879949	0.640516
ENSCAFG00000013915	PTS	dec	1	0.945999	0.985523	0.927395	0.872451	0.682354
ENSCAFG00000010839	LYPLAL1	dec	1	0.904593	0.971918	0.908904	0.814502	0.554449
ENSCAFG00000005865	TMTC4	dec	1	0.953274	0.99636	0.928875	0.852251	0.681011
ENSCAFG00000000123	ATP8B1	dec	1	0.974239	0.98093	0.945325	0.904673	0.739453
ENSCAFG00000031640	GNG2	stripe	0.984885	0.942837	0.916374	1	0.851957	0.706955
ENSCAFG00000018546	NNT	dec	1	0.965525	0.941861	0.990755	0.880947	0.709414
ENSCAFG00000007428		stripe	0.956078	0.975393	0.905099	1	0.884476	0.718745
ENSCAFG00000012635	DERA	dec	1	0.993446	0.942828	0.986815	0.938591	0.819138
ENSCAFG00000005682	NGLY1	dec	1	0.973363	0.88519	0.955459	0.887114	0.742947
ENSCAFG00000025044	ENSCAFG00000025044	dec	1	0.963754	0.892346	0.990774	0.831978	0.718366
ENSCAFG00000013151	ARHGAP5	dec	1	0.982263	0.912441	0.995204	0.87251	0.749672
ENSCAFG00000030196	DRAM2	dec	1	0.948521	0.882259	0.995943	0.85312	0.732714
ENSCAFG00000002428	ANKMY2	dec	1	0.963036	0.917645	0.986163	0.914741	0.823322
ENSCAFG00000006538	HSPH1	stripe	0.968521	1	0.917825	0.951034	0.908698	0.722295
ENSCAFG00000006929	MIER3	stripe	0.988067	1	0.895131	0.930213	0.83702	0.657865
ENSCAFG00000031832	CCDC115	stripe	0.98051	1	0.951075	0.951397	0.895922	0.762616
ENSCAFG00000018332	DOCK11	stripe	0.987061	1	0.906548	0.906669	0.818047	0.604424
ENSCAFG00000004127	SESN3	stripe	0.97906	1	0.863852	0.879076	0.761649	0.476959
ENSCAFG00000017063	KRBA2	dec	1	0.952138	0.924785	0.922452	0.880568	0.545168
ENSCAFG00000013747	TAB3	dec	1	0.986602	0.957558	0.957248	0.911086	0.739988
ENSCAFG00000013536	ENSCAFG00000013536	dec	1	0.969871	0.914522	0.879951	0.817893	0.520816
ENSCAFG00000009166	CDS1	dec	1	0.979533	0.929062	0.899962	0.878577	0.65271
ENSCAFG00000003023	CHN2	dec	1	0.955418	0.905092	0.856354	0.800559	0.557816
ENSCAFG00000032614	ENSCAFG00000032614	dec	1	0.969844	0.916583	0.9071	0.864175	0.693098
ENSCAFG00000028639	SMIM1	dec	1	0.939261	0.863357	0.859853	0.770468	0.500888
ENSCAFG00000003949	C2orf44	dec	1	0.93605	0.874576	0.874938	0.803892	0.586339
ENSCAFG00000016350	ENSCAFG00000016350	dec	1	0.94653	0.880501	0.895207	0.82026	0.571
ENSCAFG00000001017	ENSCAFG00000001017	dec	1	0.97274	0.939607	0.941928	0.888923	0.73037
ENSCAFG00000030568	ENSCAFG00000030568	dec	1	0.944335	0.890694	0.951014	0.757575	0.528849
ENSCAFG00000003791	WDR35	dec	1	0.993858	0.955815	0.995912	0.869173	0.728155
ENSCAFG00000007907	LRBA	dec	1	0.969742	0.912152	0.972188	0.833771	0.690227
ENSCAFG00000002658	SLC17A5	dec	1	0.99086	0.921252	0.98171	0.856188	0.722026
ENSCAFG00000025238	ENTPD5	stripe	0.990042	1	0.831075	0.884572	0.654186	0.335167
ENSCAFG00000004872	PTPN4	stripe	0.978485	1	0.907476	0.949944	0.814735	0.66783
ENSCAFG00000003894	MPP7	stripe	0.977862	1	0.865266	0.924894	0.713601	0.512323
ENSCAFG00000031863	ZNF329	dec	1	0.984158	0.931006	0.954711	0.756717	0.564139
ENSCAFG00000009867	BBX	stripe	0.997605	1	0.954916	0.971352	0.85682	0.737976
ENSCAFG00000002437	AGR2	dec	1	0.994378	0.922972	0.94969	0.745712	0.547669
ENSCAFG00000018537	CUL4B	stripe	0.991356	1	0.958623	0.999226	0.77925	0.685086
ENSCAFG00000032206	OGFRL1	dec	1	0.979197	0.927273	0.957164	0.615449	0.447208
ENSCAFG00000023687	BMPR2	dec	1	0.997566	0.967099	0.987357	0.80639	0.726825
ENSCAFG00000029915	SENP7	dec	1	0.989985	0.962961	0.986655	0.844229	0.758261
ENSCAFG00000002800	ENSCAFG00000002800	dec	1	0.947622	0.90527	0.924321	0.532816	0.299372
ENSCAFG00000003926	ATAD2B	dec	1	0.990636	0.978902	0.995092	0.880488	0.79432
ENSCAFG00000002515	MACC1	stripe	0.995607	0.955868	0.941593	1	0.67281	0.434503
ENSCAFG00000014207	ENSCAFG00000014207	stripe	0.989755	0.974993	0.907885	1	0.824776	0.710207
ENSCAFG00000009207	AP3B1	stripe	0.993681	1	0.96026	0.996484	0.911813	0.860263
ENSCAFG00000003196	RRAGC	stripe	0.983363	0.985132	0.94429	1	0.84507	0.748311
ENSCAFG00000002089	CD2AP	stripe	0.98012	0.97418	0.935106	1	0.819733	0.710675
ENSCAFG00000010831	SHOC2	dec	1	0.938555	0.884606	0.958271	0.710918	0.582167
ENSCAFG00000025580	FRY	dec	1	0.92677	0.850623	0.919599	0.602693	0.41467
ENSCAFG00000007113	PCM1	dec	1	0.953628	0.901259	0.946634	0.71597	0.581121
ENSCAFG00000029834	C6orf162	dec	1	0.942842	0.857394	0.940396	0.653786	0.541962
ENSCAFG00000006867	THOC7	dec	1	0.990407	0.964293	0.990971	0.89943	0.856504
ENSCAFG00000020304	SSX2IP	dec	1	0.974828	0.878865	0.943869	0.732922	0.580074
ENSCAFG00000002822	LCA5	dec	1	0.980596	0.922533	0.966545	0.822598	0.73862
ENSCAFG00000015540	STX5	dec	1	0.981911	0.950887	0.969908	0.869811	0.78895
ENSCAFG00000007516	ARFGEF1	dec	1	0.968344	0.920518	0.952895	0.7914	0.669483
ENSCAFG00000002018	CCDC132	dec	1	0.982047	0.93131	0.971919	0.799667	0.671381
ENSCAFG00000028897	HOTAIRM1_4	dec	1	0.982849	0.767428	0.959781	0.396272	0.24903
ENSCAFG00000012636	METTL8	dec	1	0.992581	0.926573	0.979418	0.835856	0.788368
ENSCAFG00000011668	CCDC36	stripe	0.990147	1	0.78454	0.948708	0.495786	0.418996
ENSCAFG00000018038	C16orf62	dec	1	0.969056	0.936246	0.945204	0.826236	0.797111
ENSCAFG00000017011	HERC1	dec	1	0.952913	0.894436	0.915402	0.743439	0.704178
ENSCAFG00000008861	CPE	dec	1	0.941315	0.862728	0.906298	0.66233	0.626475
ENSCAFG00000017795	ENSCAFG00000017795	dec	1	0.958438	0.809675	0.865214	0.625749	0.56966
ENSCAFG00000005800	GPR18	dec	1	0.961203	0.810417	0.858426	0.549659	0.488485
ENSCAFG00000031898	ATP6V0E1	dec	1	0.992887	0.981745	0.985337	0.967788	0.957058
ENSCAFG00000023258	ERBB4	dec	1	0.939147	0.830003	0.855434	0.684807	0.582081
ENSCAFG00000016572	SLC39A9	dec	1	0.962602	0.888163	0.91907	0.817804	0.747573
ENSCAFG00000012176	INTS7	dec	1	0.97078	0.890563	0.92221	0.831071	0.756422
ENSCAFG00000007186	POFUT1	dec	1	0.986267	0.909979	0.941999	0.870546	0.809744
ENSCAFG00000010366	ALDH5A1	dec	1	0.970011	0.921319	0.954154	0.879307	0.787721
ENSCAFG00000020223	PKN2	dec	1	0.984189	0.93851	0.963764	0.874595	0.78934
ENSCAFG00000004323	RSBN1L	dec	1	0.981368	0.896384	0.947099	0.798145	0.64361
ENSCAFG00000032635	ENSCAFG00000032635	dec	1	0.965378	0.882321	0.972247	0.785231	0.69213
ENSCAFG00000002271	PHF14	dec	1	0.977116	0.903341	0.973876	0.819781	0.740022
ENSCAFG00000017252	ATRX	dec	1	0.959502	0.863712	0.930005	0.771541	0.701627
ENSCAFG00000005674	OXSM	dec	1	0.970616	0.887868	0.937622	0.815625	0.75306
ENSCAFG00000030661	TTC33	dec	1	0.946564	0.832526	0.893708	0.666295	0.544568
ENSCAFG00000005847	ADAM9	dec	1	0.962246	0.907977	0.944398	0.804543	0.719348
ENSCAFG00000001935	AKAP9	dec	1	0.946145	0.865991	0.93375	0.754402	0.664864
ENSCAFG00000017762	APPBP2	stripe	0.989261	1	0.920656	0.955798	0.789022	0.667865
ENSCAFG00000016944	ASH1L	stripe	0.990886	1	0.945228	0.965524	0.882979	0.830604
ENSCAFG00000002493	PHF3	stripe	0.99624	1	0.918128	0.970275	0.843645	0.753331
ENSCAFG00000025105	ENSCAFG00000025105	dec	1	0.987476	0.856537	0.904293	0.631083	0.54044
ENSCAFG00000029440	ENSCAFG00000029440	dec	1	0.987974	0.825941	0.881614	0.620736	0.493184
ENSCAFG00000018720	ATG4C	dec	1	0.992728	0.865695	0.9032	0.697384	0.617336
ENSCAFG00000025482	ENSCAFG00000025482	dec	1	0.969982	0.854829	0.87583	0.665159	0.536885
ENSCAFG00000017645	MYO9A	dec	1	0.975304	0.894309	0.908497	0.763165	0.660583
ENSCAFG00000017478	TTC8	dec	1	0.99518	0.794912	0.824792	0.500879	0.325041
ENSCAFG00000009335	ARID2	dec	1	0.997216	0.920194	0.934584	0.808191	0.736856
ENSCAFG00000001557	CCDC171	stripe	0.9962	1	0.808374	0.815336	0.463129	0.252613
ENSCAFG00000008699	CNOT6L	dec	1	0.938456	0.939451	0.977256	0.861321	0.759862
ENSCAFG00000007451	NCK1	dec	1	0.929564	0.929702	0.990696	0.840303	0.765204
ENSCAFG00000030402	ZNF624	dec	1	0.831377	0.832598	0.891906	0.641144	0.492262
ENSCAFG00000028877	ENSCAFG00000028877	dec	1	0.87318	0.884402	0.929415	0.779083	0.684811
ENSCAFG00000006244	NR2C1	dec	1	0.904331	0.882277	0.939493	0.813782	0.705126
ENSCAFG00000031150	PAIP2	dec	1	0.928225	0.885119	0.946513	0.743522	0.633277
ENSCAFG00000009331	DPY19L4	dec	1	0.912423	0.852995	0.930395	0.702165	0.574952
ENSCAFG00000009067	ZNF638	dec	1	0.954875	0.91729	0.959555	0.810393	0.739447
ENSCAFG00000030057	ZNF234	dec	1	0.860906	0.829566	0.899975	0.622641	0.51222
ENSCAFG00000013392	SETD2	dec	1	0.964393	0.941448	0.969582	0.8903	0.855414
ENSCAFG00000005702	TOP2B	dec	1	0.926681	0.893337	0.943275	0.789298	0.716964
ENSCAFG00000015656	SLC38A6	dec	1	0.891144	0.806536	0.876738	0.659805	0.474322
ENSCAFG00000004377	ACBD5	dec	1	0.940821	0.892254	0.922538	0.792154	0.690585
ENSCAFG00000020135	FNBP1L	dec	1	0.943348	0.915468	0.951958	0.813474	0.719554
ENSCAFG00000008243	ENSCAFG00000008243	dec	1	0.90282	0.865098	0.907993	0.690656	0.527697
ENSCAFG00000010880	TRIP11	dec	1	0.931207	0.892858	0.945003	0.784724	0.653193
ENSCAFG00000002988	PEX13	dec	1	0.952677	0.929889	0.961481	0.859924	0.79409
ENSCAFG00000015067	KIFAP3	dec	1	0.885267	0.843336	0.874038	0.632854	0.463123
ENSCAFG00000006249	NDFIP1	dec	1	0.919607	0.88006	0.907862	0.719888	0.5728
ENSCAFG00000018695	NIPBL	dec	1	0.947837	0.903948	0.930047	0.782018	0.667408
ENSCAFG00000006819	RB1CC1	dec	1	0.921163	0.870618	0.905508	0.692978	0.543739
ENSCAFG00000008077	STAU2	dec	1	0.965202	0.943259	0.960281	0.851431	0.768891
ENSCAFG00000000898	KIF3A	dec	1	0.955056	0.911231	0.938223	0.762964	0.636791
ENSCAFG00000004759	CLASP1	stripe	0.966898	0.992964	0.980939	1	0.86085	0.811326
ENSCAFG00000008674	RASGRP1	stripe	0.964374	1	0.979051	0.977338	0.815362	0.755396
ENSCAFG00000001612	DENND4C	stripe	0.972786	1	0.970988	0.976663	0.86991	0.830848
ENSCAFG00000028715	HMGB3	stripe	0.983981	0.992514	1	0.988306	0.849253	0.667319
ENSCAFG00000018466	ADAP2	stripe	0.960417	0.979534	1	0.992267	0.772264	0.559516
ENSCAFG00000008263	INTS9	stripe	0.975186	0.978194	0.995774	1	0.874582	0.783732
ENSCAFG00000018545	MCTS1	stripe	0.952057	0.995711	1	0.970359	0.87626	0.764887
ENSCAFG00000018931	CIITA	stripe	0.914441	0.948878	1	0.907571	0.717714	0.537402
ENSCAFG00000003896	HSPA4L	stripe	0.977393	0.985321	1	0.970418	0.803906	0.638327
ENSCAFG00000001015	ANXA13	stripe	0.949765	0.961078	1	0.964971	0.732784	0.548058
ENSCAFG00000016262	CGNL1	dec	1	0.926521	0.997854	0.893115	0.599994	0.453221
ENSCAFG00000016029	RFX7	dec	1	0.972082	0.981849	0.915104	0.750256	0.631499
ENSCAFG00000007870	DCLK2	stripe	0.998074	0.989465	1	0.900119	0.668393	0.522052
ENSCAFG00000018690	OCRL	dec	1	0.974606	0.965668	0.945295	0.80927	0.74517
ENSCAFG00000010704	SP140	dec	1	0.942203	0.933252	0.894687	0.659963	0.536256
ENSCAFG00000007751	DENND6A	dec	1	0.960672	0.925537	0.914811	0.634277	0.495595
ENSCAFG00000017668	TBD_CANFA	dec	1	0.960849	0.948859	0.909149	0.614572	0.482566
ENSCAFG00000007406	H6BA88_CANFA	dec	1	0.969772	0.950304	0.908238	0.623114	0.477047
ENSCAFG00000002607	RNF20	dec	1	0.985196	0.981965	0.954686	0.824645	0.748068
ENSCAFG00000015383	TNFSF10	dec	1	0.919371	0.934354	0.870332	0.547306	0.320202
ENSCAFG00000031961	PPIC	dec	1	0.96235	0.975387	0.950545	0.840369	0.763106
ENSCAFG00000014349	TBC1D14	dec	1	0.966352	0.981317	0.955971	0.84889	0.785245
ENSCAFG00000012521	TLK1	dec	1	0.949147	0.950814	0.928728	0.773126	0.666445
ENSCAFG00000002068	GPR110	dec	1	0.90354	0.906499	0.839878	0.544112	0.344654
ENSCAFG00000018100	SCAPER	stripe	0.993599	0.983559	1	0.967676	0.754943	0.71653
ENSCAFG00000014718	CWF19L2	dec	1	0.991653	0.972104	0.975932	0.774051	0.715076
ENSCAFG00000009480	PKIG	dec	1	0.936744	0.92274	0.938657	0.566122	0.45096
ENSCAFG00000000300	HIVEP2	dec	1	0.986751	0.988788	0.982989	0.855366	0.806302
ENSCAFG00000031848	ENSCAFG00000031848	dec	1	0.981881	0.976985	0.97843	0.829803	0.590908
ENSCAFG00000008813	PNMA2	dec	1	0.933662	0.951655	0.999715	0.758012	0.487635
ENSCAFG00000032583	METTL7A	dec	1	0.977685	0.987048	0.954798	0.81412	0.652798
ENSCAFG00000007805	OCLN	dec	1	0.981104	0.99746	0.979572	0.853731	0.6932
ENSCAFG00000004971	ACTR3B	stripe	0.988267	0.971424	1	0.979853	0.899486	0.782494
ENSCAFG00000004954	NRBP1	stripe	0.998045	0.975594	1	0.989156	0.920493	0.845329
ENSCAFG00000016945	GABRP	stripe	0.913043	1	0.841526	0.887776	0.608192	0.171019
ENSCAFG00000011176	NR5A2	stripe	0.982009	1	0.965993	0.976134	0.909136	0.759735
ENSCAFG00000013617	IDH1	stripe	0.98852	1	0.970156	0.948722	0.896102	0.788426
ENSCAFG00000011774	KIAA0528	stripe	0.987425	1	0.96295	0.952412	0.896446	0.787353
ENSCAFG00000010879	IGSF11	stripe	0.978685	1	0.954623	0.929424	0.845283	0.629303
ENSCAFG00000010711	ATP6V1A	stripe	0.968997	1	0.956421	0.941167	0.826666	0.61344
ENSCAFG00000010159	PM20D1	stripe	0.96384	1	0.972134	0.907181	0.78489	0.560124
ENSCAFG00000008677	SSBP2	stripe	0.979405	1	0.979334	0.940218	0.818336	0.632738
ENSCAFG00000003799	C4orf33	stripe	0.991277	1	0.99067	0.950758	0.898744	0.746601
ENSCAFG00000032473	ISCA2	dec	1	0.952686	0.947019	0.963167	0.859713	0.760033
ENSCAFG00000023287	C4orf34	dec	1	0.891762	0.903725	0.931053	0.706406	0.493279
ENSCAFG00000017009	NFIX	dec	1	0.90169	0.890692	0.901673	0.696113	0.487554
ENSCAFG00000015803	SDCCAG8	dec	1	0.871821	0.867204	0.900314	0.712184	0.51871
ENSCAFG00000031541	PRELID2	dec	1	0.967545	0.972348	0.961657	0.838312	0.737468
ENSCAFG00000012694	ANK3	dec	1	0.927951	0.958828	0.949306	0.756911	0.607633
ENSCAFG00000009949	FAM190A	dec	1	0.899657	0.863415	0.901033	0.594767	0.407046
ENSCAFG00000028541	ZFP30	dec	1	0.922922	0.882621	0.906131	0.60534	0.408484
ENSCAFG00000007537	ERBB2IP	dec	1	0.94594	0.917064	0.941814	0.730765	0.603625
ENSCAFG00000028617	TMPRSS11E	dec	1	0.915883	0.924407	0.945034	0.671812	0.512376
ENSCAFG00000003330	TMEM168	dec	1	0.947944	0.935856	0.966065	0.806973	0.695699
ENSCAFG00000008331	THAP6	dec	1	0.896097	0.87516	0.887392	0.725066	0.467826
ENSCAFG00000012173	UGT8	dec	1	0.964403	0.927325	0.914301	0.801055	0.620405
ENSCAFG00000005216	ULK4	dec	1	0.956584	0.932259	0.915813	0.821047	0.650123
ENSCAFG00000006496	Q864F3_CANFA	dec	1	0.971617	0.925723	0.941925	0.843679	0.663252
ENSCAFG00000004447	ITM2B	dec	1	0.965789	0.942336	0.938584	0.86343	0.71096
ENSCAFG00000007534	EXOC6_CANFA	dec	1	0.942747	0.871801	0.888625	0.724458	0.502926
ENSCAFG00000004224	PLEKHB2	dec	1	0.96844	0.919178	0.933667	0.820936	0.699203
ENSCAFG00000009500	AKTIP	dec	1	0.957187	0.908916	0.904191	0.787044	0.630552
ENSCAFG00000002653	EPCAM	dec	1	0.954365	0.911778	0.910704	0.760529	0.57926
ENSCAFG00000014473	BCHE	dec	1	0.98865	0.917014	0.906994	0.781333	0.56594
ENSCAFG00000006941	CATA_CANFA	dec	1	0.978879	0.921336	0.916714	0.798945	0.636489
ENSCAFG00000005204	B6V8E6_CANFA	dec	1	0.969278	0.916922	0.933228	0.808738	0.631966
ENSCAFG00000002067	SLC1A1	dec	1	0.979988	0.920492	0.93924	0.813708	0.642053
ENSCAFG00000019056	TCEANC2	dec	1	0.915216	0.891943	0.872524	0.741353	0.564717
ENSCAFG00000008383	PFN2	dec	1	0.915609	0.876062	0.877219	0.713362	0.522339
ENSCAFG00000020100	TMEM56	dec	1	0.89301	0.861194	0.833349	0.605356	0.352938
ENSCAFG00000018707	RALBP1	dec	1	0.954709	0.935335	0.913281	0.810945	0.667929
ENSCAFG00000009427	PTPN13	dec	1	0.951448	0.930421	0.903073	0.75571	0.584631
ENSCAFG00000014075	MB21D2	dec	1	0.912086	0.852968	0.799062	0.601612	0.331464
ENSCAFG00000006278	ATRN	dec	1	0.950979	0.913005	0.887415	0.752168	0.594389
ENSCAFG00000001715	MOB3B	dec	1	0.977597	0.951663	0.933865	0.854004	0.750572
ENSCAFG00000031997	MSANTD4	dec	1	0.93734	0.948798	0.941421	0.781185	0.548718
ENSCAFG00000017788	BEX4	dec	1	0.933058	0.933501	0.944094	0.804267	0.629095
ENSCAFG00000012765	CYP20A1	dec	1	0.942738	0.924657	0.943366	0.773598	0.556945
ENSCAFG00000030701	ZNF322	dec	1	0.95878	0.949285	0.960488	0.832163	0.70229
ENSCAFG00000006764	PARG	dec	1	0.983086	0.972492	0.975053	0.885893	0.797063
ENSCAFG00000018068	TSPAN3	dec	1	0.937006	0.93077	0.919421	0.776576	0.59279
ENSCAFG00000003000	PTGR1	dec	1	0.913311	0.906936	0.887237	0.734039	0.49668
ENSCAFG00000007540	MPPED2	dec	1	0.96764	0.962606	0.939078	0.853214	0.722308
ENSCAFG00000001690	PCSK5	dec	1	0.953665	0.959877	0.934182	0.818812	0.676176
ENSCAFG00000008956	SPR	dec	1	0.9861	0.956048	0.940163	0.900454	0.798443
ENSCAFG00000009795	ATP1A1	dec	1	0.98835	0.905385	0.864075	0.761367	0.555041
ENSCAFG00000008612	PDGFC	dec	1	0.976814	0.874609	0.791083	0.655049	0.348141
ENSCAFG00000005954	SUMF1	dec	1	0.978875	0.927606	0.902401	0.825946	0.686874
ENSCAFG00000005632	KAT6A	dec	1	0.9858	0.955882	0.942938	0.90364	0.826296
ENSCAFG00000017157	HDAC8	dec	1	0.969057	0.915323	0.881013	0.758405	0.540306
ENSCAFG00000030792	CA13	dec	1	0.964232	0.879871	0.839966	0.676744	0.421579
ENSCAFG00000002257	ICA1	dec	1	0.954096	0.901313	0.874341	0.747814	0.553286
ENSCAFG00000030275	ZNF140	dec	1	0.98283	0.905394	0.885415	0.778042	0.638239
ENSCAFG00000007061	PPP2R3A	dec	1	0.955619	0.859942	0.839834	0.698001	0.504477
ENSCAFG00000006851	SLC38A9	dec	1	0.93978	0.814134	0.799341	0.656266	0.419738
ENSCAFG00000003103	RRAGD	dec	1	0.96291	0.843864	0.804491	0.685921	0.45255
ENSCAFG00000007638	CTR9	dec	1	0.989182	0.950433	0.947863	0.872918	0.794634
ENSCAFG00000002746	KLHL7	dec	1	0.970406	0.889158	0.89617	0.763679	0.590526
ENSCAFG00000003061	C6orf165	dec	1	0.90684	0.826614	0.803685	0.629801	0.385227
ENSCAFG00000002838	CCDC104	dec	1	0.944547	0.884419	0.877806	0.737014	0.576048
ENSCAFG00000031583	ENSCAFG00000031583	dec	1	0.958842	0.895829	0.893499	0.796641	0.650122
ENSCAFG00000001070	KIAA0196	dec	1	0.978314	0.945517	0.94715	0.897792	0.835057
ENSCAFG00000012456	UBR3	dec	1	0.950308	0.872775	0.888716	0.708363	0.553463
ENSCAFG00000007143	ASAH1	dec	1	0.952818	0.888842	0.91252	0.766176	0.650009
ENSCAFG00000015946	FAM190B	dec	1	0.962587	0.877015	0.903878	0.745862	0.597792
ENSCAFG00000002921	SKAP2	dec	1	0.94656	0.863919	0.900726	0.715522	0.550786
ENSCAFG00000030885	C7orf60	dec	1	0.911687	0.81561	0.840907	0.667656	0.508978
ENSCAFG00000011991	RAB11FIP2	dec	1	0.941921	0.862521	0.879932	0.731624	0.600364
ENSCAFG00000005113	UBXN4	dec	1	0.942163	0.884605	0.895686	0.776199	0.651893
ENSCAFG00000014275	SOS2	dec	1	0.919917	0.856444	0.863263	0.730959	0.586552
ENSCAFG00000001358	AGTPBP1	dec	1	0.921947	0.848582	0.854787	0.704884	0.562991
ENSCAFG00000016039	PSEN2	dec	1	0.96944	0.902159	0.92503	0.835128	0.734443
ENSCAFG00000017181	MAT2B	dec	1	0.967659	0.895504	0.91398	0.80367	0.686021
ENSCAFG00000007478	CHMP4B	dec	1	0.958189	0.897352	0.910352	0.79721	0.678014
ENSCAFG00000000738	EBAG9	dec	1	0.971123	0.925575	0.938825	0.857852	0.759999
ENSCAFG00000018385	ENSCAFG00000018385	dec	1	0.951057	0.854504	0.877553	0.770883	0.554164
ENSCAFG00000016231	FUT8	dec	1	0.913294	0.84524	0.867746	0.737989	0.515177
ENSCAFG00000014570	ACAT1	dec	1	0.970763	0.933972	0.927086	0.885373	0.794641
ENSCAFG00000007754	USP47	dec	1	0.920376	0.832484	0.814366	0.7073	0.510177
ENSCAFG00000016353	MPP5	dec	1	0.927314	0.871328	0.868679	0.759709	0.612342
ENSCAFG00000002898	DOPEY1	dec	1	0.937929	0.885203	0.881704	0.798185	0.664719
ENSCAFG00000019019	ACAA2	dec	1	0.946884	0.919774	0.92117	0.853395	0.739533
ENSCAFG00000000359	Q32KH4_CANFA	dec	1	0.928105	0.896466	0.88715	0.791714	0.651384
ENSCAFG00000000436	ENSCAFG00000000436	dec	1	0.869009	0.820746	0.843866	0.695459	0.462608
ENSCAFG00000000341	TMEM5	dec	1	0.882901	0.825695	0.84167	0.691735	0.502019
ENSCAFG00000004972	OXSR1	stripe	0.968857	1	0.94629	0.932607	0.846984	0.777219
ENSCAFG00000010517	SLC35A5	stripe	0.972459	1	0.950615	0.926776	0.836649	0.747202
ENSCAFG00000003998	BBS12	stripe	0.937824	1	0.877952	0.822731	0.573297	0.381806
ENSCAFG00000029944	ZNF45	stripe	0.950793	1	0.894501	0.81844	0.666948	0.459966
ENSCAFG00000018639	PTPRM	stripe	0.979379	1	0.951565	0.918907	0.852888	0.755243
ENSCAFG00000005528	TIMP2	stripe	0.972772	1	0.936707	0.890915	0.804415	0.668008
ENSCAFG00000001977	PEX1	stripe	0.977175	1	0.932718	0.902237	0.819868	0.692958
ENSCAFG00000010783	TMEM248	stripe	0.988801	1	0.943795	0.940855	0.874391	0.772297
ENSCAFG00000014895	GALK2	stripe	0.987752	1	0.945944	0.931584	0.839351	0.735136
ENSCAFG00000007885	Q1ERZ1_CANFA	stripe	0.988377	1	0.920685	0.872219	0.732922	0.546346
ENSCAFG00000004955	MLL3	dec	1	0.990993	0.919353	0.886881	0.76864	0.61794
ENSCAFG00000003329	C2orf42	stripe	0.990397	1	0.924671	0.893276	0.797261	0.668802
ENSCAFG00000017259	MAGT1	stripe	0.994692	1	0.940079	0.941377	0.820263	0.711124
ENSCAFG00000017463	PIAS1	stripe	0.993923	1	0.928113	0.922525	0.765797	0.654191
ENSCAFG00000012644	NBEAL1	stripe	0.978791	1	0.917935	0.921932	0.753238	0.640912
ENSCAFG00000002254	REST	stripe	0.97856	1	0.926383	0.931519	0.820662	0.750322
ENSCAFG00000015017	ATP6V0A1	stripe	0.991133	1	0.927826	0.913591	0.797886	0.712478
ENSCAFG00000000847	FGFR1OP	stripe	0.981699	1	0.89576	0.884991	0.730452	0.619997
ENSCAFG00000017308	ENSCAFG00000017308	stripe	0.954096	1	0.948778	0.914966	0.764096	0.590178
ENSCAFG00000018072	DCTN4	stripe	0.988309	1	0.978887	0.969131	0.914859	0.857415
ENSCAFG00000015971	CLCN5	stripe	0.936611	1	0.903391	0.839666	0.619755	0.354159
ENSCAFG00000008827	ALMS1	stripe	0.963494	1	0.952683	0.93104	0.820072	0.719007
ENSCAFG00000023988	ZNF24	stripe	0.970528	1	0.953925	0.953373	0.816171	0.712042
ENSCAFG00000007742	TFDP2	stripe	0.954425	1	0.952816	0.947917	0.79243	0.636292
ENSCAFG00000001957	DOCK8	stripe	0.959527	1	0.933356	0.933985	0.693053	0.437324
ENSCAFG00000023631	ZBTB33	stripe	0.997906	1	0.979448	0.981334	0.839422	0.736447
ENSCAFG00000017948	PPP2R5C	stripe	0.992964	1	0.968815	0.977347	0.818616	0.726636
ENSCAFG00000001894	KIAA1033	dec	1	0.991816	0.980198	0.969836	0.808546	0.703825
ENSCAFG00000001799	MTERFD3	stripe	0.987466	1	0.973626	0.949005	0.760264	0.649957
ENSCAFG00000029482	KLHL11	stripe	0.986747	1	0.969422	0.959141	0.866828	0.8103
ENSCAFG00000011552	BPTF	dec	1	0.992009	0.951691	0.937135	0.782611	0.676242
ENSCAFG00000010827	TTC23	dec	1	0.990363	0.955502	0.903853	0.692066	0.529829
ENSCAFG00000001754	POT1	stripe	0.999768	1	0.977103	0.952801	0.839593	0.761853
ENSCAFG00000014332	EXPH5	dec	1	0.979324	0.949204	0.883535	0.637852	0.366197
ENSCAFG00000013170	VPS8	dec	1	0.963967	0.933904	0.90499	0.713339	0.510968
ENSCAFG00000010696	ADD3	dec	1	0.979125	0.94287	0.921276	0.755008	0.557395
ENSCAFG00000007931	TRPA1	stripe	0.997037	1	0.961745	0.898785	0.650065	0.407724
ENSCAFG00000003043	KIAA1958	stripe	0.976504	1	0.94423	0.867462	0.623998	0.363665
ENSCAFG00000000087	RAB5B	stripe	0.989739	1	0.979412	0.951907	0.810913	0.66326
ENSCAFG00000011625	NFATC2	stripe	0.995596	1	0.887161	0.836305	0.628643	0.4586
ENSCAFG00000008689	PRKCD	stripe	0.992881	1	0.957954	0.937287	0.850661	0.785762
ENSCAFG00000009303	FBXO21	stripe	0.997935	1	0.977712	0.962592	0.925132	0.889175
ENSCAFG00000008168	TIGD4	stripe	0.985762	1	0.879761	0.788351	0.533854	0.296765
ENSCAFG00000018625	C3	dec	1	0.996134	0.947777	0.872425	0.731407	0.588664
ENSCAFG00000008300	ZNF395	dec	1	0.987835	0.929888	0.867746	0.742677	0.615117
ENSCAFG00000003300	RNF144A	dec	1	0.992031	0.914601	0.828927	0.657022	0.490379
ENSCAFG00000015232	ZNF182	dec	1	0.988812	0.932719	0.888544	0.754845	0.582987
ENSCAFG00000017097	OAZ2	dec	1	0.977066	0.908914	0.868295	0.713049	0.52979
ENSCAFG00000011205	PUM1	dec	1	0.981898	0.938182	0.910972	0.798804	0.679522
ENSCAFG00000010812	NCOA3	dec	1	0.9727	0.927564	0.868154	0.690442	0.526872
ENSCAFG00000007775	NCOA2	dec	1	0.975491	0.912625	0.863983	0.666255	0.480286
ENSCAFG00000000988	NAGA	dec	1	0.993413	0.955399	0.92571	0.818584	0.711032
ENSCAFG00000031298	ZKSCAN1	dec	1	0.981544	0.959112	0.890142	0.700663	0.591768
ENSCAFG00000014100	SGPL1	dec	1	0.995802	0.98417	0.946411	0.848532	0.783534
ENSCAFG00000030932	TMEM218	dec	1	0.998162	0.948848	0.888452	0.60422	0.460498
ENSCAFG00000010131	GBF1	dec	1	0.98935	0.973709	0.946545	0.832992	0.770414
ENSCAFG00000018965	SSH2	dec	1	0.970942	0.960725	0.914963	0.777394	0.6877
ENSCAFG00000014709	TXNDC16	dec	1	0.951726	0.922314	0.826828	0.584015	0.422741
ENSCAFG00000015781	KDM5A	dec	1	0.95186	0.927779	0.880371	0.670322	0.544899
ENSCAFG00000003613	GAB1	dec	1	0.960701	0.914583	0.862453	0.593436	0.43317
ENSCAFG00000014774	GPR160	dec	1	0.982869	0.95832	0.812767	0.575768	0.319736
ENSCAFG00000016461	FBXL20	dec	1	0.970421	0.960555	0.885216	0.721572	0.546505
ENSCAFG00000014245	Q95NB8_CANFA	dec	1	0.971401	0.963365	0.852417	0.619261	0.401288
ENSCAFG00000001706	IFT74	dec	1	0.987912	0.97265	0.916527	0.766778	0.620305
ENSCAFG00000002315	RNF38	stripe	0.994155	1	0.971217	0.915072	0.782047	0.650712
ENSCAFG00000000068	BCL2	dec	1	0.999303	0.951643	0.883907	0.70294	0.515071
ENSCAFG00000031193	SERTAD4	stripe	0.905794	1	0.886277	0.850249	0.799689	0.718563
ENSCAFG00000007657	ATOH8	stripe	0.771416	1	0.74609	0.533494	0.461028	0.227738
ENSCAFG00000005455	NEU3	stripe	0.76386	1	0.790145	0.650004	0.447853	0.360358
ENSCAFG00000011596	MOCS3	stripe	0.95906	1	0.970561	0.965394	0.942161	0.926977
ENSCAFG00000030144	ENSCAFG00000030144	stripe	0.843976	1	0.887818	0.832454	0.823321	0.653122
ENSCAFG00000017178	POMT2	stripe	0.956216	1	0.935556	0.941511	0.918555	0.870214
ENSCAFG00000000456	ENSCAFG00000000456	stripe	0.857525	1	0.823188	0.814406	0.762197	0.599188
ENSCAFG00000030614	GATAD1	stripe	0.927082	1	0.981548	0.919761	0.901905	0.782253
ENSCAFG00000023949	NIPSNAP3A	stripe	0.932087	0.992804	1	0.910186	0.848171	0.72578
ENSCAFG00000008068	TBC1D12	stripe	0.904467	0.942667	1	0.864213	0.860505	0.686378
ENSCAFG00000005883	TMX4	stripe	0.892385	0.961014	1	0.89554	0.790672	0.468088
ENSCAFG00000014174	MFSD1	stripe	0.934017	1	0.937604	0.925801	0.830989	0.701569
ENSCAFG00000015128	TMCO4	stripe	0.921335	1	0.919214	0.898921	0.820362	0.698557
ENSCAFG00000004358	IQSEC1	stripe	0.901938	1	0.926132	0.878809	0.807816	0.663047
ENSCAFG00000013169	SP3	stripe	0.971785	1	0.957143	0.946692	0.913723	0.82986
ENSCAFG00000010029	LONP2	stripe	0.944807	1	0.926239	0.885303	0.836248	0.722336
ENSCAFG00000002156	AP2B_CANFA	stripe	0.900168	1	0.886428	0.843853	0.777781	0.617104
ENSCAFG00000015898	RBM47	stripe	0.968137	1	0.956128	0.896729	0.808659	0.633565
ENSCAFG00000009654	RBL2	stripe	0.940834	1	0.936162	0.862767	0.781208	0.588018
ENSCAFG00000001350	GOLM1	stripe	0.970948	1	0.950031	0.895379	0.838252	0.671293
ENSCAFG00000006522	B3GALTL	stripe	0.985784	1	0.998972	0.917787	0.87035	0.747651
ENSCAFG00000002766	ENSCAFG00000002766	stripe	0.946031	1	0.967795	0.868566	0.78524	0.586107
ENSCAFG00000001246	C9DRQ1_CANFA	stripe	0.971962	1	0.980613	0.892412	0.832598	0.643175
ENSCAFG00000009264	BCL2L15	stripe	0.977304	0.995221	1	0.906205	0.750167	0.592769
ENSCAFG00000031252	ZNF252	stripe	0.994479	1	0.988484	0.906108	0.756574	0.588652
ENSCAFG00000009046	TPCN1	stripe	0.97735	1	0.986135	0.903307	0.730599	0.534409
ENSCAFG00000008746	PLCH1	stripe	0.950246	0.99069	1	0.842443	0.643918	0.342262
ENSCAFG00000004086	UBN2	stripe	0.958643	1	0.984983	0.855228	0.722109	0.540942
ENSCAFG00000020035	NUDT7	stripe	0.958163	1	0.95837	0.911262	0.826606	0.743839
ENSCAFG00000004098	DNAJC27	stripe	0.927556	1	0.948553	0.883244	0.736813	0.572874
ENSCAFG00000001847	ZNF318	stripe	0.94452	1	0.973329	0.90826	0.83419	0.758544
ENSCAFG00000010470	GCA	stripe	0.929458	1	0.935881	0.778238	0.649446	0.443622
ENSCAFG00000003074	H6BA91_CANFA	stripe	0.968986	1	0.970825	0.87304	0.809605	0.673658
ENSCAFG00000008259	KDM2B	stripe	0.958586	1	0.97941	0.854169	0.77259	0.655495
ENSCAFG00000000312	PHACTR2	stripe	0.951237	1	0.969053	0.867628	0.745092	0.639394
ENSCAFG00000030256	ZNF333	stripe	0.896797	0.952008	1	0.714154	0.640921	0.506364
ENSCAFG00000002957	HOXA7	stripe	0.904314	0.950862	1	0.782587	0.764787	0.611078
ENSCAFG00000004867	MBD4	stripe	0.944771	0.942582	1	0.885686	0.81453	0.741831
ENSCAFG00000030317	ENSCAFG00000030317	stripe	0.906616	0.913954	1	0.818702	0.760592	0.61826
ENSCAFG00000032414	PLEKHA2	stripe	0.956456	0.966615	1	0.895669	0.866266	0.788144
ENSCAFG00000009797	STAT1	stripe	0.970158	0.977545	1	0.918709	0.887414	0.825325
ENSCAFG00000002561	FIZ1	stripe	0.955854	0.957265	1	0.879049	0.855182	0.770838
ENSCAFG00000018248	PRPSAP2	stripe	0.951943	0.954508	1	0.916162	0.827391	0.802261
ENSCAFG00000004887	ST3GAL3	stripe	0.930405	0.967252	1	0.871098	0.738465	0.728307
ENSCAFG00000020054	ODF2	stripe	0.987104	0.973018	1	0.892046	0.803487	0.705337
ENSCAFG00000016653	PHKG2	stripe	0.981892	0.975027	1	0.925933	0.866193	0.793197
ENSCAFG00000008822	CLDN8	stripe	0.920605	0.869064	1	0.649643	0.391693	0.0728658
ENSCAFG00000005066	WDR48	stripe	0.974322	0.976329	1	0.914716	0.805937	0.707634
ENSCAFG00000004237	KIAA1217	stripe	0.955126	0.969887	1	0.894497	0.796536	0.733086
ENSCAFG00000001299	ZC3H3	stripe	0.982135	0.994777	1	0.909498	0.820142	0.761921
ENSCAFG00000016359	PGAP3	stripe	0.996464	0.96062	1	0.785515	0.778348	0.607565
ENSCAFG00000015674	CAMTA2	stripe	0.98947	0.967531	1	0.796301	0.806263	0.670141
ENSCAFG00000024148	HEXIM1	dec	1	0.990027	0.991173	0.883579	0.877917	0.791353
ENSCAFG00000013881	RIMKLB	stripe	0.991905	0.968345	1	0.71613	0.680859	0.468234
ENSCAFG00000024466	EFNA4	dec	1	0.954086	0.966657	0.768662	0.72185	0.524049
ENSCAFG00000014030	LARS2	dec	1	0.979209	0.986682	0.889889	0.877646	0.786858
ENSCAFG00000017462	NSMCE1	stripe	0.997264	0.971971	1	0.875915	0.850862	0.738422
ENSCAFG00000003082	AKIRIN2	dec	1	0.940636	0.981679	0.778137	0.73197	0.534332
ENSCAFG00000009367	HPS1	stripe	0.994244	0.985761	1	0.869456	0.820981	0.707516
ENSCAFG00000002950	HOXA5	stripe	0.984102	0.982718	1	0.727256	0.660701	0.44771
ENSCAFG00000029590	FAM8A1	dec	1	0.972314	0.984556	0.823975	0.776165	0.624092
ENSCAFG00000016062	C11orf9	dec	1	0.971234	0.970808	0.778831	0.713928	0.533214
ENSCAFG00000028467	C8orf42	dec	1	0.953752	0.981461	0.722161	0.636897	0.424405
ENSCAFG00000002072	SPATA6L	dec	1	0.971998	0.986454	0.826086	0.767374	0.628522
ENSCAFG00000029890	FGF9	stripe	0.944142	1	0.902638	0.630397	0.628444	0.382268
ENSCAFG00000014776	WNK4	stripe	0.993034	1	0.987896	0.887824	0.882981	0.808977
ENSCAFG00000010716	TPCN2	stripe	0.987543	1	0.972049	0.786593	0.795082	0.675046
ENSCAFG00000028513	HOXB3	stripe	0.941436	1	0.97414	0.707216	0.73335	0.529629
ENSCAFG00000013152	D2HGDH	stripe	0.942799	1	0.965068	0.728012	0.725543	0.546526
ENSCAFG00000013086	ENSCAFG00000013086	stripe	0.967176	1	0.999226	0.799254	0.797604	0.681856
ENSCAFG00000002010	ENSCAFG00000002010	stripe	0.975162	1	0.980227	0.860409	0.834915	0.739068
ENSCAFG00000015879	CROCC	stripe	0.962141	0.987669	1	0.828685	0.783758	0.639113
ENSCAFG00000007264	CSTF3	stripe	0.98726	0.998547	1	0.917096	0.89234	0.832877
ENSCAFG00000016316	PKN1	stripe	0.963809	1	0.993556	0.855142	0.810308	0.686516
ENSCAFG00000014506	FUNDC1	stripe	0.957049	1	0.985484	0.81546	0.737199	0.577978
ENSCAFG00000002942	HOXA2	stripe	0.95699	0.9845	1	0.77651	0.666078	0.474738
ENSCAFG00000031759	NAPRT1	stripe	0.986638	1	0.990563	0.880004	0.867739	0.740324
ENSCAFG00000002970	HOXA13	stripe	0.98542	0.996426	1	0.798324	0.782792	0.529726
ENSCAFG00000017369	PCTP	stripe	0.967029	1	0.961715	0.837985	0.817261	0.646393
ENSCAFG00000012134	TMEM27	stripe	0.876189	1	0.888231	0.574417	0.515645	0.108061
ENSCAFG00000001432	C6orf89	stripe	0.966246	1	0.983548	0.901193	0.878284	0.763047
ENSCAFG00000020365	LRRC36	stripe	0.963693	0.929962	1	0.603507	0.391435	0.324368
ENSCAFG00000031861	MZF1	stripe	0.972262	0.91797	1	0.593491	0.467162	0.377111
ENSCAFG00000023888	ENSCAFG00000023888	stripe	0.973187	0.913779	1	0.590163	0.458887	0.388276
ENSCAFG00000017432	CCDC159	dec	1	0.898585	0.994944	0.449448	0.278992	0.145535
ENSCAFG00000016541	ZNF346	stripe	0.982046	0.981251	1	0.767419	0.682691	0.644153
ENSCAFG00000014233	SSFA2	stripe	0.987019	0.985563	1	0.866598	0.815844	0.792951
ENSCAFG00000014223	GIGYF1	stripe	0.964312	1	0.996105	0.639992	0.513854	0.441866
ENSCAFG00000011744	LAMB2	stripe	0.999516	1	0.987175	0.723185	0.599977	0.519998
ENSCAFG00000015182	GLB1L	dec	1	0.951633	0.941159	0.621225	0.425391	0.335005
ENSCAFG00000005905	HARS2	dec	1	0.976878	0.96796	0.782645	0.694985	0.625291
ENSCAFG00000019495	ENSCAFG00000019495	stripe	0.996584	1	0.963027	0.799319	0.732983	0.683887
ENSCAFG00000011226	IP6K1	dec	1	0.999056	0.957215	0.822928	0.736455	0.686724
ENSCAFG00000012149	ARNT	dec	1	0.992087	0.973766	0.864241	0.805514	0.768261
ENSCAFG00000004465	ZNF467	dec	1	0.982372	0.926787	0.619101	0.439975	0.368857
ENSCAFG00000017741	VWA3A	dec	1	0.85872	0.822816	0.497565	0.202491	0.106609
ENSCAFG00000019779	CACFD1	dec	1	0.919472	0.88442	0.692369	0.540129	0.483503
ENSCAFG00000007522	KDM3A	dec	1	0.91399	0.882171	0.674545	0.536026	0.459126
ENSCAFG00000017392	PRKCSH	dec	1	0.980683	0.964421	0.860988	0.792542	0.752861
ENSCAFG00000005807	NUMA1	dec	1	0.970584	0.940118	0.823514	0.735822	0.677468
ENSCAFG00000019444	EXD3	dec	1	0.932815	0.892533	0.620206	0.441639	0.284344
ENSCAFG00000017077	TTLL5	dec	1	0.952277	0.939988	0.786644	0.683864	0.588315
ENSCAFG00000018416	C17orf75	dec	1	0.972967	0.975306	0.868083	0.804881	0.736863
ENSCAFG00000018262	PNPLA6	dec	1	0.970109	0.967443	0.764311	0.66379	0.543433
ENSCAFG00000014131	C7orf57	dec	1	0.967805	0.965648	0.796981	0.712876	0.619059
ENSCAFG00000019905	POMT1	dec	1	0.977407	0.955925	0.777989	0.714961	0.63902
ENSCAFG00000016972	MED12	dec	1	0.957295	0.925896	0.700252	0.61376	0.519474
ENSCAFG00000015687	STK11IP	dec	1	0.948491	0.921577	0.637728	0.539752	0.433532
ENSCAFG00000015050	NDST2	dec	1	0.958297	0.945271	0.757639	0.704189	0.615262
ENSCAFG00000019400	WDR85	dec	1	0.946534	0.945584	0.739329	0.637994	0.548148
ENSCAFG00000017019	TMEM219	dec	1	0.963548	0.95617	0.82315	0.755997	0.702165
ENSCAFG00000014644	ZBTB40	dec	1	0.984445	0.977427	0.909899	0.873297	0.842144
ENSCAFG00000013999	C11orf57	dec	1	0.958929	0.934076	0.745766	0.657365	0.580367
ENSCAFG00000017139	CLN3	dec	1	0.9267	0.906876	0.646897	0.53263	0.437999
ENSCAFG00000011567	USP19	dec	1	0.950304	0.929548	0.772086	0.70334	0.63861
ENSCAFG00000019687	ENSCAFG00000019687	dec	1	0.969421	0.952801	0.819076	0.764128	0.695647
ENSCAFG00000013964	VPS51	dec	1	0.977556	0.96422	0.84115	0.790645	0.71998
ENSCAFG00000003338	NR1H2	dec	1	0.962891	0.963108	0.847232	0.801091	0.737136
ENSCAFG00000017395	CREB3L4	dec	1	0.896373	0.976112	0.653757	0.542387	0.387124
ENSCAFG00000002936	HOXA1	stripe	0.997448	0.911974	1	0.707921	0.58512	0.446225
ENSCAFG00000010239	IKBKE	stripe	0.994469	0.960406	1	0.847253	0.8055	0.746147
ENSCAFG00000004155	COMMD3	stripe	0.981375	0.907189	1	0.716601	0.654314	0.558937
ENSCAFG00000018043	MOK	dec	1	0.913404	0.992892	0.559673	0.477004	0.305999
ENSCAFG00000002456	ZNF268	dec	1	0.889886	0.979769	0.639039	0.563373	0.438802
ENSCAFG00000020420	TK2	dec	1	0.892197	0.948516	0.706895	0.624167	0.543207
ENSCAFG00000020363	ZDHHC1	dec	1	0.859281	0.942969	0.621486	0.528875	0.393587
ENSCAFG00000016023	ADCK3	dec	1	0.89351	0.940528	0.613472	0.537758	0.43922
ENSCAFG00000012404	CCDC84	dec	1	0.913877	0.943854	0.71068	0.652431	0.552835
ENSCAFG00000002275	C9orf89	dec	1	0.949354	0.972372	0.801409	0.782322	0.710691
ENSCAFG00000020144	FUK	dec	1	0.908969	0.959331	0.679549	0.620745	0.481832
ENSCAFG00000012661	RFX5	dec	1	0.938747	0.974836	0.747451	0.686559	0.589651
ENSCAFG00000010755	KIAA1407	dec	1	0.931834	0.964879	0.633801	0.58447	0.402901
ENSCAFG00000001616	ENSCAFG00000001616	dec	1	0.920203	0.953493	0.580054	0.526944	0.357887
ENSCAFG00000017464	MKS1	dec	1	0.915472	0.997073	0.69929	0.480153	0.319613
ENSCAFG00000003067	C7orf41	dec	1	0.896458	0.959909	0.707296	0.502383	0.351575
ENSCAFG00000017235	FBXW9	dec	1	0.91609	0.95962	0.658225	0.503031	0.342364
ENSCAFG00000000601	GPANK1	dec	1	0.972799	0.98539	0.906152	0.85084	0.812531
ENSCAFG00000016070	DAGLA	stripe	0.997137	0.965155	1	0.727752	0.534111	0.402308
ENSCAFG00000011536	ZNF192	stripe	0.978492	0.970891	1	0.788735	0.652383	0.555204
ENSCAFG00000001572	UNC5CL	dec	1	0.949973	0.991445	0.642854	0.418727	0.211331
ENSCAFG00000012007	IRF9	dec	1	0.964959	0.986642	0.739128	0.599516	0.506333
ENSCAFG00000011439	ARID4B	dec	1	0.964084	0.992392	0.795331	0.674014	0.583873
ENSCAFG00000017064	CHAD	stripe	0.998413	0.96027	1	0.80387	0.673211	0.606787
ENSCAFG00000000554	ENSCAFG00000000554	dec	1	0.953261	0.976877	0.784137	0.638801	0.581111
ENSCAFG00000019696	NPRL3	stripe	0.976087	0.948828	1	0.817176	0.772157	0.661724
ENSCAFG00000016229	PEX26	stripe	0.955308	0.911529	1	0.694725	0.631998	0.490179
ENSCAFG00000016860	HOXB8	stripe	0.995799	0.947134	1	0.776548	0.756263	0.615731
ENSCAFG00000012965	PACS1	dec	1	0.984903	0.999759	0.915332	0.900528	0.846706
ENSCAFG00000012437	SDR39U1	stripe	0.961743	0.956293	1	0.783895	0.762332	0.62589
ENSCAFG00000000414	ATAT1	stripe	0.951129	0.940053	1	0.643237	0.600096	0.428026
ENSCAFG00000003432	CTTNBP2	stripe	0.942286	0.930139	1	0.761438	0.710907	0.634237
ENSCAFG00000019849	G1CSK7_CANFA	stripe	0.946826	0.924186	1	0.780841	0.69002	0.574507
ENSCAFG00000000310	XRCC6BP1	stripe	0.929238	0.885432	1	0.7162	0.634706	0.492059
ENSCAFG00000031339	TMEM86A	dec	1	0.983098	0.96833	0.868207	0.668899	0.61564
ENSCAFG00000020335	PSKH1	dec	1	0.99594	0.993056	0.936008	0.8352	0.809874
ENSCAFG00000017513	MTMR4	stripe	0.996687	0.991097	1	0.954425	0.876453	0.836273
ENSCAFG00000014845	FAM193A	dec	1	0.989111	0.99272	0.956295	0.894878	0.866481
ENSCAFG00000010959	TBCK	dec	1	0.946823	0.982878	0.803488	0.608217	0.492772
ENSCAFG00000008921	NEK4	dec	1	0.981941	0.997972	0.892025	0.768659	0.715229
ENSCAFG00000032536	RCHY1	stripe	0.991394	1	0.988044	0.862086	0.719161	0.635226
ENSCAFG00000013121	A5H028_CANFA	dec	1	0.973611	0.971177	0.805595	0.601979	0.467375
ENSCAFG00000008905	LCOR	stripe	0.998732	1	0.997516	0.920338	0.815953	0.735073
ENSCAFG00000015499	DLG5	stripe	0.999834	1	0.975797	0.910236	0.774254	0.698547
ENSCAFG00000020108	SLC44A3	dec	1	0.980181	0.948612	0.887223	0.736459	0.648271
ENSCAFG00000011081	ZMAT3	dec	1	0.987323	0.955458	0.89893	0.743924	0.671578
ENSCAFG00000007671	GSS	dec	1	0.992143	0.966425	0.912367	0.806334	0.758058
ENSCAFG00000031621	ZNF596	dec	1	0.945641	0.933739	0.783759	0.526135	0.420258
ENSCAFG00000019822	CHMP1A	dec	1	0.965955	0.957049	0.893016	0.773044	0.708029
ENSCAFG00000009810	JAM3	dec	1	0.935494	0.925848	0.779675	0.506849	0.352612
ENSCAFG00000008669	TMEM144	dec	1	0.956942	0.964494	0.839731	0.647076	0.505271
ENSCAFG00000005792	ENSCAFG00000005792	dec	1	0.926538	0.946514	0.786253	0.533893	0.383213
ENSCAFG00000008384	SLC38A7	stripe	0.998977	1	0.910156	0.79303	0.638719	0.517092
ENSCAFG00000006716	FLT3	stripe	0.988505	1	0.887564	0.744773	0.540843	0.403449
ENSCAFG00000017103	ENSCAFG00000017103	stripe	0.986381	1	0.954103	0.902727	0.822553	0.760003
ENSCAFG00000003317	ZNF277	stripe	0.995812	1	0.959303	0.91025	0.81965	0.756476
ENSCAFG00000013518	TRMT1L	dec	1	0.984977	0.945576	0.841668	0.742865	0.626217
ENSCAFG00000012380	ENSCAFG00000012380	dec	1	0.982358	0.937021	0.776707	0.640508	0.455662
ENSCAFG00000011146	ABHD4	dec	1	0.982314	0.917063	0.786753	0.644441	0.461652
ENSCAFG00000010706	MXI1	stripe	0.991975	1	0.926988	0.825366	0.719858	0.587036
ENSCAFG00000001125	EP300	stripe	0.999349	1	0.974114	0.915526	0.866212	0.803095
ENSCAFG00000009608	CEP97	stripe	0.967505	1	0.955865	0.86253	0.714206	0.65088
ENSCAFG00000000755	FNIP1	stripe	0.954775	1	0.945712	0.822701	0.66052	0.552011
ENSCAFG00000011468	ENSCAFG00000011468	stripe	0.989273	1	0.932814	0.785816	0.565602	0.361796
ENSCAFG00000007626	PIK3R1	stripe	0.972503	1	0.951745	0.842459	0.684692	0.521413
ENSCAFG00000012184	ENSCAFG00000012184	stripe	0.984337	1	0.93347	0.867427	0.676519	0.564184
ENSCAFG00000000534	SNX24	stripe	0.966425	1	0.924564	0.826858	0.616729	0.463294
ENSCAFG00000008297	ENSCAFG00000008297	stripe	0.864106	1	0.942317	0.645805	0.45028	0.260371
ENSCAFG00000009186	HARBI1	stripe	0.923103	1	0.944518	0.789181	0.624075	0.543476
ENSCAFG00000006487	ENSCAFG00000006487	stripe	0.947732	1	0.944419	0.834683	0.735786	0.658747
ENSCAFG00000028791	PEMT	stripe	0.944986	1	0.942304	0.847574	0.807367	0.723774
ENSCAFG00000031537	ENSCAFG00000031537	stripe	0.913355	1	0.913528	0.725011	0.611537	0.426791
ENSCAFG00000018318	ENSCAFG00000018318	stripe	0.96243	1	0.955243	0.842824	0.780581	0.685258
ENSCAFG00000007728	Q9GK56_CANFA	stripe	0.922215	1	0.876222	0.772333	0.64261	0.503159
ENSCAFG00000001225	FAM53C	stripe	0.980123	1	0.932885	0.869948	0.796621	0.723116
ENSCAFG00000008833	ACP2	stripe	0.993144	1	0.979894	0.910821	0.876988	0.800944
ENSCAFG00000005595	FARP1	dec	1	0.992182	0.971516	0.808942	0.725801	0.551944
ENSCAFG00000018554	ZFP161	stripe	0.997525	1	0.987466	0.821005	0.73622	0.588997
ENSCAFG00000003236	INPP5B	stripe	0.999439	1	0.976501	0.849813	0.785924	0.674635
ENSCAFG00000011529	AP1G2	dec	1	0.988233	0.973762	0.886092	0.836764	0.760364
ENSCAFG00000017043	ZMYM3	dec	1	0.98089	0.934605	0.740399	0.607988	0.450432
ENSCAFG00000011164	UBA7	dec	1	0.969463	0.930356	0.74048	0.594745	0.418054
ENSCAFG00000006228	DHX57	dec	1	0.99496	0.976155	0.837871	0.7422	0.645356
ENSCAFG00000019908	PRRC2B	stripe	0.991275	1	0.968625	0.865603	0.782132	0.675538
ENSCAFG00000002953	HOXA6	dec	1	0.998651	0.978402	0.802729	0.661193	0.509103
ENSCAFG00000029592	LHFPL4	dec	1	0.971295	0.961399	0.840641	0.731302	0.596962
ENSCAFG00000016793	ZNF646	dec	1	0.986625	0.970539	0.855406	0.772876	0.659468
ENSCAFG00000016028	SHROOM4	dec	1	0.995267	0.96636	0.87518	0.801166	0.675883
ENSCAFG00000013079	OLFML2B	dec	1	0.982153	0.957674	0.800373	0.70206	0.482149
ENSCAFG00000024306	EIF2C4	dec	1	0.971753	0.959868	0.819022	0.713934	0.544654
ENSCAFG00000006879		dec	1	0.972066	0.945632	0.785238	0.648235	0.415339
ENSCAFG00000013899	ENSCAFG00000013899	dec	1	0.939364	0.919826	0.732661	0.627139	0.443902
ENSCAFG00000013410	RGL1	dec	1	0.930776	0.903397	0.720232	0.591611	0.379588
ENSCAFG00000019236	WDR81	dec	1	0.957182	0.948591	0.773526	0.663091	0.471492
ENSCAFG00000013640	RBM45	dec	1	0.967263	0.964549	0.859168	0.790945	0.678059
ENSCAFG00000003941	SPATA6	dec	1	0.934726	0.945784	0.745387	0.644974	0.418567
ENSCAFG00000031283	ZNF134	dec	1	0.956173	0.954033	0.805574	0.718891	0.544616
ENSCAFG00000001305	FBP1	dec	1	0.922962	0.927008	0.726298	0.605667	0.368125
ENSCAFG00000029846	ELMOD2	stripe	0.986175	1	0.97747	0.808682	0.672997	0.502355
ENSCAFG00000028622	RNF103	stripe	0.999474	1	0.993745	0.929689	0.86624	0.798227
ENSCAFG00000019952	ATP2C2	stripe	0.986997	0.993981	1	0.808699	0.647202	0.479643
ENSCAFG00000016511	RFX1	dec	1	0.990035	0.979712	0.833735	0.693721	0.490979
ENSCAFG00000004125	MLL5	dec	1	0.97561	0.974643	0.87407	0.751108	0.631628
ENSCAFG00000019670	RAB11FIP3	dec	1	0.989429	0.989744	0.903014	0.816502	0.730866
ENSCAFG00000000757	Q9BDH0_CANFA	dec	1	0.970163	0.962852	0.729607	0.525571	0.288755
ENSCAFG00000019510	ENSCAFG00000019510	dec	1	0.960608	0.923097	0.725148	0.554022	0.398113
ENSCAFG00000018779	PROCA1	dec	1	0.934984	0.878949	0.647436	0.436518	0.260346
ENSCAFG00000028510	FAM206A	dec	1	0.984487	0.966404	0.878923	0.782295	0.724784
ENSCAFG00000015346	D6RUR2_CANFA	dec	1	0.9642	0.953302	0.843433	0.737931	0.670856
ENSCAFG00000018713	U119A_CANFA	dec	1	0.957957	0.907263	0.785008	0.634321	0.524022
ENSCAFG00000009148	C15orf57	dec	1	0.97203	0.924436	0.805136	0.682448	0.585015
ENSCAFG00000019417	PNPLA7	dec	1	0.951415	0.935341	0.795052	0.683988	0.539276
ENSCAFG00000008685	CCNG2	dec	1	0.9278	0.90071	0.690948	0.500017	0.293675
ENSCAFG00000003538	SIM1	dec	1	0.916976	0.916269	0.739909	0.586182	0.414296
ENSCAFG00000003443	EIF2C1	dec	1	0.922949	0.923029	0.785536	0.659577	0.510583
ENSCAFG00000006709	ZNF214	dec	1	0.879848	0.872463	0.66204	0.48074	0.261001
ENSCAFG00000002028	VLDLR	dec	1	0.909252	0.902339	0.717216	0.570258	0.380116
ENSCAFG00000009851	TRIM45	dec	1	0.935545	0.909837	0.771583	0.66069	0.524131
ENSCAFG00000004774	KIAA0195	dec	1	0.94185	0.909145	0.751079	0.621831	0.465209
ENSCAFG00000001849	TRPM3	dec	1	0.906906	0.883357	0.619739	0.433895	0.229798
ENSCAFG00000024084	ENSCAFG00000024084	dec	1	0.929631	0.931777	0.68662	0.472464	0.293335
ENSCAFG00000014808	ADD1	dec	1	0.969666	0.96813	0.864159	0.779538	0.691016
ENSCAFG00000012837	DUSP18	dec	1	0.916804	0.931647	0.684601	0.516965	0.282556
ENSCAFG00000000602	RRM2B	dec	1	0.940859	0.952864	0.808471	0.70312	0.565549
ENSCAFG00000011896	DCAF11	dec	1	0.958036	0.967377	0.850464	0.750527	0.639823
ENSCAFG00000008664	PLEKHA7	dec	1	0.91834	0.95199	0.760976	0.599006	0.422589
ENSCAFG00000000249	PIP4K2C	dec	1	0.97185	0.980935	0.88892	0.804093	0.708849
ENSCAFG00000019930	FIBCD1	stripe	0.973596	1	0.965911	0.771559	0.697586	0.606128
ENSCAFG00000019675	DECR2	stripe	0.960096	1	0.945174	0.701931	0.574021	0.45249
ENSCAFG00000023501	SETDB1	stripe	0.980259	1	0.96672	0.838089	0.772545	0.688713
ENSCAFG00000032746	MXD1	stripe	0.977556	1	0.949954	0.701666	0.593529	0.406211
ENSCAFG00000017204	VIPAS39	stripe	0.99611	1	0.986925	0.889738	0.850548	0.783001
ENSCAFG00000024900	SLC22A5	stripe	0.992089	0.968708	1	0.768894	0.669016	0.548947
ENSCAFG00000032285	HOXA3	stripe	0.983246	0.992705	1	0.68974	0.535462	0.355846
ENSCAFG00000001405	NRBP2	stripe	0.989059	0.983149	1	0.795791	0.713996	0.576079
ENSCAFG00000028936	ARMC12	dec	1	0.991272	0.942235	0.650116	0.542189	0.352201
ENSCAFG00000020074	ENSCAFG00000020074	dec	1	0.997196	0.94685	0.703074	0.620905	0.485101
ENSCAFG00000017408	GTF3C1	stripe	0.995639	1	0.971095	0.797164	0.733579	0.640257
ENSCAFG00000012605	ZNF687	dec	1	0.982369	0.980564	0.792642	0.742935	0.659618
ENSCAFG00000001784	ZNF300	dec	1	0.986034	0.952715	0.646433	0.550463	0.421106
ENSCAFG00000020290	DAB2IP	dec	1	0.991077	0.966208	0.776518	0.746894	0.632069
ENSCAFG00000001297	RHPN1	dec	1	0.977803	0.987302	0.735473	0.700889	0.561548
ENSCAFG00000031995	ENSCAFG00000031995	dec	1	0.956079	0.933215	0.758946	0.678563	0.558422
ENSCAFG00000014106	ATG2A	dec	1	0.950113	0.907803	0.69668	0.600328	0.45475
ENSCAFG00000012307	NF2	dec	1	0.986715	0.960261	0.867338	0.823932	0.763023
ENSCAFG00000010487	PDE9A	dec	1	0.943443	0.854122	0.622973	0.489159	0.307826
ENSCAFG00000016751	ORAI3	dec	1	0.959731	0.931549	0.811022	0.762603	0.676755
ENSCAFG00000013824	PHC1	dec	1	0.948436	0.909835	0.744023	0.692103	0.565211
ENSCAFG00000023904	CHRNB4	dec	1	0.915359	0.858049	0.61994	0.518972	0.310523
ENSCAFG00000004537	AGBL5	dec	1	0.899024	0.849233	0.600921	0.473359	0.283798
ENSCAFG00000016351	ERBB2	dec	1	0.927493	0.902183	0.733211	0.657251	0.520163
ENSCAFG00000000658	SLC44A4	dec	1	0.932217	0.913595	0.748461	0.675965	0.541701
ENSCAFG00000032211	ZNF71	dec	1	0.968675	0.922394	0.79231	0.726274	0.595627
ENSCAFG00000000311	LRIG3	dec	1	0.946297	0.881697	0.684641	0.582365	0.406736
ENSCAFG00000029312	ZNF582	dec	1	0.966554	0.936403	0.752603	0.67505	0.524777
ENSCAFG00000005619	ARHGEF17	dec	1	0.968537	0.946304	0.813387	0.76351	0.653371
ENSCAFG00000000088	SUOX	dec	1	0.959202	0.91297	0.721105	0.64716	0.461943
ENSCAFG00000028627	ENSCAFG00000028627	dec	1	0.987201	0.911813	0.742958	0.63675	0.524547
[truncated: 4,920 more rows]
