# Supplementary material for: Identifying ultrasensitive HGF dose-response functions in a 3D mammalian system for synthetic morphogenesis
Source: Sci Rep. 2016 Dec 16;6:39178. doi: 10.1038/srep39178 (PMC5159920; doi:10.1038/srep39178)
Supplement: Supplementary File 3 [file srep39178-s4.xls]

## Sheet: Sheet1_Responsive
Analysis Type:	PANTHER Overrepresentation Test (release 20160321)
Annotation Version and Release Date:	GO Ontology database Released 2016-05-20
Bonferroni correction:	TRUE
GO biological process complete:	Gene ontology (GO) term of a particular biological process
Canis familiaris - REFLIST (19714):	Reference list of all genes in Canis familiaris database representing the particular GO term (background frequency)
upload_1 (10936):	Number of genes in the current study representing the particular GO term (sample frequency)
upload_1 (expected):	Expected sample frequency, based on background frequency and sample size (10936) (expected sample frequency)
upload_1 (over/under):	Whether sample frequency is more/less (over/under represented) than expected sample frequency
upload_1 (fold Enrichment):	Fold enrichment of sample frequency compared to expected sample frequency
upload_1 (P-value):	Significance of the fold enrichment
GO biological process complete	Canis familiaris - REFLIST (19714)	upload_1 (10936)	upload_1 (expected)	upload_1 {over (+)/under(-)}	upload_1 (fold Enrichment)	upload_1 (P-value)
DNA replication (GO:0006260)	117	110	64.9	+	1.69	0.00131
tRNA metabolic process (GO:0006399)	126	118	69.9	+	1.69	0.000593
mitotic nuclear division (GO:0007067)	136	121	75.44	+	1.6	0.00513
endosomal transport (GO:0016197)	166	147	92.09	+	1.6	0.000483
double-strand break repair (GO:0006302)	119	105	66.01	+	1.59	0.0366
proteasomal protein catabolic process (GO:0010498)	195	171	108.17	+	1.58	8.48e-05
vacuolar transport (GO:0007034)	192	168	106.51	+	1.58	0.00013
peptidyl-lysine modification (GO:0018205)	191	167	105.95	+	1.58	0.00015
mitotic cell cycle (GO:0000278)	337	294	186.94	+	1.57	1.18e-09
proteasome-mediated ubiquitin-dependent protein catabolic process (GO:0043161)	187	163	103.74	+	1.57	0.000264
mitotic cell cycle process (GO:1903047)	316	275	175.3	+	1.57	9.04e-09
regulation of proteasomal protein catabolic process (GO:0061136)	139	120	77.11	+	1.56	0.0226
Golgi vesicle transport (GO:0048193)	158	136	87.65	+	1.55	0.00623
modification-dependent macromolecule catabolic process (GO:0043632)	382	327	211.91	+	1.54	5.24e-10
modification-dependent protein catabolic process (GO:0019941)	374	319	207.47	+	1.54	1.6e-09
ubiquitin-dependent protein catabolic process (GO:0006511)	366	311	203.03	+	1.53	4.84e-09
regulation of cellular protein catabolic process (GO:1903362)	169	143	93.75	+	1.53	0.00817
RNA splicing, via transesterification reactions (GO:0000375)	168	142	93.2	+	1.52	0.00938
regulation of proteolysis involved in cellular protein catabolic process (GO:1903050)	155	131	85.98	+	1.52	0.0233
histone modification (GO:0016570)	283	239	156.99	+	1.52	3.51e-06
mRNA splicing, via spliceosome (GO:0000398)	167	141	92.64	+	1.52	0.0108
RNA splicing, via transesterification reactions with bulged adenosine as nucleophile (GO:0000377)	167	141	92.64	+	1.52	0.0108
covalent chromatin modification (GO:0016569)	289	244	160.32	+	1.52	2.39e-06
proteolysis involved in cellular protein catabolic process (GO:0051603)	430	363	238.54	+	1.52	1.39e-10
cellular macromolecule catabolic process (GO:0044265)	561	473	311.21	+	1.52	1.88e-14
cellular protein catabolic process (GO:0044257)	442	372	245.19	+	1.52	9.9e-11
nucleic acid phosphodiester bond hydrolysis (GO:0090305)	160	134	88.76	+	1.51	0.0281
ncRNA processing (GO:0034470)	264	221	146.45	+	1.51	3.04e-05
cellular response to DNA damage stimulus (GO:0006974)	484	405	268.49	+	1.51	1.53e-11
RNA splicing (GO:0008380)	198	165	109.84	+	1.5	0.00324
RNA processing (GO:0006396)	548	454	303.99	+	1.49	1.48e-12
ncRNA metabolic process (GO:0034660)	339	280	188.05	+	1.49	1.07e-06
mRNA metabolic process (GO:0016071)	321	265	178.07	+	1.49	3.4e-06
DNA repair (GO:0006281)	284	234	157.54	+	1.49	3.93e-05
chromatin modification (GO:0016568)	367	302	203.59	+	1.48	3.05e-07
mRNA processing (GO:0006397)	235	193	130.36	+	1.48	0.00098
protein catabolic process (GO:0030163)	480	394	266.27	+	1.48	4.97e-10
cell cycle process (GO:0022402)	576	471	319.53	+	1.47	3.26e-12
cell cycle (GO:0007049)	620	504	343.93	+	1.47	8.09e-13
macromolecule catabolic process (GO:0009057)	627	509	347.82	+	1.46	7.15e-13
regulation of protein catabolic process (GO:0042176)	272	220	150.89	+	1.46	0.000427
regulation of chromosome organization (GO:0033044)	207	166	114.83	+	1.45	0.0256
protein modification by small protein conjugation or removal (GO:0070647)	575	456	318.97	+	1.43	8.99e-10
protein localization to organelle (GO:0033365)	380	299	210.8	+	1.42	2.89e-05
mitochondrion organization (GO:0007005)	389	306	215.79	+	1.42	1.97e-05
DNA metabolic process (GO:0006259)	468	368	259.61	+	1.42	5.4e-07
cofactor metabolic process (GO:0051186)	224	176	124.26	+	1.42	0.0419
intracellular protein transport (GO:0006886)	573	448	317.86	+	1.41	1.06e-08
regulation of cell cycle (GO:0051726)	637	497	353.36	+	1.41	8.63e-10
protein modification by small protein conjugation (GO:0032446)	470	366	260.72	+	1.4	1.79e-06
negative regulation of cell cycle (GO:0045786)	262	204	145.34	+	1.4	0.0145
ribonucleoprotein complex biogenesis (GO:0022613)	404	314	224.11	+	1.4	3.88e-05
single-organism intracellular transport (GO:1902582)	849	659	470.97	+	1.4	2.12e-13
organelle fission (GO:0048285)	249	193	138.13	+	1.4	0.0347
regulation of cellular response to stress (GO:0080135)	451	349	250.18	+	1.39	8.91e-06
chromosome organization (GO:0051276)	682	527	378.33	+	1.39	7.15e-10
protein ubiquitination (GO:0016567)	433	333	240.2	+	1.39	3.87e-05
intracellular transport (GO:0046907)	1026	789	569.16	+	1.39	1.15e-15
microtubule cytoskeleton organization (GO:0000226)	290	222	160.87	+	1.38	0.0163
regulation of catabolic process (GO:0009894)	485	370	269.05	+	1.38	1.34e-05
regulation of mitotic cell cycle (GO:0007346)	295	225	163.65	+	1.37	0.0178
establishment of localization in cell (GO:0051649)	1124	856	623.52	+	1.37	3.34e-16
cellular response to stress (GO:0033554)	1044	794	579.14	+	1.37	1.15e-14
cellular macromolecule localization (GO:0070727)	944	715	523.67	+	1.37	1.51e-12
cellular protein localization (GO:0034613)	937	709	519.78	+	1.36	2.48e-12
regulation of cellular catabolic process (GO:0031329)	394	298	218.56	+	1.36	0.000984
endomembrane system organization (GO:0010256)	322	243	178.62	+	1.36	0.0152
cellular catabolic process (GO:0044248)	852	639	472.63	+	1.35	3.74e-10
single-organism organelle organization (GO:1902589)	1607	1204	891.46	+	1.35	7.98e-22
microtubule-based process (GO:0007017)	445	333	246.86	+	1.35	0.000506
nucleic acid metabolic process (GO:0090304)	1833	1368	1016.82	+	1.35	9.08e-25
cellular localization (GO:0051641)	1462	1091	811.02	+	1.35	7.32e-19
chromatin organization (GO:0006325)	468	349	259.61	+	1.34	0.000346
organelle organization (GO:0006996)	2304	1718	1278.1	+	1.34	2.07e-32
regulation of cell cycle process (GO:0010564)	377	281	209.13	+	1.34	0.0068
regulation of cellular protein localization (GO:1903827)	392	290	217.46	+	1.33	0.00825
RNA metabolic process (GO:0016070)	1444	1064	801.03	+	1.33	1.07e-16
negative regulation of intracellular signal transduction (GO:1902532)	349	257	193.6	+	1.33	0.0437
regulation of organelle organization (GO:0033043)	837	614	464.31	+	1.32	4.53e-08
single-organism cellular localization (GO:1902580)	577	422	320.08	+	1.32	0.000126
peptidyl-amino acid modification (GO:0018193)	603	441	334.5	+	1.32	6.08e-05
positive regulation of organelle organization (GO:0010638)	411	299	228	+	1.31	0.0208
macromolecule modification (GO:0043412)	2209	1606	1225.4	+	1.31	6.08e-25
negative regulation of protein modification process (GO:0031400)	445	323	246.86	+	1.31	0.0103
establishment of protein localization (GO:0045184)	878	636	487.06	+	1.31	1.45e-07
cellular macromolecule metabolic process (GO:0044260)	4433	3211	2459.13	+	1.31	7.01e-59
cellular protein modification process (GO:0006464)	2078	1505	1152.73	+	1.31	2.27e-22
protein modification process (GO:0036211)	2078	1505	1152.73	+	1.31	2.27e-22
organic substance catabolic process (GO:1901575)	989	716	548.63	+	1.31	8.28e-09
cellular protein metabolic process (GO:0044267)	2816	2029	1562.13	+	1.3	3.83e-31
nucleobase-containing compound metabolic process (GO:0006139)	2271	1636	1259.8	+	1.3	8.73e-24
cellular macromolecular complex assembly (GO:0034622)	567	407	314.53	+	1.29	0.00149
heterocycle metabolic process (GO:0046483)	2383	1709	1321.93	+	1.29	3.1e-24
protein transport (GO:0015031)	799	573	443.23	+	1.29	5.99e-06
catabolic process (GO:0009056)	1150	818	637.94	+	1.28	6.27e-09
protein localization (GO:0008104)	1225	871	679.55	+	1.28	1.17e-09
macromolecular complex subunit organization (GO:0043933)	1527	1083	847.08	+	1.28	1.74e-12
cellular aromatic compound metabolic process (GO:0006725)	2400	1702	1331.36	+	1.28	5.31e-22
gene expression (GO:0010467)	1987	1408	1102.25	+	1.28	3.09e-17
negative regulation of nucleobase-containing compound metabolic process (GO:0045934)	1014	718	562.5	+	1.28	3.61e-07
negative regulation of nitrogen compound metabolic process (GO:0051172)	1101	778	610.76	+	1.27	7.83e-08
cellular component biogenesis (GO:0044085)	1583	1118	878.14	+	1.27	1.64e-12
negative regulation of cellular macromolecule biosynthetic process (GO:2000113)	1004	706	556.95	+	1.27	1.63e-06
cellular nitrogen compound metabolic process (GO:0034641)	3017	2118	1673.63	+	1.27	1.24e-26
organic cyclic compound metabolic process (GO:1901360)	2535	1776	1406.25	+	1.26	6.73e-21
negative regulation of macromolecule biosynthetic process (GO:0010558)	1041	729	577.48	+	1.26	1.62e-06
negative regulation of RNA metabolic process (GO:0051253)	923	646	512.02	+	1.26	1.92e-05
negative regulation of transcription from RNA polymerase II promoter (GO:0000122)	582	407	322.85	+	1.26	0.0174
negative regulation of gene expression (GO:0010629)	1073	748	595.23	+	1.26	1.99e-06
cytoskeleton organization (GO:0007010)	675	470	374.44	+	1.26	0.00474
macromolecule localization (GO:0033036)	1440	1002	798.82	+	1.25	2.14e-09
cellular metabolic process (GO:0044237)	5847	4063	3243.52	+	1.25	1.01e-59
negative regulation of nucleic acid-templated transcription (GO:1903507)	886	615	491.49	+	1.25	0.000142
negative regulation of RNA biosynthetic process (GO:1902679)	896	621	497.04	+	1.25	0.000148
macromolecule metabolic process (GO:0043170)	5011	3472	2779.77	+	1.25	3.24e-46
macromolecular complex assembly (GO:0065003)	930	644	515.9	+	1.25	9.13e-05
negative regulation of cellular biosynthetic process (GO:0031327)	1077	745	597.45	+	1.25	7.59e-06
negative regulation of transcription, DNA-templated (GO:0045892)	872	603	483.73	+	1.25	0.000318
cellular component assembly (GO:0022607)	1396	965	774.41	+	1.25	2.48e-08
nitrogen compound metabolic process (GO:0006807)	3248	2242	1801.77	+	1.24	1.21e-24
negative regulation of biosynthetic process (GO:0009890)	1088	751	603.55	+	1.24	9.14e-06
cellular macromolecule biosynthetic process (GO:0034645)	1726	1179	957.47	+	1.23	1.43e-09
cellular component organization or biogenesis (GO:0071840)	3881	2651	2152.92	+	1.23	7.22e-28
phosphorylation (GO:0016310)	907	619	503.14	+	1.23	0.00115
negative regulation of macromolecule metabolic process (GO:0010605)	1716	1171	951.92	+	1.23	2.24e-09
macromolecule biosynthetic process (GO:0009059)	1746	1189	968.56	+	1.23	2.39e-09
protein complex subunit organization (GO:0071822)	908	617	503.7	+	1.22	0.00206
negative regulation of metabolic process (GO:0009892)	1829	1242	1014.61	+	1.22	1.34e-09
negative regulation of cellular metabolic process (GO:0031324)	1737	1177	963.57	+	1.22	1.06e-08
cellular component organization (GO:0016043)	3710	2512	2058.06	+	1.22	1e-23
phosphorus metabolic process (GO:0006793)	1521	1027	843.75	+	1.22	6.91e-07
protein metabolic process (GO:0019538)	3389	2283	1879.99	+	1.21	9.17e-20
primary metabolic process (GO:0044238)	6125	4125	3397.74	+	1.21	8.69e-46
regulation of cellular component organization (GO:0051128)	1665	1121	923.63	+	1.21	1.63e-07
phosphate-containing compound metabolic process (GO:0006796)	1498	1008	830.99	+	1.21	2.07e-06
regulation of nitrogen compound metabolic process (GO:0051171)	3021	2028	1675.85	+	1.21	3.19e-16
regulation of cellular macromolecule biosynthetic process (GO:2000112)	2738	1836	1518.86	+	1.21	5.09e-14
regulation of nucleobase-containing compound metabolic process (GO:0019219)	2835	1900	1572.67	+	1.21	1.38e-14
organic substance metabolic process (GO:0071704)	6389	4279	3544.19	+	1.21	7.71e-46
regulation of macromolecule biosynthetic process (GO:0010556)	2828	1890	1568.78	+	1.2	5.11e-14
regulation of RNA metabolic process (GO:0051252)	2604	1737	1444.52	+	1.2	3.17e-12
cellular biosynthetic process (GO:0044249)	2354	1569	1305.84	+	1.2	1.53e-10
organic substance biosynthetic process (GO:1901576)	2408	1599	1335.8	+	1.2	2.56e-10
biosynthetic process (GO:0009058)	2479	1643	1375.18	+	1.19	1.88e-10
regulation of protein metabolic process (GO:0051246)	1938	1281	1075.07	+	1.19	4.27e-07
metabolic process (GO:0008152)	7557	4992	4192.11	+	1.19	4.06e-51
regulation of macromolecule metabolic process (GO:0060255)	4244	2802	2354.29	+	1.19	7.46e-21
regulation of RNA biosynthetic process (GO:2001141)	2507	1655	1390.71	+	1.19	5.04e-10
regulation of primary metabolic process (GO:0080090)	4228	2791	2345.41	+	1.19	1.07e-20
regulation of gene expression (GO:0010468)	2980	1967	1653.1	+	1.19	1.04e-12
regulation of nucleic acid-templated transcription (GO:1903506)	2503	1652	1388.5	+	1.19	5.72e-10
regulation of cellular metabolic process (GO:0031323)	4288	2829	2378.69	+	1.19	5.89e-21
single-organism metabolic process (GO:0044710)	3173	2088	1760.17	+	1.19	2.84e-13
regulation of transcription, DNA-templated (GO:0006355)	2465	1621	1367.42	+	1.19	3.08e-09
regulation of biosynthetic process (GO:0009889)	2958	1945	1640.9	+	1.19	6.63e-12
regulation of cellular biosynthetic process (GO:0031326)	2920	1919	1619.82	+	1.18	1.33e-11
positive regulation of RNA metabolic process (GO:0051254)	1204	790	667.9	+	1.18	0.00734
regulation of cellular protein metabolic process (GO:0032268)	1803	1183	1000.18	+	1.18	1.22e-05
regulation of metabolic process (GO:0019222)	4501	2953	2496.85	+	1.18	8.21e-21
positive regulation of nitrogen compound metabolic process (GO:0051173)	1388	910	769.97	+	1.18	0.00122
regulation of transcription from RNA polymerase II promoter (GO:0006357)	1469	963	814.9	+	1.18	0.000532
positive regulation of nucleobase-containing compound metabolic process (GO:0045935)	1332	873	738.9	+	1.18	0.00231
positive regulation of macromolecule biosynthetic process (GO:0010557)	1301	852	721.71	+	1.18	0.00362
positive regulation of RNA biosynthetic process (GO:1902680)	1171	765	649.59	+	1.18	0.0192
positive regulation of nucleic acid-templated transcription (GO:1903508)	1168	762	647.93	+	1.18	0.0239
positive regulation of transcription, DNA-templated (GO:0045893)	1168	762	647.93	+	1.18	0.0239
regulation of protein modification process (GO:0031399)	1280	835	710.06	+	1.18	0.00813
cellular nitrogen compound biosynthetic process (GO:0044271)	1676	1092	929.73	+	1.17	0.000204
positive regulation of macromolecule metabolic process (GO:0010604)	2140	1391	1187.13	+	1.17	3.32e-06
positive regulation of gene expression (GO:0010628)	1371	888	760.54	+	1.17	0.0104
negative regulation of cellular process (GO:0048523)	3057	1979	1695.82	+	1.17	8.68e-10
positive regulation of cellular metabolic process (GO:0031325)	2146	1378	1190.46	+	1.16	6.25e-05
positive regulation of metabolic process (GO:0009893)	2271	1457	1259.8	+	1.16	2.63e-05
regulation of molecular function (GO:0065009)	2035	1304	1128.88	+	1.16	0.000255
regulation of catalytic activity (GO:0050790)	1647	1053	913.64	+	1.15	0.00867
negative regulation of biological process (GO:0048519)	3244	2064	1799.55	+	1.15	7.69e-08
response to stress (GO:0006950)	1904	1201	1056.21	+	1.14	0.0151
positive regulation of cellular process (GO:0048522)	3519	2210	1952.1	+	1.13	8.37e-07
positive regulation of biological process (GO:0048518)	3783	2348	2098.55	+	1.12	8.32e-06
cellular process (GO:0009987)	11577	6854	6422.14	+	1.07	1.23e-13
biological_process (GO:0008150)	14728	8556	8170.1	+	1.05	2.29e-14
cellular response to stimulus (GO:0051716)	4588	2286	2545.11	-	0.9	1.05e-05
response to stimulus (GO:0050896)	5540	2741	3073.22	-	0.89	3.16e-09
Unclassified (UNCLASSIFIED)	4986	2405	2765.9	-	0.87	0
multicellular organismal process (GO:0032501)	4529	2082	2512.38	-	0.83	5.95e-20
cell communication (GO:0007154)	3850	1686	2135.72	-	0.79	2.29e-25
signal transduction (GO:0007165)	3571	1553	1980.95	-	0.78	2.42e-24
signaling (GO:0023052)	3778	1640	2095.78	-	0.78	1.39e-26
single organism signaling (GO:0044700)	3775	1638	2094.12	-	0.78	1.21e-26
response to chemical (GO:0042221)	2600	1125	1442.3	-	0.78	6.91e-17
transmembrane transport (GO:0055085)	980	419	543.64	-	0.77	4.65e-05
ion transport (GO:0006811)	1023	428	567.49	-	0.75	1.42e-06
behavior (GO:0007610)	391	155	216.9	-	0.71	0.0326
cation transport (GO:0006812)	696	275	386.09	-	0.71	5.68e-06
ion transmembrane transport (GO:0034220)	734	271	407.17	-	0.67	1.17e-09
immune response (GO:0006955)	625	226	346.71	-	0.65	9.48e-09
cation transmembrane transport (GO:0098655)	540	193	299.56	-	0.64	1.15e-07
monovalent inorganic cation transport (GO:0015672)	377	134	209.13	-	0.64	8.98e-05
metal ion transport (GO:0030001)	445	158	246.86	-	0.64	4.22e-06
inorganic cation transmembrane transport (GO:0098662)	468	166	259.61	-	0.64	1.42e-06
inorganic ion transmembrane transport (GO:0098660)	527	185	292.34	-	0.63	4.22e-08
cell-cell signaling (GO:0007267)	397	139	220.23	-	0.63	1.39e-05
regulation of membrane potential (GO:0042391)	256	87	142.01	-	0.61	0.0026
defense response to bacterium (GO:0042742)	137	37	76	-	0.49	0.00329
potassium ion transport (GO:0006813)	132	30	73.22	-	0.41	5.28e-05
system process (GO:0003008)	1439	319	798.26	-	0.4	3e-84
potassium ion transmembrane transport (GO:0071805)	125	27	69.34	-	0.39	3.55e-05
cellular potassium ion transport (GO:0071804)	125	27	69.34	-	0.39	3.55e-05
immunoglobulin production (GO:0002377)	102	22	56.58	-	0.39	0.000871
production of molecular mediator of immune response (GO:0002440)	113	24	62.68	-	0.38	0.000129
action potential (GO:0001508)	72	15	39.94	-	0.38	0.0367
detection of abiotic stimulus (GO:0009582)	81	16	44.93	-	0.36	0.00394
detection of external stimulus (GO:0009581)	82	16	45.49	-	0.35	0.00273
visual perception (GO:0007601)	106	20	58.8	-	0.34	2.7e-05
sensory perception of light stimulus (GO:0050953)	112	21	62.13	-	0.34	8.53e-06
neurological system process (GO:0050877)	1103	178	611.87	-	0.29	3.65e-95
G-protein coupled receptor signaling pathway, coupled to cyclic nucleotide second messenger (GO:0007187)	123	19	68.23	-	0.28	1.1e-08
adenylate cyclase-modulating G-protein coupled receptor signaling pathway (GO:0007188)	114	17	63.24	-	0.27	3.26e-08
sensory perception of taste (GO:0050909)	48	7	26.63	-	0.26	0.0448
transmission of nerve impulse (GO:0019226)	46	6	25.52	-	0.24	0.0267
G-protein coupled receptor signaling pathway (GO:0007186)	1141	134	632.95	-	0.21	9.05e-130
neuropeptide signaling pathway (GO:0007218)	69	8	38.28	-	0.21	2.18e-05
adenylate cyclase-activating G-protein coupled receptor signaling pathway (GO:0007189)	58	6	32.17	-	< 0.2	0.000129
sensory perception (GO:0007600)	878	89	487.06	-	< 0.2	1.28e-108
detection of light stimulus (GO:0009583)	38	3	21.08	-	< 0.2	0.00828
glutamate receptor signaling pathway (GO:0007215)	32	2	17.75	-	< 0.2	0.0226
detection of stimulus (GO:0051606)	701	32	388.87	-	< 0.2	6.87e-121
sensory perception of chemical stimulus (GO:0007606)	636	19	352.81	-	< 0.2	4.77e-121
sensory perception of smell (GO:0007608)	583	11	323.41	-	< 0.2	2.58e-119
detection of chemical stimulus (GO:0009593)	615	11	341.16	-	< 0.2	5.28e-127
detection of stimulus involved in sensory perception (GO:0050906)	633	11	351.15	-	< 0.2	2.43e-131
detection of chemical stimulus involved in sensory perception (GO:0050907)	592	4	328.4	-	< 0.2	5.73e-133

## Sheet: Sheet2_Increasing
Analysis Type:	PANTHER Overrepresentation Test (release 20160321)
Annotation Version and Release Date:	GO Ontology database Released 2016-05-20
Bonferroni correction:	TRUE
GO biological process complete:	Gene ontology (GO) term of a particular biological process
Canis familiaris - REFLIST (19714):	Reference list of all genes in Canis familiaris database representing the particular GO term (background frequency)
upload_1 (3393):	Number of genes in the current study representing the particular GO term (sample frequency)
upload_1 (expected):	Expected sample frequency, based on background frequency and sample size (3393) (expected sample frequency)
upload_1 (over/under):	Whether sample frequency is more/less (over/under represented) than expected sample frequency
upload_1 (fold Enrichment):	Fold enrichment of sample frequency compared to expected sample frequency
upload_1 (P-value):	Significance of the fold enrichment
GO biological process complete	Canis familiaris - REFLIST (19714)	upload_1 (3393)	upload_1 (expected)	upload_1 {over (+)/under(-)}	upload_1 (fold Enrichment)	upload_1 (P-value)
protein transport along microtubule (GO:0098840)	26	17	4.47	+	3.8	0.0319
intraciliary transport (GO:0042073)	26	17	4.47	+	3.8	0.0319
cilium assembly (GO:0042384)	147	77	25.3	+	3.04	5.15e-13
cilium organization (GO:0044782)	165	83	28.4	+	2.92	3.19e-13
cilium morphogenesis (GO:0060271)	176	87	30.29	+	2.87	1.56e-13
cellular component assembly involved in morphogenesis (GO:0010927)	202	84	34.77	+	2.42	5.38e-09
cell projection assembly (GO:0030031)	212	86	36.49	+	2.36	1.03e-08
endosomal transport (GO:0016197)	166	61	28.57	+	2.14	0.00052
vacuolar transport (GO:0007034)	192	70	33.05	+	2.12	8.14e-05
peptidyl-lysine modification (GO:0018205)	191	64	32.87	+	1.95	0.00573
histone modification (GO:0016570)	283	89	48.71	+	1.83	0.000748
covalent chromatin modification (GO:0016569)	289	90	49.74	+	1.81	0.000964
chromatin modification (GO:0016568)	367	109	63.16	+	1.73	0.000512
organelle assembly (GO:0070925)	446	130	76.76	+	1.69	8.57e-05
modification-dependent protein catabolic process (GO:0019941)	374	109	64.37	+	1.69	0.00125
ubiquitin-dependent protein catabolic process (GO:0006511)	366	106	62.99	+	1.68	0.00244
modification-dependent macromolecule catabolic process (GO:0043632)	382	110	65.75	+	1.67	0.00194
proteolysis involved in cellular protein catabolic process (GO:0051603)	430	120	74.01	+	1.62	0.0027
cellular protein catabolic process (GO:0044257)	442	123	76.07	+	1.62	0.00224
microtubule-based process (GO:0007017)	445	123	76.59	+	1.61	0.00313
cell projection morphogenesis (GO:0048858)	479	129	82.44	+	1.56	0.00614
protein catabolic process (GO:0030163)	480	129	82.61	+	1.56	0.0068
cell part morphogenesis (GO:0032990)	498	133	85.71	+	1.55	0.00639
intracellular protein transport (GO:0006886)	573	152	98.62	+	1.54	0.00161
protein modification by small protein conjugation or removal (GO:0070647)	575	151	98.96	+	1.53	0.0031
anatomical structure formation involved in morphogenesis (GO:0048646)	749	196	128.91	+	1.52	7.91e-05
regulation of GTPase activity (GO:0043087)	474	124	81.58	+	1.52	0.038
intracellular transport (GO:0046907)	1026	264	176.59	+	1.5	1.03e-06
negative regulation of transcription from RNA polymerase II promoter (GO:0000122)	582	149	100.17	+	1.49	0.0143
single-organism intracellular transport (GO:1902582)	849	216	146.12	+	1.48	0.000122
single-organism organelle organization (GO:1902589)	1607	408	276.58	+	1.48	3.66e-11
establishment of localization in cell (GO:0051649)	1124	285	193.45	+	1.47	7.97e-07
single-organism catabolic process (GO:0044712)	593	149	102.06	+	1.46	0.0374
regulation of organelle organization (GO:0033043)	837	210	144.06	+	1.46	0.000525
negative regulation of transcription, DNA-templated (GO:0045892)	872	218	150.08	+	1.45	0.000384
cellular catabolic process (GO:0044248)	852	212	146.64	+	1.45	0.000819
negative regulation of nucleic acid-templated transcription (GO:1903507)	886	219	152.49	+	1.44	0.000816
negative regulation of RNA biosynthetic process (GO:1902679)	896	221	154.21	+	1.43	0.000833
cellular protein localization (GO:0034613)	937	231	161.27	+	1.43	0.000445
catabolic process (GO:0009056)	1150	282	197.93	+	1.42	2.39e-05
negative regulation of cellular macromolecule biosynthetic process (GO:2000113)	1004	246	172.8	+	1.42	0.000268
cellular macromolecule localization (GO:0070727)	944	231	162.47	+	1.42	0.000776
negative regulation of gene expression (GO:0010629)	1073	260	184.68	+	1.41	0.000272
negative regulation of macromolecule biosynthetic process (GO:0010558)	1041	252	179.17	+	1.41	0.000479
negative regulation of RNA metabolic process (GO:0051253)	923	223	158.86	+	1.4	0.00318
protein transport (GO:0015031)	799	192	137.52	+	1.4	0.0275
organic substance catabolic process (GO:1901575)	989	237	170.22	+	1.39	0.00251
establishment of protein localization (GO:0045184)	878	210	151.11	+	1.39	0.0132
negative regulation of nucleobase-containing compound metabolic process (GO:0045934)	1014	242	174.52	+	1.39	0.00254
negative regulation of cellular biosynthetic process (GO:0031327)	1077	256	185.36	+	1.38	0.00158
cellular localization (GO:0051641)	1462	347	251.63	+	1.38	1.12e-05
negative regulation of biosynthetic process (GO:0009890)	1088	257	187.26	+	1.37	0.00242
negative regulation of nitrogen compound metabolic process (GO:0051172)	1101	259	189.49	+	1.37	0.00299
protein localization (GO:0008104)	1225	287	210.84	+	1.36	0.000972
cellular protein modification process (GO:0006464)	2078	486	357.65	+	1.36	2.87e-08
protein modification process (GO:0036211)	2078	486	357.65	+	1.36	2.87e-08
regulation of transcription, DNA-templated (GO:0006355)	2465	566	424.25	+	1.33	6.78e-09
organelle organization (GO:0006996)	2304	526	396.54	+	1.33	1.26e-07
regulation of nucleic acid-templated transcription (GO:1903506)	2503	571	430.79	+	1.33	1.53e-08
regulation of RNA biosynthetic process (GO:2001141)	2507	571	431.48	+	1.32	1.98e-08
macromolecule modification (GO:0043412)	2209	501	380.19	+	1.32	1.07e-06
regulation of transcription from RNA polymerase II promoter (GO:0006357)	1469	330	252.83	+	1.31	0.00492
negative regulation of macromolecule metabolic process (GO:0010605)	1716	384	295.34	+	1.3	0.000814
regulation of RNA metabolic process (GO:0051252)	2604	582	448.18	+	1.3	2.44e-07
regulation of cellular macromolecule biosynthetic process (GO:2000112)	2738	611	471.24	+	1.3	8.77e-08
negative regulation of cellular metabolic process (GO:0031324)	1737	386	298.96	+	1.29	0.0015
macromolecule localization (GO:0033036)	1440	319	247.84	+	1.29	0.0239
negative regulation of metabolic process (GO:0009892)	1829	405	314.79	+	1.29	0.00105
regulation of macromolecule biosynthetic process (GO:0010556)	2828	624	486.73	+	1.28	3.23e-07
regulation of nucleobase-containing compound metabolic process (GO:0019219)	2835	620	487.94	+	1.27	1.58e-06
regulation of cellular component organization (GO:0051128)	1665	364	286.57	+	1.27	0.0151
regulation of cellular biosynthetic process (GO:0031326)	2920	633	502.56	+	1.26	3.89e-06
regulation of biosynthetic process (GO:0009889)	2958	638	509.1	+	1.25	7.18e-06
regulation of gene expression (GO:0010468)	2980	639	512.89	+	1.25	1.71e-05
regulation of molecular function (GO:0065009)	2035	436	350.25	+	1.24	0.0105
regulation of nitrogen compound metabolic process (GO:0051171)	3021	642	519.95	+	1.23	5.97e-05
regulation of response to stimulus (GO:0048583)	2554	536	439.57	+	1.22	0.00608
regulation of cellular metabolic process (GO:0031323)	4288	896	738.01	+	1.21	5.01e-07
negative regulation of cellular process (GO:0048523)	3057	638	526.14	+	1.21	0.000878
regulation of primary metabolic process (GO:0080090)	4228	882	727.69	+	1.21	1.07e-06
regulation of metabolic process (GO:0019222)	4501	938	774.67	+	1.21	2.43e-07
regulation of macromolecule metabolic process (GO:0060255)	4244	882	730.44	+	1.21	2.27e-06
negative regulation of biological process (GO:0048519)	3244	664	558.33	+	1.19	0.00639
single-organism metabolic process (GO:0044710)	3173	644	546.11	+	1.18	0.0281
cellular component organization (GO:0016043)	3710	751	638.53	+	1.18	0.00477
metabolic process (GO:0008152)	7557	1454	1300.64	+	1.12	0.000272
Unclassified (UNCLASSIFIED)	4986	776	858.15	-	0.9	0
response to chemical (GO:0042221)	2600	358	447.49	-	0.8	0.0111
organonitrogen compound biosynthetic process (GO:1901566)	986	113	169.7	-	0.67	0.0093
peptide metabolic process (GO:0006518)	656	68	112.9	-	0.6	0.017
cation transmembrane transport (GO:0098655)	540	54	92.94	-	0.58	0.0437
amide biosynthetic process (GO:0043604)	631	55	108.6	-	0.51	4.28e-05
peptide biosynthetic process (GO:0043043)	571	47	98.28	-	0.48	2.98e-05
system process (GO:0003008)	1439	118	247.67	-	0.48	1.56e-17
ribonucleoprotein complex biogenesis (GO:0022613)	404	32	69.53	-	0.46	0.00209
translation (GO:0006412)	560	44	96.38	-	0.46	8.16e-06
neurological system process (GO:0050877)	1103	71	189.84	-	0.37	2.91e-20
ribosome biogenesis (GO:0042254)	285	15	49.05	-	0.31	6.93e-05
sensory perception (GO:0007600)	878	40	151.11	-	0.26	5.86e-24
G-protein coupled receptor signaling pathway (GO:0007186)	1141	39	196.38	-	< 0.2	1.25e-40
G-protein coupled receptor signaling pathway, coupled to cyclic nucleotide second messenger (GO:0007187)	123	4	21.17	-	< 0.2	0.0415
detection of stimulus (GO:0051606)	701	12	120.65	-	< 0.2	9.83e-34
sensory perception of chemical stimulus (GO:0007606)	636	10	109.46	-	< 0.2	3.23e-31
sensory perception of smell (GO:0007608)	583	7	100.34	-	< 0.2	1.03e-30
ribosomal small subunit biogenesis (GO:0042274)	88	1	15.15	-	< 0.2	0.0276
detection of chemical stimulus (GO:0009593)	615	5	105.85	-	< 0.2	1.79e-35
detection of stimulus involved in sensory perception (GO:0050906)	633	4	108.95	-	< 0.2	3.73e-38
detection of chemical stimulus involved in sensory perception (GO:0050907)	592	3	101.89	-	< 0.2	1.56e-36

## Sheet: Sheet3_Decreasing
Analysis Type:	PANTHER Overrepresentation Test (release 20160321)
Annotation Version and Release Date:	GO Ontology database Released 2016-05-20
Bonferroni correction:	TRUE
GO biological process complete:	Gene ontology (GO) term of a particular biological process
Canis familiaris - REFLIST (19714):	Reference list of all genes in Canis familiaris database representing the particular GO term (background frequency)
upload_1 (2385):	Number of genes in the current study representing the particular GO term (sample frequency)
upload_1 (expected):	Expected sample frequency, based on background frequency and sample size (2385) (expected sample frequency)
upload_1 (over/under):	Whether sample frequency is more/less (over/under represented) than expected sample frequency
upload_1 (fold Enrichment):	Fold enrichment of sample frequency compared to expected sample frequency
upload_1 (P-value):	Significance of the fold enrichment
GO biological process complete	Canis familiaris - REFLIST (19714)	upload_1 (2385)	upload_1 (expected)	upload_1 {over (+)/under(-)}	upload_1 (fold Enrichment)	upload_1 (P-value)
nuclear pore organization (GO:0006999)	12	11	1.45	+	7.58	0.00263
DNA replication initiation (GO:0006270)	18	12	2.18	+	5.51	0.021
spliceosomal snRNP assembly (GO:0000387)	37	19	4.48	+	4.24	0.00178
tRNA aminoacylation for protein translation (GO:0006418)	42	21	5.08	+	4.13	0.000666
DNA-dependent DNA replication (GO:0006261)	73	36	8.83	+	4.08	3.35e-08
tRNA metabolic process (GO:0006399)	126	61	15.24	+	4	3.95e-15
tRNA aminoacylation (GO:0043039)	44	21	5.32	+	3.95	0.00141
amino acid activation (GO:0043038)	44	21	5.32	+	3.95	0.00141
tRNA processing (GO:0008033)	77	36	9.32	+	3.86	1.44e-07
tRNA modification (GO:0006400)	49	22	5.93	+	3.71	0.00202
mitotic sister chromatid segregation (GO:0000070)	69	30	8.35	+	3.59	3.26e-05
DNA replication (GO:0006260)	117	50	14.15	+	3.53	5.77e-10
RNA phosphodiester bond hydrolysis, endonucleolytic (GO:0090502)	45	19	5.44	+	3.49	0.0299
mitotic cell cycle checkpoint (GO:0007093)	77	31	9.32	+	3.33	0.000103
RNA phosphodiester bond hydrolysis (GO:0090501)	90	36	10.89	+	3.31	8.85e-06
RNA modification (GO:0009451)	103	41	12.46	+	3.29	7.62e-07
RNA 3'-end processing (GO:0031123)	58	23	7.02	+	3.28	0.0089
sister chromatid segregation (GO:0000819)	86	34	10.4	+	3.27	3.32e-05
ncRNA processing (GO:0034470)	264	103	31.94	+	3.22	3.91e-20
RNA localization (GO:0006403)	85	33	10.28	+	3.21	8.45e-05
ncRNA metabolic process (GO:0034660)	339	130	41.01	+	3.17	2.01e-25
single-organism nuclear import (GO:1902593)	89	34	10.77	+	3.16	7.54e-05
protein import into nucleus (GO:0006606)	89	34	10.77	+	3.16	7.54e-05
protein targeting to nucleus (GO:0044744)	89	34	10.77	+	3.16	7.54e-05
rRNA processing (GO:0006364)	161	61	19.48	+	3.13	2.12e-10
mitotic nuclear division (GO:0007067)	136	51	16.45	+	3.1	3.72e-08
rRNA metabolic process (GO:0016072)	163	61	19.72	+	3.09	3.56e-10
nuclear import (GO:0051170)	91	34	11.01	+	3.09	0.000128
cell cycle checkpoint (GO:0000075)	122	45	14.76	+	3.05	1.06e-06
DNA integrity checkpoint (GO:0031570)	85	31	10.28	+	3.01	0.000882
establishment of RNA localization (GO:0051236)	72	26	8.71	+	2.98	0.0104
RNA transport (GO:0050658)	72	26	8.71	+	2.98	0.0104
nucleic acid transport (GO:0050657)	72	26	8.71	+	2.98	0.0104
mitotic cell cycle process (GO:1903047)	316	112	38.23	+	2.93	6.7e-19
DNA damage checkpoint (GO:0000077)	77	27	9.32	+	2.9	0.0113
RNA catabolic process (GO:0006401)	97	34	11.74	+	2.9	0.000561
mitotic cell cycle (GO:0000278)	337	118	40.77	+	2.89	1.24e-19
nucleus organization (GO:0006997)	78	27	9.44	+	2.86	0.0143
cell cycle phase transition (GO:0044770)	90	31	10.89	+	2.85	0.00292
protein import (GO:0017038)	132	45	15.97	+	2.82	1.16e-05
RNA processing (GO:0006396)	548	186	66.3	+	2.81	5.93e-31
mitotic cell cycle phase transition (GO:0044772)	86	29	10.4	+	2.79	0.0102
spindle organization (GO:0007051)	89	29	10.77	+	2.69	0.0195
negative regulation of mitotic cell cycle (GO:0045930)	129	42	15.61	+	2.69	0.00014
mRNA catabolic process (GO:0006402)	83	27	10.04	+	2.69	0.0433
ribosome biogenesis (GO:0042254)	285	92	34.48	+	2.67	1.27e-12
ribonucleoprotein complex biogenesis (GO:0022613)	404	129	48.88	+	2.64	2.49e-18
nucleic acid phosphodiester bond hydrolysis (GO:0090305)	160	51	19.36	+	2.63	9.18e-06
chromosome segregation (GO:0007059)	176	56	21.29	+	2.63	1.57e-06
RNA splicing (GO:0008380)	198	63	23.95	+	2.63	1.22e-07
nuclear chromosome segregation (GO:0098813)	133	42	16.09	+	2.61	0.000318
regulation of mitotic cell cycle phase transition (GO:1901990)	160	50	19.36	+	2.58	2.48e-05
mRNA splicing, via spliceosome (GO:0000398)	167	52	20.2	+	2.57	1.37e-05
RNA splicing, via transesterification reactions with bulged adenosine as nucleophile (GO:0000377)	167	52	20.2	+	2.57	1.37e-05
RNA splicing, via transesterification reactions (GO:0000375)	168	52	20.32	+	2.56	1.67e-05
cell cycle process (GO:0022402)	576	175	69.68	+	2.51	1.67e-23
regulation of cell cycle phase transition (GO:1901987)	176	53	21.29	+	2.49	2.91e-05
nuclear division (GO:0000280)	230	69	27.83	+	2.48	1.71e-07
nucleobase-containing compound catabolic process (GO:0034655)	160	48	19.36	+	2.48	0.00017
cell cycle (GO:0007049)	620	185	75.01	+	2.47	3.96e-24
organelle fission (GO:0048285)	249	73	30.12	+	2.42	1.28e-07
mRNA metabolic process (GO:0016071)	321	94	38.83	+	2.42	1.78e-10
mRNA processing (GO:0006397)	235	67	28.43	+	2.36	2.59e-06
establishment of protein localization to organelle (GO:0072594)	213	60	25.77	+	2.33	3.2e-05
protein folding (GO:0006457)	170	47	20.57	+	2.29	0.00235
regulation of mitotic cell cycle (GO:0007346)	295	81	35.69	+	2.27	2.35e-07
negative regulation of cell cycle process (GO:0010948)	135	37	16.33	+	2.27	0.0471
cellular nitrogen compound catabolic process (GO:0044270)	185	50	22.38	+	2.23	0.00195
protein targeting (GO:0006605)	241	65	29.16	+	2.23	3.83e-05
DNA metabolic process (GO:0006259)	468	125	56.62	+	2.21	7.89e-12
response to endoplasmic reticulum stress (GO:0034976)	165	44	19.96	+	2.2	0.0136
heterocycle catabolic process (GO:0046700)	189	50	22.87	+	2.19	0.00358
negative regulation of cell cycle (GO:0045786)	262	68	31.7	+	2.15	7.47e-05
aromatic compound catabolic process (GO:0019439)	193	50	23.35	+	2.14	0.00643
ribonucleoprotein complex subunit organization (GO:0071826)	231	59	27.95	+	2.11	0.00114
posttranscriptional regulation of gene expression (GO:0010608)	257	65	31.09	+	2.09	0.00039
regulation of translation (GO:0006417)	214	54	25.89	+	2.09	0.00528
ribonucleoprotein complex assembly (GO:0022618)	223	56	26.98	+	2.08	0.00386
regulation of cellular amide metabolic process (GO:0034248)	232	58	28.07	+	2.07	0.00282
cellular protein complex assembly (GO:0043623)	233	58	28.19	+	2.06	0.00322
nucleic acid metabolic process (GO:0090304)	1833	449	221.76	+	2.02	1.41e-42
regulation of cell cycle process (GO:0010564)	377	92	45.61	+	2.02	4.38e-06
organic cyclic compound catabolic process (GO:1901361)	209	51	25.28	+	2.02	0.0262
regulation of cell cycle (GO:0051726)	637	155	77.06	+	2.01	7.12e-12
cellular response to DNA damage stimulus (GO:0006974)	484	117	58.55	+	2	3.73e-08
nuclear transport (GO:0051169)	240	58	29.04	+	2	0.00798
regulation of DNA metabolic process (GO:0051052)	240	58	29.04	+	2	0.00798
nucleocytoplasmic transport (GO:0006913)	237	57	28.67	+	1.99	0.0113
cellular macromolecular complex assembly (GO:0034622)	567	136	68.6	+	1.98	1.19e-09
DNA repair (GO:0006281)	284	68	34.36	+	1.98	0.0014
microtubule cytoskeleton organization (GO:0000226)	290	69	35.08	+	1.97	0.00143
RNA metabolic process (GO:0016070)	1444	341	174.7	+	1.95	7.13e-28
mitochondrion organization (GO:0007005)	389	91	47.06	+	1.93	3.91e-05
nucleobase-containing compound metabolic process (GO:0006139)	2271	515	274.75	+	1.87	1.07e-40
heterocycle metabolic process (GO:0046483)	2383	536	288.3	+	1.86	9.75e-42
protein localization to organelle (GO:0033365)	380	85	45.97	+	1.85	0.000801
macromolecular complex assembly (GO:0065003)	930	207	112.51	+	1.84	9.18e-13
cellular aromatic compound metabolic process (GO:0006725)	2400	532	290.35	+	1.83	1.37e-39
organic cyclic compound metabolic process (GO:1901360)	2535	555	306.68	+	1.81	3.59e-40
cellular response to stress (GO:0033554)	1044	228	126.3	+	1.81	1.82e-13
chromosome organization (GO:0051276)	682	147	82.51	+	1.78	2.69e-07
cellular component biogenesis (GO:0044085)	1583	341	191.51	+	1.78	5.33e-21
protein complex assembly (GO:0006461)	659	140	79.73	+	1.76	2.01e-06
protein complex biogenesis (GO:0070271)	659	140	79.73	+	1.76	2.01e-06
gene expression (GO:0010467)	1987	419	240.39	+	1.74	4.14e-25
regulation of cellular response to stress (GO:0080135)	451	95	54.56	+	1.74	0.00209
protein complex subunit organization (GO:0071822)	908	188	109.85	+	1.71	1.37e-08
cellular nitrogen compound metabolic process (GO:0034641)	3017	624	365	+	1.71	1.04e-38
cellular macromolecule catabolic process (GO:0044265)	561	116	67.87	+	1.71	0.000277
single-organism cellular localization (GO:1902580)	577	118	69.81	+	1.69	0.000373
macromolecular complex subunit organization (GO:0043933)	1527	312	184.74	+	1.69	1.53e-15
macromolecule catabolic process (GO:0009057)	627	126	75.85	+	1.66	0.000339
microtubule-based process (GO:0007017)	445	89	53.84	+	1.65	0.0363
regulation of catabolic process (GO:0009894)	485	97	58.68	+	1.65	0.014
nitrogen compound metabolic process (GO:0006807)	3248	649	392.94	+	1.65	5.17e-36
single-organism biosynthetic process (GO:0044711)	820	162	99.2	+	1.63	1.28e-05
cellular component assembly (GO:0022607)	1396	267	168.89	+	1.58	1.5e-09
cellular macromolecule metabolic process (GO:0044260)	4433	845	536.3	+	1.58	5.37e-43
cytoskeleton organization (GO:0007010)	675	127	81.66	+	1.56	0.00869
organelle organization (GO:0006996)	2304	430	278.74	+	1.54	7.3e-16
amide biosynthetic process (GO:0043604)	631	117	76.34	+	1.53	0.0431
single-organism intracellular transport (GO:1902582)	849	157	102.71	+	1.53	0.00136
cellular component organization or biogenesis (GO:0071840)	3881	710	469.52	+	1.51	3.31e-28
macromolecule metabolic process (GO:0043170)	5011	902	606.23	+	1.49	7.46e-37
organonitrogen compound biosynthetic process (GO:1901566)	986	177	119.29	+	1.48	0.0015
single-organism organelle organization (GO:1902589)	1607	287	194.41	+	1.48	2.95e-07
cellular macromolecule localization (GO:0070727)	944	168	114.21	+	1.47	0.00511
cellular metabolic process (GO:0044237)	5847	1029	707.37	+	1.45	1.76e-40
regulation of response to stress (GO:0080134)	907	159	109.73	+	1.45	0.0231
cellular protein localization (GO:0034613)	937	164	113.36	+	1.45	0.0177
establishment of localization in cell (GO:0051649)	1124	196	135.98	+	1.44	0.00232
regulation of cell death (GO:0010941)	1012	176	122.43	+	1.44	0.011
cellular component organization (GO:0016043)	3710	644	448.84	+	1.43	7.4e-19
cellular macromolecule biosynthetic process (GO:0034645)	1726	299	208.81	+	1.43	2.59e-06
cellular localization (GO:0051641)	1462	253	176.87	+	1.43	7.54e-05
cellular biosynthetic process (GO:0044249)	2354	406	284.79	+	1.43	1.55e-09
biosynthetic process (GO:0009058)	2479	426	299.91	+	1.42	5.69e-10
macromolecule biosynthetic process (GO:0009059)	1746	300	211.23	+	1.42	5.47e-06
organic substance biosynthetic process (GO:1901576)	2408	411	291.32	+	1.41	4.56e-09
primary metabolic process (GO:0044238)	6125	1043	741	+	1.41	7.26e-35
organic substance metabolic process (GO:0071704)	6389	1078	772.94	+	1.39	5.59e-35
cellular nitrogen compound biosynthetic process (GO:0044271)	1676	279	202.76	+	1.38	0.00039
metabolic process (GO:0008152)	7557	1232	914.25	+	1.35	4.95e-36
macromolecule localization (GO:0033036)	1440	234	174.21	+	1.34	0.027
cellular protein metabolic process (GO:0044267)	2816	457	340.68	+	1.34	2.58e-07
macromolecule modification (GO:0043412)	2209	356	267.24	+	1.33	0.00013
response to stress (GO:0006950)	1904	306	230.35	+	1.33	0.00195
regulation of protein metabolic process (GO:0051246)	1938	311	234.46	+	1.33	0.00175
regulation of cellular protein metabolic process (GO:0032268)	1803	288	218.13	+	1.32	0.00748
single-organism metabolic process (GO:0044710)	3173	500	383.87	+	1.3	1.67e-06
protein metabolic process (GO:0019538)	3389	511	410	+	1.25	0.000383
positive regulation of cellular process (GO:0048522)	3519	518	425.73	+	1.22	0.00563
negative regulation of cellular process (GO:0048523)	3057	449	369.84	+	1.21	0.0477
negative regulation of biological process (GO:0048519)	3244	474	392.46	+	1.21	0.0417
regulation of macromolecule metabolic process (GO:0060255)	4244	620	513.44	+	1.21	0.000785
regulation of cellular metabolic process (GO:0031323)	4288	623	518.76	+	1.2	0.00154
regulation of primary metabolic process (GO:0080090)	4228	613	511.5	+	1.2	0.00269
regulation of metabolic process (GO:0019222)	4501	650	544.53	+	1.19	0.00173
cellular process (GO:0009987)	11577	1659	1400.59	+	1.18	3.18e-24
biological_process (GO:0008150)	14728	1963	1781.79	+	1.1	3.11e-15
cell communication (GO:0007154)	3850	358	465.77	-	0.77	3.61e-05
single organism signaling (GO:0044700)	3775	347	456.7	-	0.76	1.43e-05
signaling (GO:0023052)	3778	347	457.06	-	0.76	1.28e-05
signal transduction (GO:0007165)	3571	325	432.02	-	0.75	1.51e-05
Unclassified (UNCLASSIFIED)	4986	429	603.21	-	0.71	0
system process (GO:0003008)	1439	66	174.09	-	0.38	2.76e-18
neurological system process (GO:0050877)	1103	32	133.44	-	0.24	3.95e-23
G-protein coupled receptor signaling pathway (GO:0007186)	1141	29	138.04	-	0.21	9.02e-27
sensory perception (GO:0007600)	878	13	106.22	-	< 0.2	2.99e-27
sensory perception of chemical stimulus (GO:0007606)	636	4	76.94	-	< 0.2	1.25e-24
detection of stimulus (GO:0051606)	701	4	84.81	-	< 0.2	5.45e-28
sensory perception of smell (GO:0007608)	583	3	70.53	-	< 0.2	3.57e-23
detection of chemical stimulus (GO:0009593)	615	2	74.4	-	< 0.2	2.99e-26
detection of stimulus involved in sensory perception (GO:0050906)	633	2	76.58	-	< 0.2	3.35e-27

## Sheet: Sheet4_n>1
Analysis Type:	PANTHER Overrepresentation Test (release 20160321)
Annotation Version and Release Date:	GO Ontology database Released 2016-05-20
Bonferroni correction:	TRUE
GO biological process complete:	Gene ontology (GO) term of a particular biological process
Canis familiaris - REFLIST (19714):	Reference list of all genes in Canis familiaris database representing the particular GO term (background frequency)
upload_1 (2079):	Number of genes in the current study representing the particular GO term (sample frequency)
upload_1 (expected):	Expected sample frequency, based on background frequency and sample size (2079) (expected sample frequency)
upload_1 (over/under):	Whether sample frequency is more/less (over/under represented) than expected sample frequency
upload_1 (fold Enrichment):	Fold enrichment of sample frequency compared to expected sample frequency
upload_1 (P-value):	Significance of the fold enrichment
GO biological process complete	Canis familiaris - REFLIST (19714)	upload_1 (2079)	upload_1 (expected)	upload_1 {over (+)/under(-)}	upload_1 (fold Enrichment)	upload_1 (P-value)
rRNA methylation	15	10	1.59	+	6.31	0.0433
RNA methylation	49	23	5.18	+	4.44	4.58e-05
macromolecule modification	2218	330	234.39	+	1.41	1.2e-06
macromolecule metabolic process	4996	755	527.96	+	1.43	1.61e-24
organic substance metabolic process	6375	911	673.69	+	1.35	8.44e-24
metabolic process	6890	973	728.12	+	1.34	1.12e-24
cellular macromolecule metabolic process	4446	724	469.84	+	1.54	4.43e-33
cellular metabolic process	5860	886	619.27	+	1.43	1.51e-31
cellular process	11584	1448	1224.17	+	1.18	1.45e-20
RNA modification	105	38	11.1	+	3.42	1.18e-06
RNA metabolic process	1458	290	154.08	+	1.88	5.82e-21
nucleic acid metabolic process	1850	344	195.5	+	1.76	9.49e-21
nucleobase-containing compound metabolic process	2277	398	240.63	+	1.65	7.51e-20
organic cyclic compound metabolic process	2501	426	264.3	+	1.61	1.61e-19
cellular nitrogen compound metabolic process	2974	497	314.28	+	1.58	4.74e-22
nitrogen compound metabolic process	3245	524	342.92	+	1.53	2.6e-20
heterocycle metabolic process	2355	411	248.87	+	1.65	1.47e-20
cellular aromatic compound metabolic process	2394	412	252.99	+	1.63	1.67e-19
primary metabolic process	6016	880	635.76	+	1.38	5.97e-26
rRNA modification	20	12	2.11	+	5.68	0.0156
rRNA processing	176	70	18.6	+	3.76	2.44e-16
ribosome biogenesis	287	100	30.33	+	3.3	3.21e-20
ribonucleoprotein complex biogenesis	407	124	43.01	+	2.88	1.02e-20
cellular component biogenesis	1589	287	167.92	+	1.71	6.81e-15
cellular component organization or biogenesis	3887	589	410.77	+	1.43	2.9e-17
rRNA metabolic process	179	70	18.92	+	3.7	5.87e-16
ncRNA metabolic process	356	126	37.62	+	3.35	8.51e-27
ncRNA processing	279	104	29.48	+	3.53	2.49e-23
RNA processing	564	150	59.6	+	2.52	6.32e-20
gene expression	1947	349	205.75	+	1.7	1.64e-18
tRNA modification	50	19	5.28	+	3.6	0.0196
tRNA processing	77	31	8.14	+	3.81	4.7e-06
tRNA metabolic process	125	50	13.21	+	3.79	4.34e-11
translational initiation	53	20	5.6	+	3.57	0.0121
translation	561	96	59.29	+	1.62	0.0344
cellular macromolecule biosynthetic process	1726	251	182.4	+	1.38	0.00162
macromolecule biosynthetic process	1746	252	184.51	+	1.37	0.00273
organic substance biosynthetic process	2398	354	253.41	+	1.4	5.5e-07
biosynthetic process	2480	368	262.08	+	1.4	1.11e-07
cellular biosynthetic process	2347	350	248.02	+	1.41	2.22e-07
cellular protein metabolic process	2819	428	297.9	+	1.44	4.33e-11
protein metabolic process	3294	454	348.1	+	1.3	7.58e-06
peptide biosynthetic process	572	97	60.45	+	1.6	0.0439
organonitrogen compound biosynthetic process	976	164	103.14	+	1.59	5.26e-05
amide biosynthetic process	622	107	65.73	+	1.63	0.00798
cellular nitrogen compound biosynthetic process	1671	251	176.59	+	1.42	0.000119
RNA 3'-end processing	57	20	6.02	+	3.32	0.0349
maturation of SSU-rRNA	64	22	6.76	+	3.25	0.0168
ribosomal small subunit biogenesis	89	28	9.41	+	2.98	0.00438
ERAD pathway	68	23	7.19	+	3.2	0.0131
protein catabolic process	469	89	49.56	+	1.8	0.00133
macromolecule catabolic process	630	116	66.58	+	1.74	9.5e-05
response to endoplasmic reticulum stress	163	43	17.23	+	2.5	0.000724
cellular response to stress	1045	175	110.43	+	1.58	2.04e-05
RNA phosphodiester bond hydrolysis	96	29	10.15	+	2.86	0.00619
nucleic acid phosphodiester bond hydrolysis	166	41	17.54	+	2.34	0.00726
proteasome-mediated ubiquitin-dependent protein catabolic process	186	42	19.66	+	2.14	0.0471
proteasomal protein catabolic process	194	47	20.5	+	2.29	0.00211
proteolysis involved in cellular protein catabolic process	430	82	45.44	+	1.8	0.00328
cellular protein catabolic process	442	85	46.71	+	1.82	0.00146
cellular macromolecule catabolic process	562	110	59.39	+	1.85	9.74e-06
modification-dependent protein catabolic process	374	70	39.52	+	1.77	0.0403
modification-dependent macromolecule catabolic process	382	75	40.37	+	1.86	0.0035
regulation of catabolic process	338	66	35.72	+	1.85	0.0196
regulation of protein kinase activity	512	89	54.11	+	1.64	0.0421
regulation of cellular protein metabolic process	1735	251	183.35	+	1.37	0.00242
regulation of protein metabolic process	1862	270	196.77	+	1.37	0.000673
cellular macromolecular complex assembly	563	96	59.5	+	1.61	0.0395
macromolecular complex assembly	880	144	93	+	1.55	0.00198
cellular component assembly	1393	207	147.21	+	1.41	0.00501
cellular component organization	3708	516	391.85	+	1.32	7.23e-08
macromolecular complex subunit organization	1321	200	139.6	+	1.43	0.0023
regulation of cell cycle	641	106	67.74	+	1.56	0.0477
intracellular transport	720	119	76.09	+	1.56	0.0136
establishment of localization in cell	928	145	98.07	+	1.48	0.0211
cellular localization	1302	205	137.59	+	1.49	9.92e-05
cellular protein localization	867	137	91.62	+	1.5	0.0229
cellular macromolecule localization	874	140	92.36	+	1.52	0.00892
regulation of apoptotic process	949	148	100.29	+	1.48	0.0184
regulation of programmed cell death	960	151	101.45	+	1.49	0.00922
regulation of cell death	1013	160	107.05	+	1.49	0.00349
cellular protein modification process	2081	289	219.91	+	1.31	0.00862
protein modification process	2081	289	219.91	+	1.31	0.00862
organelle organization	2292	318	242.21	+	1.31	0.00247
positive regulation of cellular process	3461	458	365.75	+	1.25	0.000944
positive regulation of biological process	3788	487	400.31	+	1.22	0.00955
Unclassified	5129	369	542.02	-	0.68	0
G-protein coupled receptor signaling pathway	1148	22	121.32	-	< 0.2	8.72e-26
sensory perception of smell	588	3	62.14	-	< 0.2	1.22e-19
sensory perception of chemical stimulus	641	4	67.74	-	< 0.2	8.71e-21
sensory perception	882	14	93.21	-	< 0.2	2.33e-21
neurological system process	1107	31	116.98	-	0.26	3.45e-18
system process	1444	61	152.6	-	0.4	2.11e-14
detection of stimulus involved in sensory perception	638	2	67.42	-	< 0.2	2.85e-23
detection of stimulus	706	3	74.61	-	< 0.2	5.38e-25
