# Supplementary material for: Identifying ultrasensitive HGF dose-response functions in a 3D mammalian system for synthetic morphogenesis
Source: Sci Rep. 2016 Dec 16;6:39178. doi: 10.1038/srep39178 (PMC5159920; doi:10.1038/srep39178)
Supplement: Supplementary File 4 [file srep39178-s5.xls]

## Sheet: Sheet1
	Gene Name	Forward Primer	Tm	Reverse Primer	Tm	Amplicon length (bp)
1	SNORD 75	AGCCTGTGATGGTTTAAGAGTAGTG	62	AGCCTCAGAGTAAAACTTTTCAGAAATCC	62	50
2	SNORD 86	CACAGTGATGGCTGACCA	62	CATAGCAGAGGTCTGTATAGGTC	62	199
3	Q8SPY1	CGCCTGTGTAGCAAGTACCA	60.04	CACGCTTCAAGACCTCCTGT	59.97	170
4	RGP1	GCGAGATCTGATTCCGGAGC	60.67	GGCATGGAACTGACAGTGGA	59.96	189
5	Q5KU49	GCTCAGTTGGGTGGACTACG	60.39	TCCTGCAAACAGAGCCACAG	60.54	171
6	PTGS2	CTGATCCCCAAGGCACCAAT	60.03	GCAAACTGCAGGTGTTCAGG	59.97	292
7	MMP1	TGAAGCAAATGCAGGCGTTC	60.04	ACCTCTGCTCTCGGCAAATC	60.11	196
8	TIMP1	AGCCTTCTGCAACTCCCAAA	59.81	CACGAAACTGCAGGTGTTGA	58.99	277
9	ERRFI1	TGCGAGGTCGAATTCCTCAC	60.11	GACACCCTTATGGCTGGCTT	60.03	290
10	SNAI 2	GGCTGGCCAAACATAAGCAG	59.83	TGTTGCAGTGAGGGCAAGAA	60.11	234
11	FOSL1	TTCCGAGACTTCGGGGAACC	61.5	TACCCCTGGAGGTGGTCCTA	60.86	264
12	RGS2	TCTTGCTGCATTCAGGGCTT	60.25	TTCTGGGCGGTTGTAAAGCA	60.18	246
