# Supplementary material for: Identifying ultrasensitive HGF dose-response functions in a 3D mammalian system for synthetic morphogenesis
Source: Sci Rep. 2016 Dec 16;6:39178. doi: 10.1038/srep39178 (PMC5159920; doi:10.1038/srep39178)
Supplement: Supplementary File 5 [file srep39178-s6.xls]

## Sheet: Supplementary File 5.csv
	Chromosome	Chromosome number
	HGF_0_1	0 ng/ml HGF
	HGF_1_1	1 ng/ml HGF
	HGF_2_1	2.1 ng/ml HGF
	HGF_4_1	4.2 ng/ml HGF
	HGF_8_1	8.3 ng/ml HGF
	HGF_16_1	16.7 ng/ml HGF
Chromosome	HGF_0_1	HGF_1_1	HGF_2_1	HGF_4_1	HGF_8_1	HGF_16_1
1	41394.5	42335.1	44842.2	49307	54321.4	64550.3
2	11185.2	12199.3	12704.8	14606.3	17132.6	22005.3
3	12525	12811.2	13170	14185.4	15424.3	17947.5
4	8382.13	8989.88	9204.74	10268.3	11726.6	14057.7
5	18101.8	20822.6	21409.8	25246.7	30267.1	38028.9
6	14346.8	15398.1	15866.8	17280.5	20050	24521.7
7	61271.5	61441.3	64565.5	71754.4	76260.1	86624.1
8	10375.3	10996.7	11150.2	12405.4	13834.5	16146.2
9	32230.7	34031.2	35396.6	38374.6	43556.1	52701.6
10	17749.9	18663.7	19044.8	20890.1	23225.6	26924.5
11	12453.7	13137.9	13337.7	14741.4	16178.6	18419.9
12	12076.1	12830.8	13392.2	14782.3	16504.8	19784.6
13	5008.8	5357.31	5548.74	5901.1	6869.52	8114.49
14	10577.2	11009.7	11599.5	12707.9	14043.3	16517.4
15	10240.6	11337.5	11640.6	13214.3	14953.3	17919.7
16	2644	2860.47	2965.03	3236.87	3744.92	4674.29
17	24896	26849.2	28007.2	31801.5	35328.4	44773.5
18	19391.2	20407.7	20871.6	22676.4	25250.6	28962.7
19	3272.8	3610.86	3708.54	4164.29	4861.38	5910.52
20	24807	26178.1	26785.9	30348.8	33588	39376.9
21	8701.87	9391.16	9377.26	10774.3	12048.3	14252.2
22	2387.43	2563.85	2590.95	2890.92	3281.41	3842.15
23	4886.75	5137.8	5307.95	5807.38	6465.13	7557.56
24	5311.08	5685.24	5858.96	6393.74	7673.53	9284.73
25	6521.42	7315.03	7628.66	8591.34	9914.81	11836.3
26	5842.98	6440.94	6648.83	7324.11	8372.84	9763.21
27	14194.4	15247.6	15618.5	17574.8	19262.1	22853.3
28	6099.74	6615.16	6632.6	7364.21	8301.09	9806.37
29	3189.85	3389.48	3517.51	4076.1	4509.17	5318.84
30	9623.28	10427.5	10914.6	12373.6	13932.1	17157
31	3388.78	3659.61	3849.11	4220.45	4802.7	5657.26
32	3551.5	3983.13	4182.06	4744.29	5370.81	6460.73
33	3226.43	3501.06	3500.26	3860.79	4282.18	4937.5
34	3691.63	4187.06	4328.32	4972.77	5876.56	6902.86
35	2402.16	2633.48	2728.45	2989.99	3492.01	4112.14
36	3852.8	4159.11	4295.69	4755.83	5337.9	6338.02
37	5333.36	5876.21	6063.99	7031.85	8218.38	10039.2
38	3669.13	4028.06	4177.86	4739.61	5432.51	6984.35
X	13096.9	13941.9	14541.7	16373.7	18289.4	22205
